# Supplementary material for: Sex-specific mouse liver gene expression: genome-wide analysis of developmental changes from pre-pubertal period to young adulthood
Source: Biol Sex Differ. 2012 Apr 4;3:9. doi: 10.1186/2042-6410-3-9 (PMC3350426; doi:10.1186/2042-6410-3-9)
Supplement: Additional file 1 — qPCR primers. Primers used for qPCR validation of microarray results for selected male-specific (Cyp2u1, C6, GSTpi, Hsd3b5) and female specific (Acot3, Cyp2b9, Cyp3a16, Cyp4a10) genes. [file 2042-6410-3-9-S1.XLS]

## Sheet: Additional File 1
Additional File 1. qPCR primers
Gene Name	GenBank Accession Number	Forward Primer 5'-3'	Reverse Primer 5'-3'
Acot3	NM_134246	CGAGGACCTCCCTAAGGACAT	CCGACTCCTGAACCTGTTACCT
C6	NM_016704	CCTCTCCCAGAAAACGCATTT	CAACTTCCTCCCCAACTGAGTACA
Cyp4a10	NM_010011	GGCCGACTCCATTCGATTG	TGATCAGCCAGCCGTTCC
Cyp2b9	NM_010000	CTGAGACCACAAGCGCCAC	CTTGAGCATGAGCAGGACTCC
Cyp2u1	NM_027816	TTCCTCACATGACCTCGGAGAA	GATTAGGACCACTGTGCCTTTGG
Cyp3a16	NM_007820	CAAACCGGCAGGATTTTTTC	GAGAGATGGATTTACTCATTATCCCC
GSTpi	NM_013541/NM_181796	TGAGGATGGAGACCTCACCC	AGGTGTCTCAAGATGGCATTAGATT
Hsd3b5	NM_008295	GGTCGAAAACATGAAGAGGAATTG	CAGTACTCTCACCTTGGCCTTTG
