# Supplementary material for: Sex-specific mouse liver gene expression: genome-wide analysis of developmental changes from pre-pubertal period to young adulthood
Source: Biol Sex Differ. 2012 Apr 4;3:9. doi: 10.1186/2042-6410-3-9 (PMC3350426; doi:10.1186/2042-6410-3-9)
Supplement: Additional file 3 — A. Number of differentially expressed (regulated) genes in each of the seven microarray comparisons. Each gene listed in this table meets the threshold requirements of a |fold change| > 1.5, p < 0.0001, and has a well above background intensity value for at least one of the seven microarray comparisons. The number of sex-specific genes greatly increased from 3 wk to 8 wk; also see Table 1. A larger number of genes changed from 3 or 4 wk to 8 wk in male liver compared to female liver. B. Detailed microarray data for each of the 5,715 regulated genes. Each gene listed in this table meets the threshold requirements as in Additional file 3A. Data shown include Rosetta-computed weighted ratios, Rosetta p-values, and microarray signal intensities for the 7 microarray experiments. The "is well above background" value column uses a binary value to identify arrays that met this requirement (score = 1), as well as arrays where this requirement was not met (score = 0.1 or 0.01), in which case the probe is considered as not meeting the threshold for significance for that array, irrespective of the fold-change and p-values shown. Stringent sex-independent genes meet the criteria of a |fold change| < 1.2, a p-value > 0.01, and a minimum intensity of 25. Genes that do not meet this criteria and do not meet the criteria of sex-specificity (|fold change| > 1.5 and p-value < 0.0001) are labeled as sex-independent. C. Developmental changes in expression during pre-pubertal period. The gene changes listed take into account the developmental changes occurring from both 3 wk to 8 wk and from 4 wk to 8 wk and are based on the TFS number assigned to each gene (Additional file 2). The most prominent developmental change observed was a change in male liver only. A larger percentage of genes displayed a developmental change in male liver (77%) than in female liver (53%). [file 2042-6410-3-9-S3.XLS]

## Sheet: Additional File 3A
Additional File 3A. Number of differentially expressed (regulated) genes for each microarray comparison
Microarray Comparison	Description	# of differentially expressed genes
1	3 week male vs. 3 week female	104
2	4 week male vs. 4 week female	343
3	8 week male vs. 8 week female	1212
4	8 week male vs. 3 week male	3784
5	8 week male vs. 4 week male	2460
6	8 week female vs. 3 week female	2712
7	8 week female vs. 4 week female	1472

## Sheet: Additional File 3B
Additional File 3B. Data for each of the 5,715 regulated probes									Array 1						Array 2						Array 3						Array 4						Array 5						Array 6						Array 7
									Male 3wk vs. Female 3wk						Male 4wk vs. Female 4wk						Male 8wk vs. Female 8wk						Male 8wk vs. Male 3wk						Male 8wk vs. Male 4wk						Female 8wk vs. Female 3wk						Female 8wk vs. Female 4wk
Reporter ID	Probe Sequence	GenBank Accession Number	Gene Name	Gene Description	Gene Ontology Descriptors	TFS (total flag sum)	TFS Count	Sex-specificity at 8 wk	Ratio	Fold Change	Intensity-1 (Female 3wk)	Intensity-2 (Male 3wk)	p-value	is well above background	Ratio	Fold Change	Intensity-1 (Female 4wk)	Intensity-2 (Male 4wk)	p-value	is well above background	Ratio	Fold Change	Intensity-1 (Female 8wk)	Intensity-2 (Male 8wk)	p-value	is well above background	Ratio	Fold Change	Intensity-1 (Male 3wk)	Intensity-2 (Male 8wk)	p-value	is well above background	Ratio	Fold Change	Intensity-1 (Male 4wk)	Intensity-2 (Male 8wk)	p-value	is well above background	Ratio	Fold Change	Intensity-1 (Female 3wk)	Intensity-2 (Female 8wk)	p-value	is well above background	Ratio	Fold Change	Intensity-1 (Female 4wk)	Intensity-2 (Female 8wk)	p-value
A_55_P2129449	GTAGAATATTAATCACCACGTGAATAAACCATATGAAAATGTACTAGCCAGAGGTTGTAC	NM_020565	Sult3a1	sulfotransferase family 3A member 1	GO:0005737(cytoplasm)|GO:0008146(sulfotransferase activity)|GO:0016740(transferase activity)|GO:0047685(amine sulfotransferase activity)	62.0222	11	Female	1.8758	1.8758	4642.27	8595.52	0.2887	1	0.0703	-14.2334	55160.3	3588	2.05e-20	1	0.0046	-218.12	60010.5	265.05	0	1	0.0187598	-53.3055	13230.9	196.467	1.87e-33	1	0.085764	-11.6599	6001.62	345.952	1.15e-07	1	12.1212	12.1248	5882.19	84155.9	1.63e-10	1	1.02934	1.0293	55257.5	58529.7	0.8917
A_55_P1952517	TTCCTGTTGTTGTGTATCTTGAATACCTAGATGTGGTCATAGAATAAAACCTGTTGTGGA	NM_001111296	Sult2a1	sulfotransferase family 2A dehydroepiandrosterone (DHEA)-preferring member 1	GO:0005737(cytoplasm)|GO:0006629(lipid metabolic process)|GO:0008146(sulfotransferase activity)|GO:0008202(steroid metabolic process)|GO:0016740(transferase activity)|GO:0047704(bile-salt sulfotransferase activity)	31.2222	3	Female	0.5152	-1.941	51533.5	23370.7	8.64e-05	1	0.0474	-21.1142	30950.8	1510.52	0	1	0.0091	-110.491	26964.3	243.301	0	1	0.00999521	-100.048	46541	457.678	9.01e-36	1	0.09521	-10.5031	2649.58	203.216	1.23e-12	1	0.350005	-2.8571	88039.9	28932.1	0.0003	1	0.774713	-1.2908	40786.8	29267.5	0.1557
A_52_P366803	CACTGAGCTTTCTCAGTGTCTGTGCAAGTTAACATATAATACGAAAGAGATGAATAAATC	NM_177380	Cyp3a44	cytochrome P450 family 3 subfamily a polypeptide 44	GO:0003674(molecular_function)|GO:0004497(monooxygenase activity)|GO:0005575(cellular_component)|GO:0008150(biological_process)|GO:0016491(oxidoreductase activity)|GO:0046872(metal ion binding)|GO:0055114(oxidation reduction)	30.0222	23	Female	1.0963	1.0963	15315.5	16504.3	0.3548	1	0.3213	-3.1127	31531.4	10037	5.49e-14	1	0.0096	-104.168	26582.8	247.534	0	1	0.0114798	-87.1093	27760.3	319.828	0	1	0.0255748	-39.101	17752.8	403.845	1.21e-37	1	1.27307	1.273	26214.3	34926.6	0.1119	1	0.668807	-1.4952	41684.1	27953.2	6.55e-12
A_55_P1952512	GTTCCTGTTGTTCTATATCTTGAATACCTGAATATGGTCATAGAATAAAACCTGTTGTGG	NM_009286	Sult2a2	sulfotransferase family 2A dehydroepiandrosterone (DHEA)-preferring member 2		31.2222	3	Female	0.6265	-1.5962	31172	19110.2	6.83e-06	1	0.1075	-9.3036	39307.8	4176.24	3.64e-43	1	0.0099	-100.583	43316.7	430.175	0	1	0.0128532	-77.8017	40606.7	543.28	7.43e-28	1	0.063371	-15.7801	7017.81	380.301	2.35e-19	1	0.807103	-1.239	63041.9	51547.7	0.1217	1	0.977708	-1.0228	47550	46484.2	0.6555
A_55_P1952507	TTGTTCTGTATCTTGAATACCTAGATGTGGTCATAGAATAAATCCTGTTCTGGAATTGTG	NM_001101534	Sult2a4	sulfotransferase family 2A dehydroepiandrosterone (DHEA)-preferring member 4	GO:0003674(molecular_function)|GO:0005575(cellular_component)|GO:0008150(biological_process)	30.0222	23	Female	0.515	-1.9416	22833.1	10164.2	0.0001	1	0.0417	-23.9663	10493.9	462.729	1.4e-45	1	0.0106	-94.0032	8180.06	86.2758	0	1	0.0106972	-93.4827	15742.6	162.949	1.26e-37	1	0.100167	-9.9833	674.146	53.4505	9.16e-12	1	0.32803	-3.0485	37823.4	11321.2	0.0001	1	0.743052	-1.3458	14824.3	10071.1	0.0697
A_55_P1989248	AGATTGTATGCTTGATTCAGACCAAGGGAGATCCAAAGTGGATCCAAACTGTGCCCACTT	XM_885022	Gm6168	sulfotransferase family 2A dehydroepiandrosterone (DHEA)-preferring member 1 pseudogene		30.0222	23	Female	0.6301	-1.5871	29305	16971.2	0.001	1	0.1042	-9.5973	21004.7	2215.46	0	1	0.0274	-36.4402	22395.6	607.678	0	1	0.0300466	-33.2816	26925.5	790.935	1.14e-29	1	0.165807	-6.0311	2739.75	431.187	3.14e-29	1	0.592874	-1.6867	47702.9	27568.2	0.0058	1	0.923191	-1.0832	27478.4	24876.1	0.4967
A_51_P144531	CACATAGGAATTGCTGCAATCGATTACTATATGTTAAATACCTATGAGTAATCACGTAGG	NM_172776	D630002G06Rik	RIKEN cDNA D630002G06 gene	GO:0003674(molecular_function)|GO:0005575(cellular_component)|GO:0008150(biological_process)|GO:0016021(integral to membrane)	60.0022	14	Female	0.9682	-1.0328	3850.97	3505.77	0.8035	1	0.6744	-1.4829	1960.07	1305.07	0.0572	1	0.032	-31.2274	1634.36	52.3228	0	1	0.0162153	-61.6702	4709.68	75.8329	0	1	0.0457607	-21.8528	1779.56	70.1694	1.09e-19	1	0.366851	-2.7259	6646.31	2446.29	2.1e-29	1	0.766754	-1.3042	2824.81	2171.45	0.0009
A_55_P2107223	GTCCAATTATAGTCTCATTAAGGAAGATCAGATTACTAATGGCTTGAAGCTCATGAGAAA	NM_001081325	Sult2a6	sulfotransferase family 2A dehydroepiandrosterone (DHEA)-preferring member 6	GO:0003674(molecular_function)|GO:0005575(cellular_component)|GO:0008150(biological_process)	31.2222	3	Female	0.591	-1.6921	25327.4	13903.5	8.21e-05	1	0.1079	-9.2707	18949.7	2050.64	0	1	0.0344	-29.0811	20758.3	705.951	0	1	0.0305977	-32.6822	24307.4	727.674	1.86e-24	1	0.109935	-9.0963	2688.53	274.035	8.81e-31	1	0.616447	-1.6222	45150.2	27269.3	0.024	1	0.959693	-1.042	26293.4	24856.2	0.6784
A_66_P122699	GATCTGCAAACAGATCCGTCCACTCCACATCCTATAGTGGTTTAAAAAGAGAAAATACAC	ENSMUST00000111752	Cux2	cut-like homeobox 2	GO:0003677(DNA binding)|GO:0003700(transcription factor activity)|GO:0005634(nucleus)|GO:0006350(transcription)|GO:0006355(regulation of transcription DNA-dependent)|GO:0016564(transcription repressor activity)|GO:0030528(transcription regulator activity)|GO:0043565(sequence-specific DNA binding)|GO:0045449(regulation of transcription)|GO:0045892(negative regulation of transcription DNA-dependent)	46.0222	4	Female	0.8113	-1.2326	256.16	203.871	0.042	1	0.149	-6.7119	1018.15	150.972	0	1	0.0451	-22.1858	1928.25	86.1341	0	1	0.259141	-3.8589	278.448	71.7179	1.62e-30	1	0.461404	-2.1673	153.419	65.4117	0.0008	1	5.50055	5.5002	460.607	2580.92	2.67e-23	1	1.67842	1.6785	1331.23	2289.71	0.0027
A_55_P2034531	CTCAGGTTTCCATATGTTTCTCATGAAATCTCATAAGAAGAATCAAAGCAATGCCTGTAT	XM_001478708	LOC100047700	similar to testosterone 16a-hydroxylase type a		62.0222	11	Female	1.0486	1.0486	222.798	225.687	0.6649	1	0.4855	-2.0598	510.257	246.151	2.86e-05	1	0.0496	-20.1465	618.405	31.1594	0	1	0.0629556	-15.8842	301.39	18.9999	0	1	0.0825123	-12.1194	278.279	21.1474	6.06e-33	1	2.19829	2.1981	413.165	908.134	5.34e-43	1	1.13135	1.1313	703.132	794.342	0.1286
A_55_P2030903	TCTAGTATCCCTTTCTGACATCCATGTGTAACACACACACACATGCAAAATACTCATAAA	NM_001162957	Rsph4a	radial spoke head 4 homolog A (Chlamydomonas)	GO:0003674(molecular_function)|GO:0005575(cellular_component)|GO:0005737(cytoplasm)|GO:0005856(cytoskeleton)|GO:0005929(cilium)|GO:0008150(biological_process)|GO:0042995(cell projection)	30.0222	23	Female	2.0453	2.0453	301.973	537.47	0.0794	1	0.3088	-3.2388	395.557	117.669	3.07e-08	1	0.0598	-16.7212	313.001	18.7915	0	1	0.0385226	-25.9588	771.094	24.4719	5.61e-21	1	0.185391	-5.394	140.326	25.8622	0	1	0.968523	-1.0325	471.479	464.495	0.8883	1	0.724533	-1.3802	532.656	387.83	0.017
A_55_P2060138	AGTAGTGTGGGTAGTAGAACATGCCATGGGTCACATGTGGAAACAAAAGAATGATTTTTG	NM_001101467	Cyp2a22	cytochrome P450 family 2 subfamily a polypeptide 22	GO:0003674(molecular_function)|GO:0005575(cellular_component)|GO:0008150(biological_process)	60.0022	14	Female	1.0006	1.0006	567.14	523.971	0.9967	1	0.5325	-1.8778	638.938	335.522	0.0006	1	0.061	-16.4054	395.974	24.7555	0	1	0.0430606	-23.2231	744.03	31.7401	0	1	0.081829	-12.2206	369.641	26.1733	8.08e-15	1	0.625782	-1.598	839.629	526.25	8.89e-06	1	0.627983	-1.5924	760.16	479.23	0.0025
A_66_P124179	AGCAGAATGCATCTCACAGAGGCATCGAACTAAAATCAACAGCTACATTCCAATTTTATA	NM_175406	Atp6v0d2	ATPase H+ transporting lysosomal V0 subunit D2	GO:0005768(endosome)|GO:0005769(early endosome)|GO:0006810(transport)|GO:0006811(ion transport)|GO:0015078(hydrogen ion transmembrane transporter activity)|GO:0015986(ATP synthesis coupled proton transport)|GO:0015992(proton transport)|GO:0016324(apical plasma membrane)|GO:0033177(proton-transporting two-sector ATPase complex proton-transporting domain)|GO:0033179(proton-transporting V-type ATPas…	63.2222	1	Female	0.4837	-2.0675	656.88	332.145	1.85e-07	1	0.2439	-4.0994	1308.63	319.556	5.67e-22	1	0.0691	-14.4617	1467.63	101.592	0	1	0.254855	-3.9238	428.2	108.411	1.44e-19	1	0.292389	-3.4201	335.957	92.1691	4.25e-13	1	1.98334	1.9833	1006.98	1983.3	8.92e-11	1	1.06553	1.0655	1633.46	1731.3	0.4756
A_52_P218833	AATGGGATAACTTCTTGGTACTGTACTATGAAGACCATGAAAAAGGACACAAAGGGAACC	NM_001101586	Sult2a3	sulfotransferase family 2A dehydroepiandrosterone (DHEA)-preferring member 3	GO:0003674(molecular_function)|GO:0005575(cellular_component)|GO:0008150(biological_process)	30.0222	23	Female	0.7014	-1.4257	5338.74	3567.97	0.0032	1	0.189	-5.2918	4741.4	890.478	1.39e-38	1	0.0717	-13.9472	4878.73	351.289	0	1	0.0724312	-13.8062	4761.87	340.696	2.24e-44	1	0.139249	-7.1814	814.571	108.087	4.97e-43	1	0.817261	-1.2236	10476.8	8737.59	0.162	1	1.02428	1.0243	7207.56	7403.31	0.6712
A_52_P402786	ACGAAGAAGTTTGGGAAAACAATACTAGGCTACTTTGAACATTATCTGCACTGGGTCTTT	NM_008935	Prom1	prominin 1	GO:0003674(molecular_function)|GO:0005615(extracellular space)|GO:0005886(plasma membrane)|GO:0005887(integral to plasma membrane)|GO:0005902(microvillus)|GO:0005903(brush border)|GO:0008150(biological_process)|GO:0009986(cell surface)|GO:0016020(membrane)|GO:0016021(integral to membrane)|GO:0016324(apical plasma membrane)|GO:0032420(stereocilium)|GO:0042995(cell projection)	94.0222	2	Female	1.0437	1.0437	314.583	342.099	0.716	1	0.4522	-2.2114	382.41	173.731	3.49e-12	1	0.0773	-12.9434	246.299	19.1777	0	1	0.0640763	-15.6064	443.124	28.3585	0	1	0.146265	-6.8369	193.586	25.7882	3.09e-15	1	0.746213	-1.3401	458.282	336.844	0.0191	1	0.656513	-1.5232	464.049	301.94	6.58e-05
A_55_P2071906	AACACGGAGTTTCATCACCAGAACCTCATTATGTCTGTGCTCGATCTCTTCTTTGCTGGA	ENSMUST00000108392				62.0222	11	Female	1.012	1.012	2180.3	2080.86	0.9225	1	0.4953	-2.0188	5152.59	2584.27	3.39e-07	1	0.0803	-12.449	7773.77	629.443	0	1	0.134277	-7.4473	2661.43	351.109	3.11e-31	1	0.142753	-7.0051	2850.83	391.789	2.94e-44	1	2.75938	2.7591	3699.72	10202	1.2e-09	1	1.32275	1.3227	6783.66	8981.82	0.0046
A_55_P2038347	GTGTACACACACACATATACACACAAGCACACATGAATAAAAATACATGGTTTGAAAGAG	NM_134246	Acot3	acyl-CoA thioesterase 3	GO:0000038(very long-chain fatty acid metabolic process)|GO:0001676(long-chain fatty acid metabolic process)|GO:0004091(carboxylesterase activity)|GO:0005777(peroxisome)|GO:0005829(cytosol)|GO:0006629(lipid metabolic process)|GO:0006637(acyl-CoA metabolic process)|GO:0016290(palmitoyl-CoA hydrolase activity)|GO:0016291(acyl-CoA thioesterase activity)|GO:0016787(hydrolase activity)|GO:0016790(thio…	124.002	2	Female	1.2484	1.2484	1157.68	1508.26	0.0806	1	0.5865	-1.7052	2131.54	1271.12	0.0003	1	0.085	-11.7599	4686.26	402.599	0	1	0.135227	-7.395	2140.38	289.477	0	1	0.177813	-5.6239	1565.68	253.116	7.7e-17	1	2.78242	2.7823	2261.97	6302.88	1.33e-12	1	1.70619	1.7061	3160.59	5372.38	1.54e-06
A_52_P468564	ATGCAGGGTAGAGATCAAATCTTGCTTTACTTAGTCTGTCAACTAAACATAAAATTGCCT	NM_010002	Cyp2c38	cytochrome P450 family 2 subfamily c polypeptide 38	GO:0004497(monooxygenase activity)|GO:0005506(iron ion binding)|GO:0005783(endoplasmic reticulum)|GO:0005792(microsome)|GO:0009055(electron carrier activity)|GO:0016020(membrane)|GO:0016491(oxidoreductase activity)|GO:0020037(heme binding)|GO:0046872(metal ion binding)|GO:0055114(oxidation reduction)|GO:0070330(aromatase activity)	62.0222	11	Female	0.8218	-1.2169	4302.66	3566.64	0.0342	1	0.5489	-1.8218	7888.19	4324.42	1.44e-18	1	0.107	-9.3499	12896.3	1378.37	0	1	0.29366	-3.4053	5721.77	1688.89	1.63e-15	1	0.280796	-3.5613	6757.25	1906.55	0	1	2.26091	2.2609	9808.99	22225.1	1.15e-30	1	1.4782	1.4782	13289.6	19624.7	3.15e-11
A_51_P498882	CACACTGGACACACTGACTTTTATCCAGTTCTTTTGCCTCCTCGTAATTTCATAAGGTTC	NM_010001	Cyp2c37	cytochrome P450 family 2. subfamily c polypeptide 37	GO:0004497(monooxygenase activity)|GO:0005506(iron ion binding)|GO:0005783(endoplasmic reticulum)|GO:0005792(microsome)|GO:0009055(electron carrier activity)|GO:0016020(membrane)|GO:0016491(oxidoreductase activity)|GO:0020037(heme binding)|GO:0046872(metal ion binding)|GO:0055114(oxidation reduction)|GO:0070330(aromatase activity)	62.0222	11	Female	0.6219	-1.6078	31964.2	21558.3	0.0013	1	0.4335	-2.3069	42639.1	18458.5	5.75e-32	1	0.1239	-8.0719	59849.5	7411.03	0	1	0.27079	-3.6929	34684.1	9096.61	1.81e-08	1	0.381563	-2.6208	27114.5	10519.9	2.28e-19	1	1.53092	1.5308	48802.9	74808.7	6.78e-08	1	1.27551	1.2755	50034.8	63807.1	8.02e-06
A_55_P2024046	TTCTGTGGCGTGCCCATGTGCGCGCACCATACACACACACAAATAAACGTTATTAAAAAA	NM_001080934	Slc16a5	solute carrier family 16 (monocarboxylic acid transporters) member 5	GO:0003674(molecular_function)|GO:0005575(cellular_component)|GO:0008150(biological_process)	28.0022	108	Female	1.0107	1.0107	3616.07	3500.37	0.9357	1	0.5278	-1.8945	4449.5	2281.94	0.0035	1	0.1255	-7.9667	3856.34	487.738	0	1	0.121742	-8.2141	5093.87	592.536	1.1e-23	1	0.212925	-4.6965	2616.01	500.798	1.57e-08	1	0.851571	-1.1743	5779.89	4891.25	0.2602	1	0.794218	-1.2591	5809.12	4634.07	0.0113
A_55_P1978502	ATTCACTGAACACATCTTTACAGAGTTGTAATGTTTGCCTGATTTTTGTGCTTTCCTGTG	NM_010390	H2-Q1	histocompatibility 2 Q region locus 1		28.0022	108	Female	1.053	1.053	3550.14	3604.37	0.6536	1	0.6887	-1.4521	3018.14	2078.08	3.86e-09	1	0.1353	-7.3895	4499.39	605.095	0	1	0.145182	-6.8879	4949.36	716.072	0	1	0.307598	-3.251	2456.66	759.203	0	1	1.08849	1.0885	5651.88	6134.39	0.2602	1	1.3508	1.3507	3942.44	5311.42	0.0019
A_55_P2032659	TCCAAGTCCTGTTATGGATAAAGCTGCCAAATGCTCACTGGCATCTTAGCTGCAGAAACA	NM_145711	Tox	thymocyte selection-associated high mobility group box	GO:0003677(DNA binding)|GO:0005634(nucleus)	110.022	1	Female	0.8839	-1.1313	472.062	404.91	0.2576	1	0.4092	-2.4439	407.393	165.168	1.14e-13	1	0.1453	-6.8843	808.221	117.328	0	1	0.263234	-3.7989	542.974	143.037	0	1	0.673537	-1.4847	208.782	136.807	0.0021	1	1.57853	1.5785	785.48	1250.65	1.56e-05	1	1.94628	1.9462	566.067	1106.95	7.82e-15
A_55_P2049771	CCCAAGGACTGAGCACATCTTCCTCCTGATAGTAATGGTTGAATAAATGCATAAAGTCAA	XM_001480935	Gm4621	predicted gene 4621	GO:0003674(molecular_function)|GO:0005575(cellular_component)|GO:0008150(biological_process)	102.022	11	Female	1.0729	1.0729	284.5	285.158	0.6416	1	0.2142	-4.6675	774.46	166.107	0	1	0.1482	-6.7482	2212.63	329.986	0	1	0.950751	-1.0518	403.414	381.084	0.8329	1	1.67532	1.6754	195.267	346.375	0.0567	1	5.91366	5.9138	487.781	2886.61	1.29e-35	1	2.44559	2.4458	1055.02	2637.07	1.8e-06
A_52_P289091	AGAGCTGCTGGAAACTAGACTGTATGTTGCTGCTCACATCTTTCCTCCTATTGTGGTTCT	NM_007813	Cyp2b13	cytochrome P450 family 2 subfamily b polypeptide 13		62.0222	11	Female	0.9905	-1.0096	1784.14	1350.14	0.9675	1	0.4061	-2.4622	7609.79	3133.79	2.49e-10	1	0.1509	-6.627	12092.2	1836.61	0	1	0.192249	-5.2016	1695.16	325.277	7.81e-31	1	0.185919	-5.3787	3014.26	555.396	0	1	4.53721	4.5381	3603.12	16474.5	2.75e-09	1	1.48743	1.4875	10085.8	15059.8	0.0029
A_51_P137452	GTCAGCTTACATAATCTTTGTCTTTGCCCTGATATTGACCAGAATATACCTTGCAATTCT	NM_013809	Cyp2g1	cytochrome P450 family 2 subfamily g polypeptide 1	GO:0004497(monooxygenase activity)|GO:0005515(protein binding)|GO:0016491(oxidoreductase activity)|GO:0046872(metal ion binding)|GO:0055114(oxidation reduction)	102.022	11	Female	1.0916	1.0916	484.377	567.598	0.5191	1	0.3686	-2.713	1319.56	479.239	2.58e-07	1	0.1845	-5.4211	2738.12	501.827	0	1	0.665646	-1.5023	754.513	495.512	0.0006	1	0.941708	-1.0619	500.316	447.745	0.7547	1	4.13907	4.1387	853.882	3566.54	1.36e-29	1	1.89358	1.8937	1725.11	3317.96	5.2e-09
A_51_P304109	TTACAGAATTTCAAACTGAAACCTCTGGTTCACCCAAAAGACATTGATATGATCCCATTT	NM_010003	Cyp2c39	cytochrome P450 family 2 subfamily c polypeptide 39	GO:0004497(monooxygenase activity)|GO:0005506(iron ion binding)|GO:0005783(endoplasmic reticulum)|GO:0005792(microsome)|GO:0009055(electron carrier activity)|GO:0016020(membrane)|GO:0016491(oxidoreductase activity)|GO:0020037(heme binding)|GO:0046872(metal ion binding)|GO:0055114(oxidation reduction)|GO:0070330(aromatase activity)	62.0222	11	Female	0.8888	-1.1251	34871	31766.5	0.2788	1	0.6376	-1.5683	51764.7	32999.3	8.94e-11	1	0.1959	-5.1036	81853.6	16115.2	0	1	0.304785	-3.281	39953.5	12064.9	3.55e-11	1	0.462214	-2.1635	54444.2	25478	3.34e-16	1	1.68919	1.6892	61676.5	104044	2.72e-07	1	1.30548	1.3055	64778.9	84584.4	0.0004
A_52_P82765	CCGTCCCCTACCCCTCTTGGGAAACCTCTTGCAGATGGACAGAGGCGGCTTTCTTAAGTA	ENSMUST00000065861				62.0222	11	Female	0.9679	-1.0332	303.69	271.148	0.7968	1	0.5836	-1.7135	779.489	457.079	1.03e-12	1	0.208	-4.8076	1089.24	226.85	0	1	0.475421	-2.1034	335.232	158.495	1.12e-07	1	0.465766	-2.147	555.525	258.87	1.97e-41	1	2.2168	2.217	792.953	1769.02	1.17e-08	1	1.23213	1.2321	1309.5	1604.93	0.0155
A_55_P2116608	AACAAGAACAAGAACAAGAACAAGAACAAGAACAAGAACAAGAACAAAAGAAACAAACGG	ENSMUST00000115092				94.0222	2	Female	0.9024	-1.1081	80.9754	77.9235	0.5994	1	0.5008	-1.9968	140.308	69.8179	1.6e-10	1	0.226	-4.4246	189.59	42.8801	0	1	0.505459	-1.9784	113.752	57.0805	4.45e-14	1	0.656858	-1.5224	87.3238	57.1205	4.76e-08	1	2.23864	2.2386	147.02	321.247	0.0018	1	1.5186	1.5185	195.912	295.067	8.61e-05
A_55_P2038313	AACAAGAACAAGAACAAGAACAAGAACAAGAACAAGAACAAGAACAAGAAGAGAGAGCAA	XM_001481245	Gm4727	predicted gene 4727	GO:0003674(molecular_function)|GO:0005575(cellular_component)|GO:0008150(biological_process)	30.0222	23	Female	0.9037	-1.1065	75.6918	74.9223	0.5961	1	0.5305	-1.885	165.06	88.6032	5.11e-07	1	0.2284	-4.3779	239.204	54.4085	0	1	0.528989	-1.8904	125.926	66.2522	2.44e-12	1	0.666267	-1.5009	92.8023	61.369	1.29e-05	1	2.15239	2.1526	160.368	339.944	0.0035	1	1.44886	1.4489	208.636	301.034	9.49e-06
A_51_P311958	TTGTCGACTGGAAAAAGGACAGGTGCAGTGAACAGGAAAAGAAGCATCTTGAGTTGGAGA	NM_013623	Orm3	orosomucoid 3	GO:0002682(regulation of immune system process)|GO:0005488(binding)|GO:0005576(extracellular region)|GO:0005615(extracellular space)|GO:0006953(acute-phase response)	39.222	1	Female	0.5391	-1.8548	362.55	192.129	2.71e-07	1	0.3857	-2.5924	488.827	183.942	5.49e-14	1	0.2339	-4.2748	789.007	185.177	0	1	1.26566	1.2657	154.7	194.464	0.0002	1	1.10132	1.1013	183.927	211.084	0.4597	1	2.73598	2.7361	604.393	1639.7	9.95e-20	1	2.04708	2.0469	714.452	1488.14	0.0001
A_51_P301998	CTTCTTTTTCCAACTTCAGGGGTTTTAATCAGTCACATGACAGTTTTCTCCATCACTGCC	NM_018881	Fmo2	flavin containing monooxygenase 2	GO:0004497(monooxygenase activity)|GO:0004499(flavin-containing monooxygenase activity)|GO:0005575(cellular_component)|GO:0005783(endoplasmic reticulum)|GO:0005792(microsome)|GO:0006800(oxygen and reactive oxygen species metabolic process)|GO:0016020(membrane)|GO:0016021(integral to membrane)|GO:0016491(oxidoreductase activity)|GO:0031227(intrinsic to endoplasmic reticulum membrane)|GO:0050660(FA…	30.0222	23	Female	0.8819	-1.1339	355.748	335.63	0.3861	1	0.5806	-1.7223	343.291	198.587	3.97e-14	1	0.2348	-4.2592	381.632	89.6271	0	1	0.266198	-3.7566	430.847	114.69	0	1	0.451427	-2.2152	203.423	91.1047	1.11e-23	1	0.985902	-1.0143	600.881	575.675	0.8995	1	1.13237	1.1324	442.837	504.463	0.1605
A_52_P215170	TGCTGGATGACATGAAATTCATGTTTAGGGCATTAATGGCTTATAAGTCACTGTACTGAA	NM_134247	Acot4	acyl-CoA thioesterase 4	GO:0004091(carboxylesterase activity)|GO:0005777(peroxisome)|GO:0006104(succinyl-CoA metabolic process)|GO:0006629(lipid metabolic process)|GO:0006637(acyl-CoA metabolic process)|GO:0016290(palmitoyl-CoA hydrolase activity)|GO:0016291(acyl-CoA thioesterase activity)|GO:0016787(hydrolase activity)|GO:0016790(thiolester hydrolase activity)|GO:0043648(dicarboxylic acid metabolic process)|GO:0046459(…	28.0022	108	Female	1.1008	1.1008	2566.47	2860.6	0.3254	1	0.7595	-1.3167	3912.52	2955.48	0.0849	1	0.2495	-4.0076	4484.93	1118.9	0	1	0.343654	-2.9099	4135.59	1422.15	0	1	0.366838	-2.726	3716.07	1315.82	9.31e-16	1	1.46456	1.4646	4237.24	6159.66	1.15e-05	1	1.05407	1.054	5010.04	5289.41	0.4416
A_51_P152845	TACCCATTAATTATGGCCAACTGTAAGGAGATAGTCCTGTTACTATTCTTAAATGAAGTC	NM_145076	Trim24	tripartite motif-containing 24	GO:0003677(DNA binding)|GO:0003682(chromatin binding)|GO:0004672(protein kinase activity)|GO:0005515(protein binding)|GO:0005622(intracellular)|GO:0005634(nucleus)|GO:0005719(nuclear euchromatin)|GO:0005726(perichromatin fibrils)|GO:0005730(nucleolus)|GO:0005737(cytoplasm)|GO:0006350(transcription)|GO:0006352(transcription initiation)|GO:0006468(protein amino acid phosphorylation)|GO:0008270(zinc…	62.0222	11	Female	0.852	-1.1738	4647.46	3973.06	0.0773	1	0.442	-2.2625	9645.86	4254.29	1.55e-10	1	0.2497	-4.0051	9036.05	2257.45	0	1	0.468977	-2.1323	5762.63	2704.88	1.38e-37	1	0.50025	-1.999	5207.3	2518.09	2.81e-08	1	1.58178	1.5817	7366.68	11520.3	1.14e-06	1	0.854847	-1.1698	12022.9	10261.6	0.0164
A_55_P1984830	GCCAAGTGATTTTATTCCAAATATTATTTAGTTGCCCTCATTGGGATCTCCTTTCTGTAA	NM_145594	Fgl1	fibrinogen-like protein 1	GO:0005102(receptor binding)|GO:0005576(extracellular region)|GO:0005615(extracellular space)|GO:0007165(signal transduction)	30.0222	23	Female	0.8552	-1.1694	48015.7	43073.8	0.2135	1	0.6612	-1.5123	62116.2	41078.9	3.61e-15	1	0.2529	-3.9534	89322.6	22532.9	0	1	0.419516	-2.3837	75600.1	32328.4	1.1e-07	1	0.469638	-2.1293	65761.6	31561.2	4.93e-07	1	1.40076	1.4007	74748.7	104798	2.12e-08	1	1.1147	1.1146	74837.9	84225.9	0.4389
A_55_P2340448	CTTGATGGTGTCCCTGTGATCTTGTACTTTATGAAATTTTTAAATTTGTAAGACACCTGC	AK045415	B230114P17Rik	RIKEN cDNA B230114P17 gene	GO:0003674(molecular_function)|GO:0005575(cellular_component)|GO:0008150(biological_process)	60.0022	5	Female	1.0806	1.0806	3400.18	3844.6	0.5102	1	0.7763	-1.2882	5311.87	4124.51	3.21e-05	1	0.2698	-3.7068	7849.08	2117.24	0	1	0.43852	-2.2804	5807.59	2536.34	2.69e-13	1	0.475692	-2.1022	4993.69	2363.07	3.54e-23	1	1.84128	1.8414	5509.79	10159.8	1.44e-23	1	1.38754	1.3875	6627.58	9172.06	2.02e-05
A_55_P1978186	ACCTTTCTTGTGGATGCTCTTCTATACTGGACTTCTCCAAAACCTGACAAAGCCCTGTGA	NM_145424	BC089597	cDNA sequence BC089597	GO:0003674(molecular_function)|GO:0005575(cellular_component)|GO:0008150(biological_process)|GO:0016491(oxidoreductase activity)|GO:0055114(oxidation reduction)	54.022	1	Female	0.6988	-1.4311	7742.97	5076.89	0.0084	1	0.5942	-1.683	17966.3	10641.5	6.56e-07	1	0.2802	-3.5684	25293.1	7089.12	0	1	0.938967	-1.065	6688.75	6378.32	0.5485	1	0.565099	-1.7696	11715.5	6663.14	6.93e-17	1	2.29727	2.2972	15285.6	35367.6	8.01e-13	1	1.22654	1.2265	24692.5	30362.4	0.0059
A_55_P2020072	TTTTCTCTGAGCTCATAAAATGGCTACTGTTTTACAAGCTCTTATCAAGTGGGGTTTTTT	XR_030539	LOC100044365	similar to Bex4 protein		126.022	8	Female	0.9219	-1.0848	574.847	544.576	0.4738	1	0.5561	-1.7983	455.686	253.993	1.53e-18	1	0.285	-3.5089	155.216	44.3443	0	1	0.0907005	-11.0253	717.983	64.095	2.14e-43	1	0.194318	-5.1462	297.899	52.4514	4.97e-12	1	0.276893	-3.6115	873.654	228.407	3.76e-12	1	0.347862	-2.8747	578.229	191.472	1.23e-08
A_55_P1977850	CCTCTTGATCAAGAGCAGGTATAGTGTTGGTTTATTTTGTATTAGGTATGGAAGGAAAAA	NM_021390	Sall1	sal-like 1 (Drosophila)	GO:0000122(negative regulation of transcription from RNA polymerase II promoter)|GO:0001657(ureteric bud development)|GO:0001658(branching involved in ureteric bud morphogenesis)|GO:0003281(ventricular septum development)|GO:0003337(mesenchymal to epithelial transition involved in metanephros morphogenesis)|GO:0003676(nucleic acid binding)|GO:0003677(DNA binding)|GO:0004407(histone deacetylase ac…	30.0222	23	Female	0.7784	-1.2847	2270.95	1649.47	0.0782	1	0.4334	-2.3076	2914.73	1258.06	3.32e-23	1	0.3031	-3.2988	2807.71	848.037	0	1	0.433971	-2.3043	2498.55	1076.13	3.63e-22	1	0.644164	-1.5524	1410.43	909.513	3.45e-15	1	1.04058	1.0406	3536.47	3740.2	0.6994	1	0.893336	-1.1194	3550.7	3206.67	0.3804
A_52_P294510	AGAGGCAGTATGCAGATTGTTCAGAGATTTACAATGACGGATTTAAGCAGAGTGGATTTT	BC029734	Fgl1	fibrinogen-like protein 1	GO:0005102(receptor binding)|GO:0005576(extracellular region)|GO:0005615(extracellular space)|GO:0007165(signal transduction)	12.0022	62	Female	0.8529	-1.1724	28858.6	25764.8	0.2178	1	0.6703	-1.492	37629.8	25263.5	1.53e-09	1	0.3075	-3.2524	46693.1	14333.3	0	1	0.456163	-2.1922	42860.5	19944.4	9.91e-06	1	0.527677	-1.8951	32750.1	17629.8	0.0003	1	1.23579	1.2359	49276.2	61353.7	0.0055	1	1.06769	1.0677	47608.9	51368	0.6136
A_52_P267106	CTGACCCCCTCCTACTAAGCATCTTAAAGTTTCTCTTTTCTCTTTAATTGCATCAGGACC	ENSMUST00000111949	Ksr2	kinase suppressor of ras 2	GO:0003674(molecular_function)|GO:0004672(protein kinase activity)|GO:0004674(protein serine/threonine kinase activity)|GO:0005524(ATP binding)|GO:0005575(cellular_component)|GO:0005737(cytoplasm)|GO:0006468(protein amino acid phosphorylation)|GO:0008150(biological_process)|GO:0016020(membrane)|GO:0016301(kinase activity)|GO:0023034(intracellular signaling pathway)|GO:0046872(metal ion binding)	52.002	5	Female	0.8504	-1.176	69.7032	63.909	0.2322	1	0.684	-1.462	109.165	74.6526	4.37e-10	1	0.3195	-3.1297	109.999	35.04	0	1	0.684229	-1.4615	70.6235	48.5711	0.0049	1	0.646872	-1.5459	138.821	90.9686	2.21e-07	1	1.79791	1.7978	201.742	363.394	7.66e-21	1	1.3708	1.3709	238.001	326.019	4.12e-09
A_55_P1964483	TGGCCACTTTCTAGATGGGAATGGAAAGTTTAAGAAAAGTGACTATTTCATGCCCTTCTC	NM_010001	Cyp2c37	cytochrome P450 family 2. subfamily c polypeptide 37	GO:0004497(monooxygenase activity)|GO:0005506(iron ion binding)|GO:0005783(endoplasmic reticulum)|GO:0005792(microsome)|GO:0009055(electron carrier activity)|GO:0016020(membrane)|GO:0016491(oxidoreductase activity)|GO:0020037(heme binding)|GO:0046872(metal ion binding)|GO:0055114(oxidation reduction)|GO:0070330(aromatase activity)	30.0222	23	Female	0.739	-1.3532	14881.4	11134.6	0.0022	1	0.6178	-1.6186	17722.8	10951.2	3.07e-16	1	0.3247	-3.0797	24530.4	7963.1	0	1	0.574383	-1.741	16608.6	9534.76	3.22e-05	1	0.655867	-1.5247	15388.9	10242.1	9.02e-06	1	1.23305	1.233	27326.1	33833.4	0.0064	1	1.19847	1.1985	24676.6	29578.2	0.0004
A_55_P1954643	GTATCTATCACCTAACTTCCTTATTTTCTTCTGTAATGTAAATCTGATGCTCGCTTTGGA	XM_001474512	Gm2708	predicted gene 2708	GO:0003674(molecular_function)|GO:0005575(cellular_component)|GO:0008150(biological_process)	28.0022	108	Female	1.0028	1.0028	1562.96	1539.26	0.979	1	0.737	-1.3568	1655.03	1214.98	0.0118	1	0.3371	-2.9667	2161.26	729.789	0	1	0.495589	-2.0178	1943.76	962.806	8.48e-27	1	0.572377	-1.7471	2386.75	1337	5.78e-10	1	1.26743	1.2675	3352.93	4231.06	0.0002	1	1.10193	1.1019	3306.03	3648.39	0.0762
A_55_P2005475	GATGCCCACTATGCCAAGATAATGACAGGTTGTGACTTCACGTTCCGCTGTCAAATATGA	NM_133670	Sult1a1	sulfotransferase family 1A phenol-preferring member 1	GO:0000166(nucleotide binding)|GO:0004062(aryl sulfotransferase activity)|GO:0005737(cytoplasm)|GO:0005829(cytosol)|GO:0006584(catecholamine metabolic process)|GO:0006629(lipid metabolic process)|GO:0006805(xenobiotic metabolic process)|GO:0006950(response to stress)|GO:0008146(sulfotransferase activity)|GO:0008202(steroid metabolic process)|GO:0008210(estrogen metabolic process)|GO:0016740(trans…	30.0222	23	Female	0.9775	-1.023	23174.6	22060.9	0.8297	1	0.6079	-1.6449	32414.2	19727	2.26e-07	1	0.3395	-2.9454	41056.7	13938.9	0	1	0.518511	-1.9286	34619	18074.8	8.7e-12	1	0.612482	-1.6327	27909.1	17133.7	7.43e-16	1	1.34102	1.341	41035.5	55138.6	6.64e-05	1	1.04943	1.0494	45379.5	47613.5	0.3679
A_55_P2053281	CTTGCCAGAAACTGTTAGAAAATTTTGGATTTTAATCTTGGTTTGACAAGCTACCTCTTC	XM_001473962	LOC100040347	hypothetical protein LOC100040347		6.022	15	Female	0.9737	-1.0271	74.282	73.8631	0.8057	1	0.3363	-2.9731	110.205	36.9614	1.99e-06	1	0.3437	-2.9099	125.608	43.1537	0	1	0.608532	-1.6433	94.6956	58.4724	0.0391	1	1.14982	1.1498	45.994	53.3926	0.7177	1	1.43719	1.4371	121.189	187.893	0.1739	1	1.0591	1.0591	148.76	164.069	0.8037
A_52_P237077	TTTTTTGTAGACGTTTCAAACTACCGTGTCATGTATGCAGTTATTAATGCCTAAAGCCTT	NM_007956	Esr1	estrogen receptor 1 (alpha)	GO:0001547(antral ovarian follicle growth)|GO:0002064(epithelial cell development)|GO:0003677(DNA binding)|GO:0003700(transcription factor activity)|GO:0003707(steroid hormone receptor activity)|GO:0004872(receptor activity)|GO:0004879(ligand-dependent nuclear receptor activity)|GO:0005496(steroid binding)|GO:0005515(protein binding)|GO:0005634(nucleus)|GO:0005737(cytoplasm)|GO:0005886(plasma mem…	28.0022	108	Female	0.9534	-1.0488	997.083	1082.15	0.7559	1	0.7565	-1.3219	1220.52	928.826	0.022	1	0.3536	-2.8282	1486.27	522.581	0	1	0.421923	-2.3701	1546.32	657.71	4.47e-23	1	0.545762	-1.8323	1052.86	584.33	5.6e-06	1	1.28386	1.2839	1616.74	2019.22	0.0037	1	1.11732	1.1174	1610.15	1820.37	0.1636
A_51_P464182	GGTTCTGGGAACCACATGTTTCTAAGTGTCCCATCATAATCAGTACCACATTCCCAACCT	NM_133653	Mat1a	methionine adenosyltransferase I alpha	GO:0000166(nucleotide binding)|GO:0000287(magnesium ion binding)|GO:0004478(methionine adenosyltransferase activity)|GO:0005524(ATP binding)|GO:0006556(S-adenosylmethionine biosynthetic process)|GO:0006730(one-carbon metabolic process)|GO:0016597(amino acid binding)|GO:0016740(transferase activity)|GO:0042803(protein homodimerization activity)|GO:0043531(ADP binding)|GO:0046872(metal ion binding)…	76.0022	4	Female	0.9126	-1.0958	34438.5	29408.8	0.5004	1	0.7303	-1.3694	32459.5	23604.2	8.4e-05	1	0.3839	-2.6047	56204.3	21588.5	0	1	0.61252	-1.6326	45120.9	27496.9	1.01e-10	1	0.85778	-1.1658	30850.9	26404.1	0.0182	1	1.27584	1.2758	53286.7	67984.4	4.88e-06	1	1.55087	1.5509	38072.9	59051.5	8.2e-17
A_51_P103706	GAGTTTCCCAACCCAGAGATGTTTGACCCTGGGCACTTTCTAAATGCGAATGGAAACTTT	NM_007815	Cyp2c29	cytochrome P450 family 2 subfamily c polypeptide 29	GO:0004497(monooxygenase activity)|GO:0005506(iron ion binding)|GO:0005783(endoplasmic reticulum)|GO:0005792(microsome)|GO:0009055(electron carrier activity)|GO:0016020(membrane)|GO:0016491(oxidoreductase activity)|GO:0016712(oxidoreductase activity acting on paired donors with incorporation or reduction of molecular oxygen reduced flavin or flavoprotein as one donor and incorporation of one atom…	4.002	155	Female	1.0453	1.0453	48373.8	46919.2	0.7015	1	0.8263	-1.2102	57095.9	46980.2	0.0007	1	0.5242	-1.9076	76718.7	40042.5	0	1	0.674809	-1.4819	81280.7	54933.3	4.34e-14	1	0.69512	-1.4386	98620.5	68642.9	4.03e-14	1	1.19019	1.1902	102909	121576	0.0582	1	1.02041	1.0204	96564.5	98539.8	0.7579
A_51_P389265	GCAAACTAGTGGAACAGCAGAAGGATTGAATGGATACACCAAAAATAACCACAACTGTTT	NM_054088	Pnpla3	patatin-like phospholipase domain containing 3	GO:0003674(molecular_function)|GO:0004806(triglyceride lipase activity)|GO:0006629(lipid metabolic process)|GO:0008150(biological_process)|GO:0008152(metabolic process)|GO:0008415(acyltransferase activity)|GO:0016020(membrane)|GO:0016021(integral to membrane)|GO:0016042(lipid catabolic process)|GO:0016740(transferase activity)|GO:0016787(hydrolase activity)	13.1022	2	Female	2.2873	2.2873	1418.39	3545.77	8.65e-05	1	1.6041	1.6041	725.76	1192.16	0.0018	1	0.3565	-2.8047	1071.19	378.185	1.4e-45	1	0.105594	-9.4702	5234.78	546.184	9.15e-28	1	0.362266	-2.7604	1367.01	409.849	0.0025	1	0.738934	-1.3533	2396.16	1492.14	0.4547	1	1.24177	1.2417	955.445	1312.92	0.4245
A_55_P2004447	ATCAAACCTCTTCAGAGCCTGGCAGAATTCTCTGTTTATTGTGACATGTCTGATGGAGGG	NM_145594	Fgl1	fibrinogen-like protein 1	GO:0005102(receptor binding)|GO:0005576(extracellular region)|GO:0005615(extracellular space)|GO:0007165(signal transduction)	28.0022	108	Female	0.9482	-1.0546	28214.7	27260.2	0.6089	1	0.6752	-1.481	37851.7	25529.3	6.85e-09	1	0.2852	-3.5066	49014.2	14031.9	5.61e-45	1	0.410374	-2.4368	42634.1	17950	8.72e-07	1	0.489045	-2.0448	34721.4	17276.8	4.03e-06	1	1.32784	1.3278	47568.7	63162.3	2.57e-08	1	1.09278	1.0927	48138.2	53015.5	0.4047
A_51_P279437	CTGACTGGGCCTAGCTCGGAACACTAATGTAGAAACGTTTTATACAGAGACTAATTAATA	NM_029662	Mfsd2a	major facilitator superfamily domain containing 2A	GO:0006810(transport)|GO:0016020(membrane)|GO:0016021(integral to membrane)|GO:0055085(transmembrane transport)	116.002	1	Female	0.6608	-1.5133	1669.9	992.433	0.0129	1	0.7848	-1.2743	2798.61	2206.98	0.0166	1	0.1811	-5.5232	9234.92	1649.75	4.2e-44	1	1.1711	1.1711	1357.64	1601.81	0.0473	1	0.610612	-1.6377	2618.5	1575.9	5.25e-09	1	3.71747	3.7168	3084.05	12355	1.97e-09	1	2.73598	2.7356	3858.31	10813.7	1.71e-16
A_51_P141535	CCTGTCTCCTGAAAGGCATATATTTCAGTTGATGCATAATAGAGTGACACCTAGGAACCT	NM_016978	Oat	ornithine aminotransferase	GO:0003824(catalytic activity)|GO:0004587(ornithine-oxo-acid transaminase activity)|GO:0005737(cytoplasm)|GO:0005739(mitochondrion)|GO:0008483(transaminase activity)|GO:0016740(transferase activity)|GO:0030170(pyridoxal phosphate binding)	110.022	2	Female	0.8523	-1.1733	9416.94	7716.87	0.1785	1	0.5127	-1.9504	20390.9	10439.2	4.72e-20	1	0.4041	-2.4743	39261.8	15837.2	1.47e-42	1	1.57431	1.5742	11946.6	18776.3	4.54e-09	1	1.37419	1.3742	12931.7	17681.3	0.0003	1	2.89268	2.8926	17979.9	51924.9	3.37e-31	1	1.6818	1.6817	26937.6	45514.1	1.68e-11
A_55_P2158547	ATCATTGGATGTTACAATTCCTCGGGACTTTATTGATTATTTCCTAATTAAAGGAGCCCA	NM_206537	Cyp2c54	cytochrome P450 family 2 subfamily c polypeptide 54	GO:0004497(monooxygenase activity)|GO:0005506(iron ion binding)|GO:0005783(endoplasmic reticulum)|GO:0005792(microsome)|GO:0009055(electron carrier activity)|GO:0016020(membrane)|GO:0016491(oxidoreductase activity)|GO:0020037(heme binding)|GO:0046872(metal ion binding)|GO:0055114(oxidation reduction)|GO:0070330(aromatase activity)	28.0022	108	Female	0.9845	-1.0157	43185.4	40587.3	0.9079	1	0.735	-1.3606	58495.6	42956.9	2.93e-07	1	0.3662	-2.7305	80120.3	29308.9	8.53e-42	1	0.489524	-2.0428	76839.3	38140.3	1.99e-12	1	0.503373	-1.9866	83195.3	41943.9	2.52e-29	1	1.28684	1.2868	82444.4	105419	0.0288	1	0.988045	-1.0121	87020.6	85969.8	0.8625
A_55_P2037962	GCCACTTGGAGTAGAATGCTGTGCACTAACGAACTAGGGAATAAATTAATTTATTTTCTC	NM_153417	Trpm6	transient receptor potential cation channel subfamily M member 6	GO:0000166(nucleotide binding)|GO:0004674(protein serine/threonine kinase activity)|GO:0005216(ion channel activity)|GO:0005261(cation channel activity)|GO:0005262(calcium channel activity)|GO:0005524(ATP binding)|GO:0006468(protein amino acid phosphorylation)|GO:0006810(transport)|GO:0006811(ion transport)|GO:0006816(calcium ion transport)|GO:0016020(membrane)|GO:0016021(integral to membrane)|GO…	30.0222	23	Female	0.7526	-1.3286	363.485	271.364	0.0028	1	0.6585	-1.5187	324.374	213.562	1.64e-11	1	0.382	-2.6179	316.681	120.676	1.47e-40	1	0.405976	-2.4632	367.548	149.969	6.36e-18	1	0.594318	-1.6826	217.321	130.024	2.15e-12	1	0.772738	-1.2941	571.1	443.522	5.47e-05	1	0.972384	-1.0284	399.644	390.345	0.6815
A_55_P2059931	TGATGTGTGTCATCAGCCTGTCCTGATGTTGAGATTTAAAATAAAGCATGAATGAACAGA	NM_001163577	Prom1	prominin 1	GO:0003674(molecular_function)|GO:0005615(extracellular space)|GO:0005886(plasma membrane)|GO:0005887(integral to plasma membrane)|GO:0005902(microvillus)|GO:0005903(brush border)|GO:0008150(biological_process)|GO:0009986(cell surface)|GO:0016020(membrane)|GO:0016021(integral to membrane)|GO:0016324(apical plasma membrane)|GO:0032420(stereocilium)|GO:0042995(cell projection)	126.022	8	Female	1.0113	1.0113	1808.68	1866.32	0.913	1	0.4463	-2.2409	2265.25	1007.34	1.05e-08	1	0.1178	-8.4862	1264.16	150.153	4.44e-40	1	0.0976229	-10.2435	2505.1	243.753	0	1	0.149557	-6.6864	1151.14	162.716	2.39e-31	1	0.655351	-1.5259	3076.72	1997.75	4.58e-07	1	0.568182	-1.76	3068.75	1728.28	2.59e-10
A_52_P300376	TGTGTCTCTTTGCTATTGGTGGATTTCTTATCTCAGCATCATTCTGTTGCTTTGTGTTTG	NR_001570	Xist	inactive X specific transcripts	GO:0005694(chromosome)|GO:0009048(dosage compensation by inactivation of X chromosome)	7.222	2	Female	0.1299	-7.6959	173.584	22.4862	1.18e-31	1	0.0996	-10.0406	187.453	18.6504	0	1	0.0997	-10.028	204.953	20.337	1.27e-39	1	1	-1	2.3986	2.9746	1	0.01	1.12587	1.1259	2.4535	2.8444	0.8369	0.01	1.04373	1.0437	299.251	311.239	0.4887	1	1.01812	1.0181	272.887	278.369	0.8089
A_55_P1961466	GCTTGGGTCATTCACCACGGTCAAAGTAAGGTGTGGCTAGTTATATGTGACCTTTGATTA	NM_010024	Dct	dopachrome tautomerase	GO:0004167(dopachrome isomerase activity)|GO:0005792(microsome)|GO:0005829(cytosol)|GO:0006583(melanin biosynthetic process from tyrosine)|GO:0008152(metabolic process)|GO:0016020(membrane)|GO:0016021(integral to membrane)|GO:0016491(oxidoreductase activity)|GO:0016853(isomerase activity)|GO:0042438(melanin biosynthetic process)|GO:0042470(melanosome)|GO:0046872(metal ion binding)|GO:0048066(deve…	110.022	2	Female	1.1018	1.1018	3652.43	3546.61	0.6171	1	0.5364	-1.8642	13814.3	7426.68	1.28e-22	1	0.2809	-3.5594	21202.1	5939.69	1.92e-39	1	1.68322	1.6832	4839.99	8052.35	2.6e-05	1	0.867002	-1.1534	9089.18	7913.46	0.1788	1	5.67537	5.6752	5887.33	33430.2	0	1	1.64989	1.6498	16857.8	27799	2.82e-15
A_55_P1967683	CAAGTGGGGGTATTTTTTCTGTAAACTTTTGGTGTTTCCACTTAACGGTTTCTATGTAAA	NM_212457	Bex4	brain expressed gene 4	GO:0005634(nucleus)|GO:0005737(cytoplasm)	126.022	8	Female	0.9585	-1.0433	890.454	859.48	0.65	1	0.5195	-1.9251	779.602	408.236	3.93e-08	1	0.2679	-3.7325	243.105	65.5823	3.65e-39	1	0.0811906	-12.3167	1228.24	97.0172	1.55e-35	1	0.183268	-5.4565	449.669	73.0773	1.71e-10	1	0.25149	-3.9763	1327.95	327.498	6.41e-24	1	0.322914	-3.0968	959.55	301.857	3.27e-11
A_66_P139387	CAGGTTAACACTACAGAGTCATGAAGGAATGTGGTCTGCTAACAGATGTTACAGGATGTG	NM_011169	Prlr	prolactin receptor	GO:0004925(prolactin receptor activity)|GO:0007259(JAK-STAT cascade)|GO:0007595(lactation)|GO:0019221(cytokine-mediated signaling pathway)|GO:0019901(protein kinase binding)|GO:0030155(regulation of cell adhesion)|GO:0030856(regulation of epithelial cell differentiation)|GO:0060644(mammary gland epithelial cell differentiation)|GO:0060736(prostate gland growth)|GO:0060749(mammary gland alveolus d…	28.0022	108	Female	0.8917	-1.1214	7007.45	6296.34	0.2248	1	0.6464	-1.5471	9992.45	6364.3	0.0016	1	0.3121	-3.2043	8685.18	2702.79	1.2e-38	1	0.323687	-3.0894	9491.56	3045.9	2.78e-29	1	0.395007	-2.5316	7922.65	3062.51	4.85e-16	1	0.966184	-1.035	12047.5	11509.2	0.676	1	0.799041	-1.2515	12533.5	10044.2	0.0179
A_52_P256914	CAGACAAATTGTCAAAAAACAGCAGGAACTCCTCGACTACATTGCCCATAGTGTGGAGAA	NM_010000	Cyp2b9	cytochrome P450 family 2 subfamily b polypeptide 9	GO:0005792(microsome)	60.0022	5	Female	1.0105	1.0105	5044.2	4910.23	0.925	1	0.4934	-2.0268	10379.4	5098.49	0.0001	1	0.044	-22.7356	15000	666.041	8.06e-38	1	0.0637922	-15.6759	6847.02	436.502	0	1	0.0926209	-10.7967	5998.49	492.673	7.86e-22	1	2.39808	2.398	7863.82	18838.6	5.98e-14	1	1.29803	1.298	12801.8	16639.7	0.0043
A_55_P2172532	TAAGGAAGATCGGGTTACTAATGGCTTGAAGCTCATGAGAAAAGGTACAACTGGGGACTG	NM_001081325	Sult2a6	sulfotransferase family 2A dehydroepiandrosterone (DHEA)-preferring member 6	GO:0003674(molecular_function)|GO:0005575(cellular_component)|GO:0008150(biological_process)	30.0222	23	Female	0.6294	-1.5888	41999.1	25123.4	0.0002	1	0.1084	-9.2262	42566.9	4613.03	0	1	0.0233	-42.8324	48350.2	1127.33	1.47e-37	1	0.0142131	-70.3574	53936.1	766.602	6.4e-23	1	0.0922331	-10.8421	6317.17	525.745	1.81e-23	1	0.644787	-1.5509	83871.3	53346.8	0.0176	1	0.962186	-1.0393	52012	49474.6	0.6989
A_52_P57622	GAAAGATGTGATGTGGAGACCCTAGAATGGTCCAAAAAAGTCTTCCGAGTTCCCGTTCTA	NM_198636	Acss3	acyl-CoA synthetase short-chain family member 3	GO:0000166(nucleotide binding)|GO:0003674(molecular_function)|GO:0003824(catalytic activity)|GO:0003987(acetate-CoA ligase activity)|GO:0005524(ATP binding)|GO:0005739(mitochondrion)|GO:0008150(biological_process)|GO:0008152(metabolic process)|GO:0016874(ligase activity)	60.0022	5	Female	1.0753	1.0753	136.792	158.083	0.6099	1	0.8483	-1.1788	184.635	156.391	0.1083	1	0.3576	-2.7966	224.983	80.4335	5.62e-36	1	0.520562	-1.921	190.9	97.3533	3.64e-05	1	0.566765	-1.7644	152.41	86.9461	5.58e-12	1	1.6247	1.6247	213.306	348.477	1.94e-08	1	1.35465	1.3546	222.293	299.448	0.002
A_52_P301602	GAGAGTCACCGGAATGGAACTGAAAACATCGCAACAATAGATAGAATACCATCCTTTGAG	NM_001101452	Gm4794	predicted gene 4794	GO:0003674(molecular_function)|GO:0005575(cellular_component)|GO:0008150(biological_process)	62.0222	11	Female	2.3104	2.3104	476.115	1257.19	0.157	1	0.0578	-17.3145	12531.2	723.186	0	1	0.0379	-26.3545	15165.4	526.67	2.41e-35	1	0.0694777	-14.3931	1822.58	125.312	0	1	0.22887	-4.3693	500.75	85.5591	1.45e-05	1	14.6413	14.6328	1196.35	22324.8	2.33e-12	1	1.03875	1.0388	16250.3	18248.8	0.8729
A_51_P257885	TCTTGGTTCTAGAGGAGCTGAGATCTGGGATGAAGATGCTGATACCTGGCCATTTTTTCT	NM_175217	Mmd2	monocyte to macrophage differentiation-associated 2	GO:0004872(receptor activity)|GO:0007165(signal transduction)|GO:0016020(membrane)|GO:0016021(integral to membrane)|GO:0019835(cytolysis)	28.0022	108	Female	1.0881	1.0881	499.392	501.09	0.5842	1	0.674	-1.4837	415.866	281.827	6.48e-05	1	0.2812	-3.5561	377.356	104.703	6.63e-35	1	0.242624	-4.1216	621.355	151.927	0	1	0.39763	-2.5149	270.994	108.396	1.99e-17	1	0.816127	-1.2253	758.335	617.432	0.0011	1	1.00786	1.0078	524.501	529.66	0.938
A_55_P2097219	GTTGGGATTTGTTTTTACAACACAGTGATAGGGCAGCTGTCTTTGGGTAGACATTTTGTA	NM_010259	Gbp1	guanylate binding protein 1	GO:0000166(nucleotide binding)|GO:0003924(GTPase activity)|GO:0005525(GTP binding)|GO:0005886(plasma membrane)|GO:0006184(GTP catabolic process)|GO:0016020(membrane)|GO:0019002(GMP binding)	36.002	45	Female	0.8542	-1.1707	328.567	313.404	0.3032	1	0.9595	-1.0422	517.213	489.981	0.8183	1	0.4962	-2.0155	590.321	293.069	9.12e-35	1	0.830565	-1.204	428.938	345.543	0.1507	1	0.609162	-1.6416	544.942	315.076	0.0067	1	1.54512	1.5451	501.02	775.92	3.88e-10	1	1.13973	1.1398	625.435	716.212	0.0585
A_51_P488196	GCTAGGGGCCATCTACGTTTTGTCACTATCTCATGGTGTATAAAATGAAAGCCTTCGGCT	NM_028472	Bmper	BMP-binding endothelial regulator	GO:0001657(ureteric bud development)|GO:0005515(protein binding)|GO:0005576(extracellular region)|GO:0030514(negative regulation of BMP signaling pathway)	28.0022	108	Female	0.8596	-1.1634	179.1	165.976	0.4012	1	0.7789	-1.2839	249.93	191.713	0.0484	1	0.2504	-3.9943	366.733	91.346	7.13e-34	1	0.474969	-2.1054	231.599	108.775	1.18e-12	1	0.449681	-2.2238	213.116	94.5568	5.37e-16	1	1.92234	1.9224	300.763	557.188	0.0001	1	1.459	1.4591	321.591	480.813	0.0278
A_55_P2052563	ATTGTTTTACAATAGTTCTATGGGGGTGAGTTTTTTGTTGTTATTAAACAAACACTTTAG	NM_010495	Id1	inhibitor of DNA binding 1	GO:0000122(negative regulation of transcription from RNA polymerase II promoter)|GO:0001886(endothelial cell morphogenesis)|GO:0005515(protein binding)|GO:0005625(soluble fraction)|GO:0005634(nucleus)|GO:0005737(cytoplasm)|GO:0006915(apoptosis)|GO:0007275(multicellular organismal development)|GO:0007507(heart development)|GO:0030509(BMP signaling pathway)|GO:0030528(transcription regulator activi…	28.0022	108	Female	0.9682	-1.0328	916.525	917.72	0.7692	1	1.1937	1.1937	1050.79	1257.57	0.1655	1	0.4442	-2.2511	1413.88	627.919	1.31e-33	1	0.636294	-1.5716	1339.46	852.073	1.55e-08	1	0.509866	-1.9613	1436.15	732.659	3.68e-28	1	1.32135	1.3213	1500.42	1980.62	9.22e-07	1	1.32031	1.3203	1361.38	1780.96	0.016
A_52_P452667	TTATGAATGTACAAGCAAGTTTTGCTGCTAGGACTAAGGATGGTGGTACCCAAAGTACGA	NM_178047	Prom2	prominin 2	GO:0003674(molecular_function)|GO:0005886(plasma membrane)|GO:0005929(cilium)|GO:0008150(biological_process)|GO:0016020(membrane)|GO:0016021(integral to membrane)|GO:0042995(cell projection)	119.222	1	Female	0.3147	-3.178	74.754	22.4428	7.57e-11	1	0.3813	-2.6223	307.627	117.014	2.83e-40	1	0.1315	-7.6031	592.315	78.4426	1.78e-33	1	1.73762	1.7378	26.1637	48.2463	0.1321	1	0.466244	-2.1448	103.897	51.2799	1.48e-05	1	5.01505	5.0145	149.58	809.908	1.79e-11	1	1.75654	1.7566	417.541	734.281	2.25e-23
A_55_P2001780	GTACATCCACTGAGCTTTCTCAGTGTCTGTACAGGTTATCATCTAATTAAAAAGAGATGA	NM_001105159	Cyp3a41b	cytochrome P450 family 3 subfamily a polypeptide 41B	GO:0003674(molecular_function)|GO:0005575(cellular_component)|GO:0008150(biological_process)	60.0022	5	Female	1.3615	1.3615	29542.4	37578.6	0.0374	1	0.5252	-1.9039	60728.4	30771.7	0.001	1	0.1691	-5.9124	89133	15060.9	3.67e-33	1	0.388908	-2.5713	59853.2	23554.4	4.87e-16	1	0.509918	-1.9611	59078.2	29219	1.87e-07	1	2.66454	2.6647	39832.8	106263	3e-13	1	1.23426	1.2342	62056.7	76586.7	0.0335
A_55_P1980556	ATATGCAAAATAAGGCATACCTGTACGCAGGCACTGTTGATTCAGGCTTATGCAGCCCTA	XM_001480216				108.002	10	Female	0.8843	-1.1308	36.9129	33.0023	0.6109	1	1.0167	1.0167	90.2895	92.323	0.951	1	0.4764	-2.0991	209.136	99.8094	8.04e-33	1	2.43427	2.4344	45.7662	118.43	4.54e-06	1	1.09963	1.0996	99.3346	114.06	0.6684	1	4.93827	4.9391	61.7009	292.65	1.3e-17	1	2.41955	2.4198	107.301	252.92	2.27e-13
A_51_P391454	AAGATAGAAATGCACTTATTCCAAAGATACTGAACCTTAGTATTCAGTCGCTTTTGACAC	NM_008371	Il7	interleukin 7	GO:0002360(T cell lineage commitment)|GO:0005125(cytokine activity)|GO:0005126(cytokine receptor binding)|GO:0005139(interleukin-7 receptor binding)|GO:0005576(extracellular region)|GO:0005615(extracellular space)|GO:0006916(anti-apoptosis)|GO:0006955(immune response)|GO:0008083(growth factor activity)|GO:0010468(regulation of gene expression)|GO:0030308(negative regulation of cell growth)|GO:003…	28.0022	108	Female	1.0912	1.0912	116.388	133.895	0.5324	1	0.6111	-1.6365	89.0209	54.6577	0.0003	1	0.2088	-4.7897	66.2131	13.7841	1.09e-32	1	0.0859978	-11.6282	181.003	15.2772	2.54e-30	1	0.231825	-4.3136	63.0144	13.3678	6.56e-08	1	0.545554	-1.833	170.304	87.2351	0.0017	1	0.754489	-1.3254	105.266	79.3286	0.0006
A_55_P2181634	GAAAGGTCACCCTCAAGACTTACAGACGAAAAGAAGTGAAGGCTGTGGTTTTGGTTTTTT	ENSMUST00000077670				60.0022	5	Female	1.1332	1.1332	32.1382	35.9002	0.3118	1	0.9708	-1.03	56.2945	54.6029	0.8052	1	0.3541	-2.8239	77.2498	27.356	3.47e-32	1	0.634518	-1.576	54.1459	34.4036	6.6e-06	1	0.552212	-1.8109	51.736	28.4615	1.29e-12	1	1.63052	1.6305	56.4604	91.8161	4.74e-07	1	1.33887	1.3389	59.4662	81.0552	0.112
A_55_P2145470	CTTATCGTATGACTTTTAGAGAACACCCAGTCCTCTCCGATATCATTTTGGTACCCTGAA	XM_358254	Gm5401	predicted pseudogene 5401		28.0022	108	Female	0.9346	-1.07	80.7072	76.6236	0.5139	1	0.934	-1.0706	54.4619	49.7227	0.7557	1	0.3721	-2.6873	64.3311	23.9859	4.15e-32	1	0.336033	-2.9759	96.288	32.3231	1.03e-34	1	0.540044	-1.8517	61.3718	33.0205	8.46e-10	1	0.822707	-1.2155	139.051	114.35	0.0002	1	1.15101	1.151	82.8164	91.9586	0.3548
A_55_P2078710	GGTAGGATTATGGTTGATGATTTTTTCCTTCCTATCTTCTTGCCCTCTTTACACTGCAAT	ENSMUST00000033811	Morc4	microrchidia 4	GO:0003674(molecular_function)|GO:0005524(ATP binding)|GO:0005575(cellular_component)|GO:0008150(biological_process)|GO:0008270(zinc ion binding)|GO:0046872(metal ion binding)	28.0022	108	Female	1.1003	1.1003	477.056	537.167	0.3609	1	0.9227	-1.0838	408.95	377.539	0.2837	1	0.4377	-2.2846	343.649	150.108	4.52e-32	1	0.25968	-3.8509	746.419	193.834	0	1	0.492126	-2.032	424.466	207.083	4.14e-20	1	0.670062	-1.4924	732.015	487.783	1.02e-07	1	0.814266	-1.2281	515.682	419.649	0.0009
A_52_P15461	TGCAGGTTATTTTACATGAGTACAGTAACATGACTCTTAATGAAACAGTAAGAAACGTGC	NM_008357	Il15	interleukin 15	GO:0001866(NK T cell proliferation)|GO:0005125(cytokine activity)|GO:0005126(cytokine receptor binding)|GO:0005576(extracellular region)|GO:0005615(extracellular space)|GO:0006955(immune response)|GO:0042102(positive regulation of T cell proliferation)|GO:0045062(extrathymic T cell selection)|GO:0045580(regulation of T cell differentiation)|GO:0048535(lymph node development)|GO:0048662(negative r…	4.002	155	Female	0.9425	-1.061	179.31	159.708	0.6545	1	0.7482	-1.3366	217.698	162.77	0.0001	1	0.3976	-2.5151	270.78	107.05	2.53e-31	1	0.637999	-1.5674	202.905	128.531	0.0001	1	0.681989	-1.4663	186.571	123.786	0.0057	1	1.37155	1.3715	287.108	394.957	0.0032	1	1.23047	1.2305	274.992	338.993	0.0712
A_51_P424338	TAGGTCATTTATGCAATATTCGCCATTTTCTTCGGGCTAGTCCCAGTTAGATGGCATCCA	NM_008706	Nqo1	NAD(P)H dehydrogenase quinone 1	GO:0003955(NAD(P)H dehydrogenase (quinone) activity)|GO:0005737(cytoplasm)|GO:0006979(response to oxidative stress)|GO:0009055(electron carrier activity)|GO:0016491(oxidoreductase activity)|GO:0043086(negative regulation of catalytic activity)|GO:0043525(positive regulation of neuron apoptosis)|GO:0050662(coenzyme binding)|GO:0055114(oxidation reduction)	28.0022	108	Female	1.1403	1.1403	771.505	951.242	0.3741	1	0.6791	-1.4726	1205.13	820.535	2.48e-05	1	0.5045	-1.982	899.827	454.252	2.71e-31	1	0.440917	-2.268	1335.23	586.668	2.02e-14	1	0.563317	-1.7752	936.379	515.065	1.36e-06	1	1.01482	1.0148	1227.28	1236.45	0.8717	1	0.73692	-1.357	1586.29	1169.02	3.07e-05
A_55_P2003053	ACGGTCAAAGTAAGGTGTGGCTAGTTATATGTGACCTTTGATTAAAAGTCCTTATATTGA	NM_010024	Dct	dopachrome tautomerase	GO:0004167(dopachrome isomerase activity)|GO:0005792(microsome)|GO:0005829(cytosol)|GO:0006583(melanin biosynthetic process from tyrosine)|GO:0008152(metabolic process)|GO:0016020(membrane)|GO:0016021(integral to membrane)|GO:0016491(oxidoreductase activity)|GO:0016853(isomerase activity)|GO:0042438(melanin biosynthetic process)|GO:0042470(melanosome)|GO:0046872(metal ion binding)|GO:0048066(deve…	102.022	11	Female	1.0914	1.0914	1994.27	1890.48	0.6723	1	0.554	-1.805	7792.13	4332.43	5.58e-17	1	0.3123	-3.2024	13448.9	4181.56	1.92e-30	1	1.70794	1.7081	2873.17	4848.68	0.0001	1	0.894214	-1.1183	5099.94	4580.79	0.2853	1	5.17866	5.1797	3382.13	17600.1	0	1	1.6129	1.6128	9860	15889.1	1.4e-12
A_51_P116813	CGGTGGCCCCCTTGCTCATCCCACACAAGGCTAACATTGACTCCAGCATTGGAGAGTTTG	NM_007809	Cyp17a1	cytochrome P450 family 17 subfamily a polypeptide 1	GO:0004497(monooxygenase activity)|GO:0004508(steroid 17-alpha-monooxygenase activity)|GO:0005506(iron ion binding)|GO:0005739(mitochondrion)|GO:0005783(endoplasmic reticulum)|GO:0006694(steroid biosynthetic process)|GO:0006704(glucocorticoid biosynthetic process)|GO:0009055(electron carrier activity)|GO:0016020(membrane)|GO:0016491(oxidoreductase activity)|GO:0016829(lyase activity)|GO:0020037(h…	102.022	11	Female	0.6456	-1.5489	141.948	98.6139	0.0062	1	0.3366	-2.9713	225.536	74.4058	6.02e-22	1	0.1606	-6.2271	816.406	132.309	2.46e-30	1	0.827609	-1.2083	140.962	120.33	0.2331	1	1.15821	1.1581	94.6631	110.871	0.1648	1	3.79939	3.7997	285.966	1090.56	0	1	2.82965	2.8293	350.91	990.363	1.21e-30
A_66_P122086	GCCCTACTGCGTGCAGAAAGAGTTCAGGGGCTGGAATGCTACCAGTGTTTTGATGTCCCA	NM_001039720	9030619P08Rik	RIKEN cDNA 9030619P08 gene	GO:0003674(molecular_function)|GO:0005575(cellular_component)|GO:0008150(biological_process)	28.0022	108	Female	0.9217	-1.085	4769.67	4226.63	0.4889	1	0.67	-1.4925	5700.2	3817.57	5.34e-10	1	0.2414	-4.1417	6870.75	1662.67	2.92e-30	1	0.330513	-3.0256	5838.26	1955.09	8.46e-09	1	0.401623	-2.4899	4421.52	1812.81	1.4e-07	1	1.17481	1.1748	8014.9	9490.22	0.1662	1	1.11669	1.1167	7483.39	8381.8	0.2145
A_55_P1988148	GAGAGCTCAAACTTTACTGTCTTGATACTGTATAAGAATTCATGTGATTAACTTCCCAGT	ENSMUST00000039987				126.022	1	Female	0.8358	-1.1965	187.713	144.674	0.2265	1	0.4279	-2.3371	172.682	74.0228	1.21e-13	1	0.1203	-8.3123	390.59	46.7064	4.86e-30	1	0.297548	-3.3608	204.994	61.1463	3.63e-37	1	0.587855	-1.7011	91.6012	53.0533	2.99e-08	1	1.88218	1.8821	299.466	570.27	1.54e-10	1	2.14777	2.148	234.738	502.86	1.33e-23
A_66_P126147	TGAACTCCGCTACTCTCAGAGTTTAGTTGCTGATGTTCTGTGGTAGTGGTAGTGGTAGAT	NM_001081180	Spink5	serine peptidase inhibitor Kazal type 5	GO:0004867(serine-type endopeptidase inhibitor activity)|GO:0010466(negative regulation of peptidase activity)|GO:0010951(negative regulation of endopeptidase activity)|GO:0030155(regulation of cell adhesion)|GO:0030414(peptidase inhibitor activity)|GO:0045861(negative regulation of proteolysis)	28.0022	108	Female	0.9666	-1.0345	43.4944	41.119	0.7633	1	0.686	-1.4577	67.7809	46.5597	4.72e-05	1	0.381	-2.6243	62.3657	23.757	5.98e-30	1	0.514086	-1.9452	51.3034	26.0029	2.2e-05	1	0.545375	-1.8336	44.2369	23.8592	7.74e-05	1	1.19517	1.1951	72.531	87.4629	0.2403	1	0.978282	-1.0222	80.2376	78.4754	0.7697
A_55_P2046959	CATCATAAAAGGTTAAGCTTGCTCACTTTCAGTATTGTTCATGTGCTGACAAAAACATAC	NM_001030289	Mmp27	matrix metallopeptidase 27	GO:0003674(molecular_function)|GO:0005575(cellular_component)|GO:0008150(biological_process)	4.002	155	Female	0.673	-1.4859	69.6889	44.3347	0.0035	1	0.6926	-1.4439	90.1615	62.4054	8.69e-09	1	0.5057	-1.9775	108.938	55.0849	8.75e-30	1	1.2332	1.2333	59.5816	72.5007	0.058	1	0.876501	-1.1409	70.2307	61.1647	0.1765	1	1.4245	1.4244	103.855	149.405	0.022	1	1.14038	1.1404	108.24	121.936	0.2557
A_51_P254895	ACGAGTTTCTCCATCTTCCCTCCTTTCTGCAATAAAGTTCCCAGTGTCATGCACAAAAAA	NM_010011	Cyp4a10	cytochrome P450 family 4 subfamily a polypeptide 10	GO:0004497(monooxygenase activity)|GO:0005506(iron ion binding)|GO:0005783(endoplasmic reticulum)|GO:0005792(microsome)|GO:0006631(fatty acid metabolic process)|GO:0009055(electron carrier activity)|GO:0016020(membrane)|GO:0016491(oxidoreductase activity)|GO:0018685(alkane 1-monooxygenase activity)|GO:0020037(heme binding)|GO:0046872(metal ion binding)|GO:0055114(oxidation reduction)	30.0122	3	Female	0.9534	-1.0489	24932.9	25950.8	0.7655	1	1.5593	1.5593	25820.5	40698.5	2.2e-05	1	0.2814	-3.5531	33437.7	9438.56	9.79e-30	1	0.267816	-3.7339	42706.6	11369.3	2.39e-26	1	0.21156	-4.7268	55906.2	11501.5	3.77e-25	1	0.943396	-1.06	45185.4	42258.7	0.5959	1	1.01041	1.0104	36988.8	37326	0.8986
A_55_P2185840	ATCAAGCAGGTACTAAAGTGTGATGTGACCCAGAGCCAGCCTCTGGGTGGGGTCTCTCTG	NM_010924	Nnmt	nicotinamide N-methyltransferase	GO:0005625(soluble fraction)|GO:0005737(cytoplasm)|GO:0008112(nicotinamide N-methyltransferase activity)|GO:0008168(methyltransferase activity)|GO:0016740(transferase activity)	102.022	11	Female	1.0702	1.0702	125.058	132.393	0.6916	1	0.2561	-3.9053	420.625	107.237	6.17e-19	1	0.218	-4.5864	898.223	195.006	1.23e-29	1	0.728226	-1.3732	177.665	108.068	0.2444	1	1.40627	1.4063	63.1058	88.7566	6.47e-09	1	3.92773	3.9284	326.744	1278.14	1.52e-38	1	1.70329	1.7032	672.19	1148.09	1.95e-11
A_51_P453111	TAGCTGCACAACCTCTCTATACTGGATACTGTAACTATGAGAATAAAATATAGAAGTGAC	NM_010422	Hexb	hexosaminidase B	GO:0001501(skeletal system development)|GO:0001669(acrosomal vesicle)|GO:0003824(catalytic activity)|GO:0004553(hydrolase activity hydrolyzing O-glycosyl compounds)|GO:0004563(beta-N-acetylhexosaminidase activity)|GO:0005529(sugar binding)|GO:0005625(soluble fraction)|GO:0005764(lysosome)|GO:0005975(carbohydrate metabolic process)|GO:0006044(N-acetylglucosamine metabolic process)|GO:0006687(glyco…	46.0222	4	Female	0.9027	-1.1078	4135.17	3549.11	0.4409	1	0.5259	-1.9014	6032.15	3179.34	2.64e-20	1	0.2771	-3.6086	8704.66	2400.35	1.73e-29	1	0.590912	-1.6923	5265.6	3046.14	1.42e-05	1	0.701705	-1.4251	4183.11	2882.19	0.0115	1	1.77936	1.7794	6999.56	12513.1	5.36e-15	1	1.33797	1.338	8545.81	11385.1	0.0002
A_51_P359570	CAATTTTCCAGTCAGCAAACCTCATTACTAATCATGTAGGGAATGGAGCTTAAAGCAGAC	NM_010501	Ifit3	interferon-induced protein with tetratricopeptide repeats 3	GO:0005488(binding)	4.002	155	Female	1.1087	1.1087	1055.1	1135.29	0.3656	1	0.8512	-1.1748	1610.1	1359.35	0.2296	1	0.5384	-1.8575	1729.86	931.707	8.78e-29	1	0.715564	-1.3975	1555.41	1107.28	0.0013	1	0.671141	-1.49	1509.03	1011.99	1.3e-06	1	1.41583	1.4159	1762.78	2500.12	1.28e-05	1	1.05809	1.0581	2184.84	2313.77	0.7155
A_52_P73552	CCAGAGATGCTATCCTGTACTATGTGAACTTGAAGGAACTGGATAACCCAGGTCCTTTCA	NM_001081067	A1bg	alpha-1-B glycoprotein	GO:0003674(molecular_function)|GO:0005575(cellular_component)|GO:0005576(extracellular region)|GO:0008150(biological_process)	63.1222	1	Female	2.3058	2.3058	14287.7	33331.8	9.35e-16	1	0.458	-2.1834	59603	27068.9	6.04e-07	1	0.0358	-27.8965	68943.5	2454.61	1.76e-28	1	0.0384567	-26.0033	49457.9	1933.14	2.15e-38	1	0.0548679	-18.2256	46752.4	2590.12	0	1	3.93391	3.9333	23123.9	91831.4	1.27e-25	1	0.934492	-1.0701	71776.5	67109.3	0.201
A_52_P195839	CGGGTCTTTATCACTCACAGAGTGATTTAGTCACATGCTGAAGACTTTTTCAGAGCAATA	NM_009982	Ctsc	cathepsin C	GO:0004197(cysteine-type endopeptidase activity)|GO:0005764(lysosome)|GO:0005783(endoplasmic reticulum)|GO:0005794(Golgi apparatus)|GO:0006508(proteolysis)|GO:0008233(peptidase activity)|GO:0008234(cysteine-type peptidase activity)|GO:0010033(response to organic substance)|GO:0016787(hydrolase activity)|GO:0031404(chloride ion binding)|GO:0042802(identical protein binding)|GO:0043621(protein self…	52.002	5	Female	0.8954	-1.1168	6682.99	5671.17	0.399	1	1.0358	1.0358	10928.9	11330.6	0.5484	1	0.4098	-2.4402	14452.6	5910.89	5.06e-28	1	0.944287	-1.059	7810.34	7355.37	0.3984	1	0.476463	-2.0988	15151.7	7265.58	1.35e-21	1	1.93349	1.9336	11003.8	21290.3	1.28e-30	1	1.21951	1.2195	15304.1	18614.1	0.0032
A_51_P463087	TTGTGTTTGTGATTAACCTGCACAGCAAATACAGTCTCCAGAAAGTGGAGGAGTTTCTGC	NM_178269	Cenpm	centromere protein M	GO:0000776(kinetochore)|GO:0003674(molecular_function)|GO:0005575(cellular_component)|GO:0005634(nucleus)|GO:0005694(chromosome)|GO:0005737(cytoplasm)|GO:0008150(biological_process)	28.0022	108	Female	1.03	1.03	380.558	422.218	0.8425	1	0.8183	-1.2221	431.607	353.167	0.0003	1	0.3936	-2.5408	281.377	110.794	1.66e-27	1	0.316947	-3.1551	541.447	170.935	3.77e-19	1	0.403682	-2.4772	366.751	149.193	1.81e-26	1	0.811227	-1.2327	594.47	482.567	9.76e-05	1	0.76646	-1.3047	557.358	427.194	7.39e-07
A_55_P2068988	GGCAGTTTGTTCAAGATAAAACAGTTGAACCATGGTGAACCCAACTCTTCCCTTTCACCC	XM_487442	Gm5678	predicted gene 5678		28.0022	108	Female	0.9488	-1.054	4542.51	4269.17	0.5827	1	0.7209	-1.3872	5351.51	3860.16	1.69e-06	1	0.5268	-1.8984	4615.75	2430.6	2.09e-27	1	0.503119	-1.9876	5839.65	2928.16	4.47e-14	1	0.600998	-1.6639	4741.6	2822.96	4.23e-09	1	0.869792	-1.1497	7745.73	6691.97	0.091	1	0.811227	-1.2327	7266.43	5873.65	0.007
A_51_P427171	TTTGTCTATAAATCAAGGCCAGGGCTGTTCAGTTAAGTATTTGGTAGATGCCAACTTTTG	NM_172488	9030625A04Rik	RIKEN cDNA 9030625A04 gene	GO:0003674(molecular_function)|GO:0005575(cellular_component)|GO:0008150(biological_process)	28.0022	108	Female	1.2777	1.2777	137.593	182.919	0.044	1	0.9832	-1.0171	142.453	139.289	0.8678	1	0.4999	-2.0003	145.205	72.6412	3.44e-27	1	0.412507	-2.4242	243.985	100.639	0	1	0.571298	-1.7504	145.963	82.6086	9.46e-08	1	0.926784	-1.079	228.891	209.629	0.5198	1	1.05753	1.0575	171.935	181.791	0.2767
A_55_P1969477	ACTCAGACATGGGCACCTGAGTTCAGATCCCTACCACCTAAGTAAGCAGCAAGGTGTGGT	NM_011076	Abcb1a	ATP-binding cassette sub-family B (MDR/TAP) member 1A	GO:0006200(ATP catabolic process)|GO:0006855(drug transmembrane transport)|GO:0015893(drug transport)|GO:0042623(ATPase activity coupled)|GO:0046581(intercellular canaliculus)	20.002	32	Female	0.9415	-1.0622	177.403	172.013	0.5767	1	0.7792	-1.2833	292.872	228.002	3.84e-05	1	0.4558	-2.1937	266.546	121.463	4.45e-27	1	0.598623	-1.6705	231.923	137.414	0.0024	1	0.579677	-1.7251	245.867	144.756	6.38e-07	1	1.31909	1.3191	317.875	420.206	0.0013	1	1.07319	1.0732	356.693	382.877	0.1799
A_55_P2041614	TATGGAGGAAGCCTGGAAGAAATGAATGATTGCAAAGTAGCATGTGATTGCATATGAAAG	NM_001048176	Cerkl	ceramide kinase-like	GO:0016301(kinase activity)|GO:0016310(phosphorylation)	36.002	45	Female	0.8932	-1.1196	117.527	111.336	0.4056	1	0.856	-1.1682	162.517	139.295	0.085	1	0.5552	-1.8013	193.488	107.421	5.75e-27	1	0.855871	-1.1684	151.758	130.212	0.112	1	0.832709	-1.2009	145.327	121.361	0.0033	1	1.50105	1.501	200.311	297.558	1.06e-06	1	1.21448	1.2145	201.27	245.46	0.0038
A_55_P2179599	GAGAAGTTGCTTCATTTATTTTTTCTCCCATTTCAATGATTGAAAAGGGTATAAGGTCCC	NM_029509	Gbp8	guanylate-binding protein 8	GO:0003674(molecular_function)|GO:0005575(cellular_component)|GO:0008150(biological_process)	4.002	155	Female	0.8695	-1.1501	313.148	274.934	0.1396	1	0.8202	-1.2192	373.43	304.406	0.1572	1	0.5056	-1.9778	358.85	181.76	4.97e-26	1	0.594424	-1.6823	374.697	222.702	0.0001	1	0.534045	-1.8725	372.628	188.777	0.0006	1	0.941886	-1.0617	516.501	481.097	0.6185	1	0.915332	-1.0925	478.79	438.28	0.1929
A_52_P140005	ACGTTTCGAACTGCTCGTCTCTTACTCGTGTGCATTGGAATTCGTATCCTTGTCATCGTA	NM_001081205	Nipal1	NIPA-like domain containing 1	GO:0003674(molecular_function)|GO:0005575(cellular_component)|GO:0006810(transport)|GO:0006811(ion transport)|GO:0015693(magnesium ion transport)|GO:0016020(membrane)|GO:0016021(integral to membrane)	30.0222	23	Female	0.904	-1.1062	1046.88	899.601	0.4523	1	0.3906	-2.5604	1800.19	702.157	1.32e-16	1	0.1839	-5.4374	1459.27	266.367	2.19e-25	1	0.274507	-3.6429	1169.58	309.551	5.16e-15	1	0.351704	-2.8433	733.516	246.518	7.5e-11	1	1.28403	1.2841	1553.26	1994	1.24e-06	1	0.79694	-1.2548	2246.19	1791.43	9.82e-05
A_51_P266546	ATGGAAGATAGTTATAGATCACTCTGAAAGTTACTCATGGGAAAATATGACCATTGTGAC	NM_173181	Fam164a	family with sequence similarity 164 member A	GO:0003674(molecular_function)|GO:0005575(cellular_component)|GO:0008150(biological_process)	28.0022	108	Female	0.9987	-1.0013	486.847	479.827	0.9893	1	0.8029	-1.2455	509.511	409.887	0.0553	1	0.5345	-1.8711	439.636	234.76	2.52e-25	1	0.43929	-2.2764	646.975	283.171	2.02e-16	1	0.518457	-1.9288	470.355	235.136	2.42e-05	1	0.849618	-1.177	753.101	633.354	0.1463	1	0.829119	-1.2061	672.153	556.81	0.019
A_55_P2136827	GGGGGTTTGTAAGGGTCTTTTCAAATGTAAGAAAATGCTACAGAAAGAATAAACAGTATC	NM_001012723	Wfdc16	WAP four-disulfide core domain 16	GO:0003674(molecular_function)|GO:0005575(cellular_component)|GO:0008150(biological_process)	60.0022	14	Female	0.9115	-1.0971	101.934	83.2999	0.6263	1	0.7031	-1.4223	73.852	52.2777	0.061	1	0.3452	-2.8969	61.2947	21.1649	4.05e-25	1	0.284317	-3.5172	113.61	31.3368	7.18e-22	1	0.491642	-2.034	57.4742	28.2872	7.63e-07	1	0.55919	-1.7883	159.419	89.2871	1.09e-20	1	0.933532	-1.0712	86.5386	79.5164	0.5714
A_51_P135268	TTAAGCCCAGTGGCTTAGGGGGCACATTTCAGAACTGATCTTGGAGACTGGCTTTTAATT	NM_016869	Corin	corin	GO:0003050(regulation of systemic arterial blood pressure by atrial natriuretic peptide)|GO:0003824(catalytic activity)|GO:0004252(serine-type endopeptidase activity)|GO:0005044(scavenger receptor activity)|GO:0005886(plasma membrane)|GO:0006508(proteolysis)|GO:0007165(signal transduction)|GO:0008233(peptidase activity)|GO:0008236(serine-type peptidase activity)|GO:0009986(cell surface)|GO:001602…	44.0021	2	Female	1.151	1.151	205.228	264.838	0.4101	1	0.6927	-1.4437	518.346	357.77	0.0649	1	0.5217	-1.9168	888.971	461.845	7.86e-25	1	1.52695	1.5269	344.91	531.351	4.67e-07	1	1.24782	1.2478	364.174	450.381	0.4148	1	3.26371	3.2637	313.887	1092.54	3.67e-07	1	1.59185	1.5919	610.587	1014.86	0.0026
A_55_P2062084	TACAGGAGAAGCTCTCTACCCTCTTTTGCACCAATCACGTCAATTCATGTATGTTTTTTG	XM_001472077	LOC100044403	similar to gag polyprotein		6.022	15	Female	0.98	-1.0204	206.643	208.967	0.8616	1	0.3939	-2.5386	341.407	136.862	4.04e-12	1	0.5403	-1.851	286.376	154.174	3.35e-24	1	0.619118	-1.6152	284.684	173.459	0.1043	1	1.0017	1.0017	155.897	161.346	0.9963	1	1.09951	1.0995	361.534	423.121	0.7597	1	0.846382	-1.1815	481.326	411.151	0.6132
A_55_P1993419	GTTCCTATTTTCTAAAACACTATTACCATATGCTGTGATGATATGGACCTGATTCCAAGT	NM_206537	Cyp2c54	cytochrome P450 family 2 subfamily c polypeptide 54	GO:0004497(monooxygenase activity)|GO:0005506(iron ion binding)|GO:0005783(endoplasmic reticulum)|GO:0005792(microsome)|GO:0009055(electron carrier activity)|GO:0016020(membrane)|GO:0016491(oxidoreductase activity)|GO:0020037(heme binding)|GO:0046872(metal ion binding)|GO:0055114(oxidation reduction)|GO:0070330(aromatase activity)	52.002	5	Female	0.6706	-1.4912	59613.6	42986.8	0.0052	1	0.6789	-1.4729	78273.4	52756.2	3.02e-05	1	0.3099	-3.2273	113292	34528.6	6.02e-24	1	0.712048	-1.4044	77091	55044.2	0.0562	1	0.568958	-1.7576	93028.5	53153.6	5.9e-17	1	1.54012	1.5402	86644.7	133542	6.84e-13	1	1.1426	1.1426	90739.8	103621	0.17
A_55_P1997585	AACTACACTGAGTTTCTTGTCCCATTGAGCCTGGGCTGCATGAGGTTAAAGGGAATGATT	XM_286199	Cyp2a21-ps	cytochrome P450 family 2 subfamily a polypeptide 21 pseudogene		102.022	11	Female	1.5453	1.5453	5250.45	7596.87	0.0036	1	0.4031	-2.4806	21918.6	8872.5	3.73e-12	1	0.3172	-3.1521	42141.9	13536	6.09e-24	1	1.59541	1.5955	11282.1	18270.3	0.0024	1	1.46628	1.4663	10715.5	15764.9	0.1356	1	6.19579	6.1975	9217.11	56947	7.37e-40	1	1.80375	1.8038	25726	46845.6	1.45e-05
A_52_P379337	ACTCTTCAGTATTCCTGTTATATATGAACGGCATCAGGCGCAGATAGATCATTATCTAGG	NM_194054	Rtn4	reticulon 4	GO:0001525(angiogenesis)|GO:0005635(nuclear envelope)|GO:0005737(cytoplasm)|GO:0005783(endoplasmic reticulum)|GO:0005886(plasma membrane)|GO:0007399(nervous system development)|GO:0010977(negative regulation of neuron projection development)|GO:0016020(membrane)|GO:0016021(integral to membrane)|GO:0019987(negative regulation of anti-apoptosis)|GO:0030176(integral to endoplasmic reticulum membrane…	28.0022	108	Female	1.1142	1.1142	6307.19	7174.47	0.295	1	0.9956	-1.0044	8082.26	8046.38	0.9307	1	0.3546	-2.8203	8919.14	3162.73	6.61e-24	1	0.355796	-2.8106	10553.4	3746.48	3.13e-26	1	0.350189	-2.8556	9835.06	3407.86	3.31e-20	1	1.10011	1.1001	10349.4	11369.4	0.1428	1	0.957671	-1.0442	10732.4	10245.9	0.619
A_51_P463846	GGAGAAGAATAGCTCATTGGGTGCAAAAATCCTTGATGGGTTTGGAGATGTATTAATTTC	NM_145545	Gbp6	guanylate binding protein 6		28.0022	108	Female	1.0619	1.0619	727.362	759.015	0.5535	1	0.7258	-1.3777	1097.31	795.431	5.42e-06	1	0.4946	-2.0219	990.826	489.335	1.17e-23	1	0.576469	-1.7347	1055.71	605.884	1.98e-08	1	0.575175	-1.7386	920.03	522.509	1.05e-08	1	1.1443	1.1442	1237.4	1410.71	0.0659	1	0.845523	-1.1827	1400.6	1176.12	0.0406
A_55_P2076631	CCCCCTTGTATTCGGCTTTTCTGCACATACTTATGTTGAGATTTAATTTATAAATTAGGC	NM_001048207	Gypc	glycophorin C	GO:0003674(molecular_function)|GO:0005886(plasma membrane)|GO:0008150(biological_process)|GO:0016020(membrane)|GO:0016021(integral to membrane)|GO:0030863(cortical cytoskeleton)	12.0022	62	Female	0.9818	-1.0185	3404.53	3219.61	0.8778	1	0.7693	-1.2998	4590	3537.7	6.46e-05	1	0.5143	-1.9443	5008.38	2575	1.63e-23	1	0.662559	-1.5093	4810.65	3168.82	4.5e-08	1	0.683714	-1.4626	4324.41	2931.44	1.91e-05	1	1.19403	1.194	5594.46	6669.2	0.0097	1	1.01792	1.0179	6118.77	6214.65	0.8495
A_51_P422124	CTTTAGTGAGCACGAGTTTACACTTGCACATTTGCTGCTGAGTGGTAGGACATTGGGAAA	NM_053090	Fam126a	family with sequence similarity 126 member A	GO:0003674(molecular_function)|GO:0005737(cytoplasm)|GO:0008150(biological_process)|GO:0016020(membrane)	12.0022	62	Female	1.0443	1.0443	727.123	765.603	0.6429	1	0.9188	-1.0884	631.43	579.418	0.2099	1	0.5856	-1.7078	833.874	488.352	8.05e-23	1	0.573888	-1.7425	1038.39	596.135	1.95e-11	1	0.759129	-1.3173	648.226	490.129	3.82e-05	1	1.03381	1.0338	1084.89	1123.08	0.6035	1	1.24533	1.2453	787.386	978.726	0.0093
A_55_P2163682	GAAAACTAACTTTTTTGGTACCCAGGCCGTCTGCACAGAGCTACTCCCTCTAATAAAAAC	XM_359206	LOC386400	similar to Carbonyl reductase [NADPH] 1 (NADPH-dependent carbonyl reductase 1)		28.0022	108	Female	1.0229	1.0229	300.856	297.956	0.8429	1	0.7466	-1.3394	304.562	227.363	2.78e-08	1	0.5552	-1.8012	272.612	151.31	2.18e-22	1	0.555741	-1.7994	348.344	193.543	1.41e-26	1	0.625586	-1.5985	350.558	216.577	1.36e-09	1	0.951022	-1.0515	511.916	488.23	0.3797	1	0.865127	-1.1559	480.799	414.205	0.0157
A_51_P249302	CAAGGAAAATGAAGTATAGCTCCGGCTATCAAACTACTTATCTTTTCCTCAGAAAAGGTG	NM_011994	Abcd2	ATP-binding cassette sub-family D (ALD) member 2	GO:0000166(nucleotide binding)|GO:0005515(protein binding)|GO:0005524(ATP binding)|GO:0005739(mitochondrion)|GO:0005777(peroxisome)|GO:0005778(peroxisomal membrane)|GO:0006200(ATP catabolic process)|GO:0006810(transport)|GO:0016020(membrane)|GO:0016021(integral to membrane)|GO:0016887(ATPase activity)|GO:0017111(nucleoside-triphosphatase activity)	28.0022	108	Female	0.99	-1.0101	219.803	213.63	0.921	1	0.6704	-1.4917	321.499	215.941	2.38e-09	1	0.0795	-12.5746	361.567	27.3661	3.4e-22	1	0.0947697	-10.5519	292.971	27.5262	5.11e-20	1	0.121902	-8.2033	253.049	27.0512	1.59e-10	1	1.44571	1.4458	356.638	531.852	0.0035	1	1.04756	1.0476	437.538	457.134	0.4192
A_55_P2102350	CCTATACCTATTAATATACCCAAGTGATGCCATCGGAAATAAATTGTGCTGCAAATAACA	NM_029682	Stambpl1	STAM binding protein like 1	GO:0003674(molecular_function)|GO:0004221(ubiquitin thiolesterase activity)|GO:0005575(cellular_component)|GO:0008150(biological_process)|GO:0008233(peptidase activity)|GO:0008237(metallopeptidase activity)|GO:0016787(hydrolase activity)|GO:0046872(metal ion binding)	28.0022	108	Female	1.0282	1.0282	494.874	485.41	0.8167	1	0.9101	-1.0987	586.965	535.222	0.2402	1	0.2425	-4.1233	693.684	169.064	3.77e-22	1	0.297018	-3.3668	665.976	195.9	3.87e-16	1	0.335582	-2.9799	623.293	198.61	3.62e-09	1	1.18497	1.185	833.327	988.878	0.0066	1	1.11607	1.116	753.328	834.953	0.2562
A_52_P641195	CCAATGGACCAAAAAGCAGACCCGTTGAAAGTATAATGGCGCTGAATGTCAAAAGGGCAT	NM_001033148	1700029J07Rik	RIKEN cDNA 1700029J07 gene	GO:0003674(molecular_function)|GO:0005575(cellular_component)|GO:0008150(biological_process)	36.002	45	Female	0.9779	-1.0226	89.1673	82.7466	0.8662	1	0.6912	-1.4467	131.392	91.1224	9.26e-07	1	0.5744	-1.7409	178.062	102.318	3.89e-22	1	1.12537	1.1254	114.496	129.242	0.1963	1	1.16891	1.1689	99.5165	115.582	0.2541	1	1.63425	1.6342	152.631	249.7	2.99e-08	1	1.33941	1.3394	167.948	226.033	0.0339
A_55_P2044653	CACTTATCAGCTCTCCATGATCTGGGATCTGTGCTAATGGACTCTGTATAAGGTCTGAAT	NM_009999	Cyp2b10	cytochrome P450 family 2 subfamily b polypeptide 10	GO:0005792(microsome)|GO:0008395(steroid hydroxylase activity)|GO:0016491(oxidoreductase activity)|GO:0017144(drug metabolic process)	62.0222	11	Female	0.9419	-1.0617	13183.6	12768.3	0.5674	1	0.605	-1.6529	25249.4	15289.1	1.69e-06	1	0.1983	-5.0432	34391.4	6862.3	5.34e-22	1	0.269237	-3.7142	16988.3	4481.32	1.53e-16	1	0.284949	-3.5094	17663.9	5045.02	0	1	1.92086	1.921	24977.7	47955.1	7.12e-07	1	1.14995	1.15	35666.3	41016.4	0.0109
A_55_P2394490	CCACATGTAAGGACGCTTCTTTGCCTGGATGTATATAACTGATTAATAAAAATGGAAAGA	AK052609	D630004K10Rik	RIKEN cDNA D630004K10 gene	GO:0003674(molecular_function)|GO:0005575(cellular_component)|GO:0008150(biological_process)	28.0022	108	Female	0.9474	-1.0555	1231.45	1129.58	0.6183	1	0.7886	-1.2681	1649.07	1301.13	1.37e-05	1	0.4264	-2.3451	1754.75	747.923	6.94e-22	1	0.546627	-1.8294	1657.48	906.714	2.67e-22	1	0.549149	-1.821	1496.19	815.451	3.34e-16	1	1.17288	1.1729	2063.21	2429.52	0.0283	1	0.970591	-1.0303	2190.2	2099.17	0.7631
A_55_P2472435	CACATTGGCATATGTATCCCAGTTGTACACTACAGATAAATTGTTAAAAAGAGCTCTTGT	NM_018734	Gbp3	guanylate binding protein 3	GO:0000166(nucleotide binding)|GO:0003924(GTPase activity)|GO:0005525(GTP binding)|GO:0005737(cytoplasm)|GO:0005829(cytosol)|GO:0006184(GTP catabolic process)	28.0022	108	Female	1.0049	1.0049	1124.39	1142.14	0.9585	1	0.7519	-1.3299	1759.96	1321.97	8.06e-07	1	0.4503	-2.2207	1510.15	671.805	7.12e-22	1	0.501153	-1.9954	1561.1	789.998	7.26e-09	1	0.480584	-2.0808	1621.14	744.608	1.01e-05	1	1.10169	1.1016	1915.52	2085.42	0.4878	1	0.794281	-1.259	2443.72	1921.13	0.1802
A_51_P269404	GCAGTGGGCATAAGTCCCTTTCTCTTTAAGTTCCACCAACAATTTGTAAGGAGAATGGTA	NM_008030	Fmo3	flavin containing monooxygenase 3	GO:0004497(monooxygenase activity)|GO:0004499(flavin-containing monooxygenase activity)|GO:0005783(endoplasmic reticulum)|GO:0005792(microsome)|GO:0016020(membrane)|GO:0016021(integral to membrane)|GO:0016491(oxidoreductase activity)|GO:0016597(amino acid binding)|GO:0017144(drug metabolic process)|GO:0031227(intrinsic to endoplasmic reticulum membrane)|GO:0050660(FAD binding)|GO:0050661(NADP or …	30.0222	23	Female	1.0221	1.0221	44688.5	43328.5	0.8637	1	0.287	-3.4846	79517.1	20282.4	3.48e-05	1	0.0143	-69.8024	85828.1	1285.6	8.76e-22	1	0.0178987	-55.8699	82711.8	1448.45	0	1	0.0583863	-17.1273	36737.1	1556.32	4.26e-10	1	1.33618	1.3362	74234	99202	2.73e-06	1	0.858222	-1.1652	91935.9	78876.5	0.0113
A_55_P2422248	ACATATTTCTTCCAACAAGGCTGTTTTACCCCACTAAACATCTCTACAACCAAGTATTCG	AK017586	5730420D15Rik	RIKEN cDNA 5730420D15 gene	GO:0003674(molecular_function)|GO:0005575(cellular_component)|GO:0008150(biological_process)	12.0022	62	Female	1.0755	1.0755	96.389	101.954	0.478	1	0.7423	-1.3471	133.611	98.5537	0.0009	1	0.5003	-1.9988	144.481	72.5572	1.04e-21	1	0.635405	-1.5738	148.022	94.6057	2.39e-05	1	0.679209	-1.4723	114.599	78.2662	0.0035	1	1.33387	1.3338	151.185	208.156	0.0303	1	1.05296	1.053	167.142	178.412	0.7883
A_66_P108152	GATAAAAAAGTTGAACCATGGTGAACCCAACTCTCACCTCCCACCCCCTTGTATCCAGAC	NM_007620	Cbr1	carbonyl reductase 1	GO:0003824(catalytic activity)|GO:0004090(carbonyl reductase (NADPH) activity)|GO:0005488(binding)|GO:0005634(nucleus)|GO:0005737(cytoplasm)|GO:0005792(microsome)|GO:0005886(plasma membrane)|GO:0005902(microvillus)|GO:0008152(metabolic process)|GO:0016491(oxidoreductase activity)|GO:0042376(phylloquinone catabolic process)|GO:0047021(15-hydroxyprostaglandin dehydrogenase (NADP+) activity)|GO:0050…	28.0022	108	Female	0.9459	-1.0572	11683.3	11041.6	0.528	1	0.7124	-1.4037	14443.7	10282.1	0.0002	1	0.5248	-1.9054	13393.2	7024.34	1.37e-21	1	0.483629	-2.0677	16924.9	8145.94	3.27e-18	1	0.598301	-1.6714	13197.4	7791.19	7.16e-07	1	0.888968	-1.1249	19733	17384.9	0.2453	1	0.83689	-1.1949	18154.7	15109.2	0.0848
A_55_P2050628	TATTAATCCTCACACAAGTTTCTCCATCTTCCCTCCTTTCTGCAATAAAGGTCCAAGTGT	NM_201640	Cyp4a31	cytochrome P450 family 4 subfamily a polypeptide 31	GO:0003674(molecular_function)|GO:0004497(monooxygenase activity)|GO:0005575(cellular_component)|GO:0008150(biological_process)|GO:0016491(oxidoreductase activity)|GO:0046872(metal ion binding)|GO:0055114(oxidation reduction)	30.0122	3	Female	0.9298	-1.0755	19082.8	19843.4	0.6824	1	1.5555	1.5555	19474.3	30451.2	1.05e-07	1	0.2915	-3.43	23051.3	6768.77	1.43e-21	1	0.263241	-3.7988	28053.7	7356.58	2.78e-23	1	0.21826	-4.5817	40120	8525.99	7.53e-25	1	0.915667	-1.0921	34205.4	31121.5	0.2914	1	1.02785	1.0278	26375.5	27079.2	0.6941
A_55_P2137688	TGCAGTCTCTTCTCGTTAGGGAAATATGTAGTATTTACCACGGTTCCGTCAGAAATAAAG	NM_009889	Cga	glycoprotein hormones alpha subunit	GO:0005179(hormone activity)|GO:0005576(extracellular region)|GO:0006590(thyroid hormone generation)|GO:0008406(gonad development)|GO:0030878(thyroid gland development)|GO:0032275(luteinizing hormone secretion)|GO:0032870(cellular response to hormone stimulus)|GO:0046621(negative regulation of organ growth)|GO:0046884(follicle-stimulating hormone secretion)|GO:0048589(developmental growth)	30.0222	23	Female	1.0272	1.0272	39.3644	39.2542	0.8555	1	0.3809	-2.6255	58.2218	22.1722	1.06e-21	1	0.0589	-16.9665	64.1744	3.7867	2e-21	1	0.0812341	-12.3101	50.8182	4.1723	4.04e-14	1	0.161857	-6.1783	33.681	5.0901	1.05e-08	1	1.56617	1.5662	62.2397	96.5709	0.0005	1	1.05787	1.0578	81.5249	85.1278	0.7155
A_55_P2063490	CAGCAACACCATGTCTTCTGCCTCCTTCCATCTTCTTTGTGTCATAAAGAAGCCTGTAAT	NM_033616	Csprs	component of Sp100-rs		4.002	155	Female	0.799	-1.2516	105.045	100.977	0.3669	1	0.9262	-1.0797	230.729	206.936	0.6195	1	0.581	-1.7211	185.29	107.634	2.2e-21	1	0.998602	-1.0014	135.6	134.881	0.9953	1	0.57501	-1.7391	268.196	157.268	0.0005	1	1.45815	1.4581	188.522	273.96	1.54e-09	1	0.829256	-1.2059	299.489	239.237	0.3897
A_55_P1964594	ACAAGAACAAGAACAAGAACAAGAACAAGAACAAGAACAAGAACAACAAGAAGAAAGAGG	XM_001475593	LOC100046111	similar to cyclic nucleotide gated channel beta 1		94.0222	2	Female	0.993	-1.0071	66.2233	68.039	0.9695	1	0.5306	-1.8845	138.302	73.7196	6.42e-08	1	0.2436	-4.1047	206.666	49.8989	2.82e-21	1	0.494022	-2.0242	115.013	56.1608	1.4e-10	1	0.633955	-1.5774	85.2218	54.1917	1.58e-10	1	2.44618	2.4461	143.903	337.014	0.0009	1	1.55376	1.5538	193.861	298.964	6.63e-06
A_51_P111612	CCAAGGGGAAAATAAAGATTGTATTTTGTATTCTTCTTTGAACCCCATGGGTTCCTTTTT	NM_001042592	Arrdc4	arrestin domain containing 4	GO:0003674(molecular_function)|GO:0005575(cellular_component)|GO:0008150(biological_process)	28.0022	108	Female	0.9787	-1.0217	490.611	460.22	0.8365	1	0.8572	-1.1666	600.6	514.44	0.0007	1	0.4575	-2.186	651.082	299.758	3.91e-21	1	0.577801	-1.7307	636.267	367.577	1.7e-41	1	0.553863	-1.8055	595.169	335.029	1.83e-06	1	1.16537	1.1654	782.45	907.993	0.0038	1	1.04921	1.0492	778.675	819.948	0.5701
A_51_P233160	CCTTTCACTTTTGTAGATGGTGGTAGTTTTAGACCGGCTTTTGTAGATACAGAAAGCATC	NM_027309	Lysmd2	LysM putative peptidoglycan-binding domain containing 2	GO:0003674(molecular_function)|GO:0005575(cellular_component)|GO:0008150(biological_process)|GO:0016998(cell wall macromolecule catabolic process)	60.0022	14	Female	1.033	1.033	583.815	598.629	0.7268	1	0.8691	-1.1506	495.954	428.543	0.1286	1	0.53	-1.8866	333.382	177.107	4.23e-21	1	0.295377	-3.3855	793	234.003	3.57e-15	1	0.430979	-2.3203	459.004	200.788	1.59e-14	1	0.536107	-1.8653	907.049	488.997	6.25e-08	1	0.688326	-1.4528	605.808	417.85	0.0089
A_55_P1964262	TCACAGACTGCTGCAGAGCTGAGGAAGCAAGCTCAGGACCTGGAGCAGAAGTTACAGGAG	NM_029419	Apol7a	apolipoprotein L 7a	GO:0003674(molecular_function)|GO:0005575(cellular_component)|GO:0008150(biological_process)	36.002	45	Female	1.2017	1.2017	387.562	420.074	0.2579	1	0.8926	-1.1203	654.262	583.524	0.1997	1	0.6066	-1.6486	780.799	473.57	5.77e-21	1	0.984543	-1.0157	575.613	567.178	0.8462	1	0.786906	-1.2708	634.67	497.251	0.0173	1	1.74004	1.7399	628.04	1087.91	5.2e-09	1	1.17675	1.1768	850.149	1003.77	0.024
A_52_P441974	AGGAAGGTGCAGCTCTCTATTCTTACAATGTGTGTTACATGCTCTGTTTTTCCATAAAGG	NM_145920	Evc2	Ellis van Creveld syndrome 2 homolog (human)	GO:0016020(membrane)|GO:0016021(integral to membrane)	4.002	155	Female	0.7543	-1.3257	241.999	170.473	0.0432	1	0.6873	-1.4549	186.297	108.497	0.177	1	0.449	-2.2272	358.417	160.711	6.12e-21	1	0.83612	-1.196	227.633	189.186	0.0584	1	1.37741	1.3775	125.217	170.261	0.0046	1	1.31441	1.3143	381.362	502.969	0.0002	1	1.79824	1.7983	252.267	431.36	0.0546
A_55_P2079269	GGATTTTAATCTTGGTTTGACAAGCTACCTCTTAAAAGCAGGAAAGGAAAAGAAGGAATA	XM_001476113	LOC100046475	similar to gag polyprotein		6.022	15	Female	0.9575	-1.0444	144.2	139.97	0.6687	1	0.3776	-2.6482	208.723	77.6086	2.44e-11	1	0.35	-2.8572	286.322	97.5089	8.05e-21	1	0.627589	-1.5934	187.852	118.097	0.002	1	1.28386	1.2839	83.8321	106.629	0.3696	1	1.65098	1.651	231.154	403.598	0.058	1	1.27324	1.2732	268.15	357.119	0.2882
A_55_P2027361	AAGGTATAAAAAGTGTGTTCTTTGTTTGTTCGGGGTCTCTGCTCTTGCCTGTGTGCTGGT	NM_022986	Irak1bp1	interleukin-1 receptor-associated kinase 1 binding protein 1	GO:0005515(protein binding)|GO:0005575(cellular_component)|GO:0005634(nucleus)|GO:0005737(cytoplasm)|GO:0006350(transcription)|GO:0007249(I-kappaB kinase/NF-kappaB cascade)|GO:0045449(regulation of transcription)	38.022	11	Female	0.7579	-1.3194	597.676	444.731	0.0068	1	0.5987	-1.6703	1242.77	743.478	1.66e-08	1	0.4258	-2.3487	1342.37	567.398	1.6e-20	1	0.989609	-1.0105	600.24	597.985	0.8929	1	0.747049	-1.3386	798.135	597.091	7.35e-08	1	1.66639	1.6663	1098.4	1862.04	5.2e-05	1	0.984349	-1.0159	1588.34	1591.21	0.9112
A_51_P112355	ATATTCAACTGTAATAGCCCGTTCCTTCAAAGTGCAAGTATTTGCCAGGATAATCAGCCA	NM_018738	Igtp	interferon gamma induced GTPase	GO:0003924(GTPase activity)|GO:0005829(cytosol)|GO:0006184(GTP catabolic process)	28.0022	108	Female	1.1933	1.1933	9202.46	10907.4	0.0373	1	1.1299	1.1299	10428.1	11782.8	0.0027	1	0.6309	-1.5849	11584	7321.52	3.95e-20	1	0.539578	-1.8533	16213.1	8750.89	1.85e-23	1	0.570972	-1.7514	14131.6	8017.75	2.5e-08	1	1.01729	1.0173	15007.7	15230.4	0.7747	1	1.01194	1.0119	13931.1	14085.2	0.895
A_55_P2001233	GCTGATGTGCCACCTAACTTCTCTGTTTTCTTCTGTAATATAAATCTGATATTCAGTTTG	NM_001162938	E430029J22Rik	RIKEN cDNA E430029J22 gene	GO:0003674(molecular_function)|GO:0005515(protein binding)|GO:0005575(cellular_component)|GO:0008150(biological_process)	28.0022	108	Female	0.9145	-1.0934	16701.1	14485.2	0.4863	1	0.7967	-1.2551	16942.2	13490.3	0.0004	1	0.6151	-1.6257	16327.3	10043.2	4.09e-20	1	0.499725	-2.0011	23893.8	11843.3	1.16e-17	1	0.643335	-1.5544	19576.9	12547.3	1.67e-10	1	0.73692	-1.357	31201	23037	4.04e-06	1	0.821963	-1.2166	25291.7	20803.1	0.0007
A_55_P1990196	AATAGCCAGGAGTCCCTAAACCAACTCTCTTCTGCCTTATCAATGCTAAACTTTATTTGT	XR_033111	Gm8219	predicted gene 8219		4.002	155	Female	1.0314	1.0314	12336.5	12873.9	0.7485	1	0.8261	-1.2105	16849.3	13917.7	0.0107	1	0.6072	-1.6468	19314.2	11726.8	6.35e-20	1	0.777424	-1.2863	18281.3	14229.2	0.0004	1	0.7818	-1.2791	17072.9	13332.9	1.02e-05	1	1.27975	1.2797	19609.7	25079.4	1.19e-05	1	1.04406	1.0441	20527.9	21437.9	0.4274
A_51_P272876	TAAACGAGAGTACGGTGTGCCTGATGGGACATGAAAGGAGGCAGACTTTAAACCTTATCA	NM_001160378	Fam46a	family with sequence similarity 46 member A	GO:0003674(molecular_function)|GO:0005575(cellular_component)|GO:0008150(biological_process)	28.0022	108	Female	0.8895	-1.1242	1194.58	1106.13	0.3254	1	0.788	-1.269	1295.36	1021.34	0.0034	1	0.6186	-1.6165	1083.59	670.326	6.98e-20	1	0.516289	-1.9369	1574.23	813.996	9.46e-22	1	0.658371	-1.5189	1126.71	743.139	5.54e-12	1	0.789017	-1.2674	2027.64	1588.43	0.0018	1	0.849907	-1.1766	1643.01	1392.03	0.0203
A_51_P199135	AGCTATTGCGCCACGACAGGAGGAAGTTCTCAGATGTTGCATTGATGTAACATTGTTGCA	NM_009856	Cd83	CD83 antigen	GO:0009897(external side of plasma membrane)|GO:0014070(response to organic cyclic substance)|GO:0016020(membrane)|GO:0016021(integral to membrane)|GO:0032713(negative regulation of interleukin-4 production)|GO:0032733(positive regulation of interleukin-10 production)|GO:0032743(positive regulation of interleukin-2 production)|GO:0043372(positive regulation of CD4-positive alpha beta T cell diffe…	102.022	11	Female	0.9279	-1.0777	122.803	112.185	0.4514	1	0.6492	-1.5404	208.496	135.064	6.45e-05	1	0.4254	-2.3508	320.371	135.217	1.13e-19	1	1.02114	1.0211	151.271	154.527	0.8456	1	0.935366	-1.0691	144.676	132.911	0.4446	1	2.19202	2.1919	196.787	434.067	5.18e-18	1	1.50625	1.5063	262.99	396.884	3.01e-06
A_55_P2115836	TCAATCCGGAAGCAAACTCTAAATAGAGTGTCCATGCCAGAGTAAAGTGCTGTAGCGAAA	NM_001164565	Acnat1	acyl-coenzyme A amino acid N-acyltransferase 1	GO:0005777(peroxisome)|GO:0006629(lipid metabolic process)|GO:0006631(fatty acid metabolic process)|GO:0006637(acyl-CoA metabolic process)|GO:0008415(acyltransferase activity)|GO:0016290(palmitoyl-CoA hydrolase activity)|GO:0016410(N-acyltransferase activity)|GO:0016740(transferase activity)|GO:0016790(thiolester hydrolase activity)	28.0022	108	Female	1.0075	1.0075	1072.18	972.717	0.969	1	0.7255	-1.3784	1260.33	909.746	0.0585	1	0.4112	-2.4321	998.667	414.43	1.44e-19	1	0.409484	-2.4421	1164.83	471.737	3.43e-29	1	0.44082	-2.2685	1121.44	497.581	2.22e-33	1	0.828844	-1.2065	1891.1	1597.81	0.1039	1	0.752955	-1.3281	1813.1	1382.34	0.065
A_52_P627816	TGACAGTCGCTCTGGGGAGAACATACCTATGGCATATCGAGGTGGAGCTTAACCCTGGGC	NM_019984	Tgm1	transglutaminase 1 K polypeptide	GO:0003810(protein-glutamine gamma-glutamyltransferase activity)|GO:0005913(cell-cell adherens junction)|GO:0008415(acyltransferase activity)|GO:0009887(organ morphogenesis)|GO:0016020(membrane)|GO:0016740(transferase activity)|GO:0018149(peptide cross-linking)|GO:0019538(protein metabolic process)|GO:0031424(keratinization)|GO:0046872(metal ion binding)	12.0022	62	Female	1.2236	1.2236	778.88	876.3	0.2128	1	0.8813	-1.1347	716.85	626.036	0.3477	1	0.6135	-1.63	752.483	461.7	2.61e-19	1	0.522931	-1.9123	1143.26	590.475	3.1e-13	1	0.733299	-1.3637	646.253	472.599	1.97e-06	1	0.965158	-1.0361	1164.17	1118.14	0.7308	1	1.08956	1.0896	889.309	958.754	0.4867
A_66_P128446	GTTCCTCTAGTTCTGGATTTGAGAAATCTGTCTTTGGAATTCATGTTCAGTTTTACTTGG	NM_015767	Ttpa	tocopherol (alpha) transfer protein	GO:0001890(placenta development)|GO:0001892(embryonic placenta development)|GO:0005215(transporter activity)|GO:0005622(intracellular)|GO:0005737(cytoplasm)|GO:0005770(late endosome)|GO:0005829(cytosol)|GO:0006810(transport)|GO:0008431(vitamin E binding)|GO:0009268(response to pH)|GO:0009636(response to toxin)|GO:0019842(vitamin binding)|GO:0042360(vitamin E metabolic process)|GO:0090212(negative…	4.002	155	Female	0.8991	-1.1122	5550.33	5116.97	0.3199	1	0.8153	-1.2265	7842	6393.52	0.0003	1	0.5766	-1.7343	10309.4	5933.42	3.87e-19	1	0.934667	-1.0699	7465.18	7122.34	0.6394	1	0.882613	-1.133	7572.67	6793.64	0.2378	1	1.54178	1.5418	8610.35	13509	0.0001	1	1.19446	1.1944	10301.3	12367.2	0.0938
A_55_P2067518	ATGATTTCTGATACTGCTGATCAAAAATGCGCGCAAATAAAGAATGTTGGTCAATACTGG	NM_054055	Slc13a3	solute carrier family 13 (sodium-dependent dicarboxylate transporter) member 3	GO:0005215(transporter activity)|GO:0005310(dicarboxylic acid transmembrane transporter activity)|GO:0005343(organic acid:sodium symporter activity)|GO:0005624(membrane fraction)|GO:0005626(insoluble fraction)|GO:0006810(transport)|GO:0006811(ion transport)|GO:0006814(sodium ion transport)|GO:0006820(anion transport)|GO:0006835(dicarboxylic acid transport)|GO:0015137(citrate transmembrane transpo…	14.0222	7	Female	0.9252	-1.0809	2745.9	2429.75	0.5203	1	0.4843	-2.0649	2920.98	1405.6	3.7e-11	1	0.4833	-2.069	2469.97	1191.01	5.22e-19	1	0.444484	-2.2498	3338.11	1483.16	1.3e-42	1	0.810636	-1.2336	1604.62	1293.42	0.0039	1	0.776518	-1.2878	4444.82	3456.54	0.0005	1	0.795608	-1.2569	3836.12	3051.45	0.0003
A_51_P176972	CACTATTTTGTCTTTTGAGATGAAACCAAATGGTGTCTTTTTAAGATGGTTGCTAGGAAG	NM_178114	Amigo2	adhesion molecule with Ig like domain 2	GO:0003674(molecular_function)|GO:0005515(protein binding)|GO:0005634(nucleus)|GO:0005886(plasma membrane)|GO:0006916(anti-apoptosis)|GO:0007155(cell adhesion)|GO:0007156(homophilic cell adhesion)|GO:0007157(heterophilic cell-cell adhesion)|GO:0016020(membrane)|GO:0016021(integral to membrane)|GO:0043069(negative regulation of programmed cell death)	100.002	18	Female	0.9543	-1.0479	169.19	154.128	0.7008	1	0.7367	-1.3573	242.26	178.709	5.6e-07	1	0.4727	-2.1156	406.53	192.715	5.41e-19	1	1.1485	1.1485	206.004	237.622	0.2664	1	1.04015	1.0401	200.214	208.173	0.4668	1	2.17155	2.1715	267.715	581.402	9.37e-43	1	1.58479	1.5847	312.137	495.346	5.09e-14
A_55_P1983754	CAGGGCAAACATCGCCACTGTATGTGACTTTAGCATGTTTAATAATGATGACAATAAAAA	NM_025557	Pcp4l1	Purkinje cell protein 4-like 1	GO:0003674(molecular_function)|GO:0005575(cellular_component)|GO:0008150(biological_process)	12.0022	62	Female	0.6842	-1.4616	3533.28	2372.38	0.0003	1	0.5151	-1.9412	4038.85	2069.43	0.0001	1	0.5337	-1.8735	2863.6	1524.43	6.72e-19	1	0.556731	-1.7962	3245.12	1813.91	4.25e-11	1	0.705268	-1.4179	2532.02	1710.16	0.0072	1	0.704672	-1.4191	5839.03	4166.89	0.0062	1	0.687191	-1.4552	5429.39	3752.87	0.0013
A_55_P2083649	CCAGGCCATTACCATACCCACATAGTAGCCAGAATTGTCTTTATATGTGAAATAAATTAT	NM_020559	Alas1	aminolevulinic acid synthase 1	GO:0003824(catalytic activity)|GO:0003870(5-aminolevulinate synthase activity)|GO:0005739(mitochondrion)|GO:0006783(heme biosynthetic process)|GO:0008150(biological_process)|GO:0008152(metabolic process)|GO:0008415(acyltransferase activity)|GO:0009058(biosynthetic process)|GO:0016740(transferase activity)|GO:0016769(transferase activity transferring nitrogenous groups)|GO:0030170(pyridoxal phosph…	60.0022	14	Female	0.8182	-1.2222	42694.5	31525.5	0.213	1	0.824	-1.2135	23221.1	19151.5	0.1506	1	0.3401	-2.94	36741	12432.1	7.71e-19	1	0.25137	-3.9782	59844.5	15339.3	3.61e-26	1	0.565995	-1.7668	28309.3	15936.7	2e-19	1	0.528541	-1.892	84945.7	45214.2	8.03e-07	1	1.35465	1.3547	32120.5	43515.1	2.69e-09
A_55_P1991841	TTTTTCCACTTCTGTGATATAATACCTGAGGAAATAAAAGGAAGTAATCCTTTTTCCCCC	NM_134256	AB056442	cDNA sequence AB056442	GO:0003674(molecular_function)|GO:0005575(cellular_component)|GO:0008150(biological_process)	60.0022	14	Female	1.0357	1.0357	5638.74	5748	0.73	1	0.7252	-1.3788	3263.02	2409.84	0.0846	1	0.0243	-41.1507	2714.57	63.2472	9.12e-19	1	0.0115767	-86.3806	8200.84	93.7409	3.91e-31	1	0.0360247	-27.7587	3387.33	100.503	9.78e-12	1	0.419604	-2.3832	10574.1	4440.14	1.4e-45	1	0.796559	-1.2554	4966.82	3964.43	0.0006
A_55_P2086143	GGGGAACGGAAACTGGGGTGGGAATGTATTGTCTTAAGAGATGAATAAATAAATCAATGG	NM_018887	Cyp39a1	cytochrome P450 family 39 subfamily a polypeptide 1	GO:0004497(monooxygenase activity)|GO:0005506(iron ion binding)|GO:0005575(cellular_component)|GO:0005783(endoplasmic reticulum)|GO:0005792(microsome)|GO:0006629(lipid metabolic process)|GO:0006707(cholesterol catabolic process)|GO:0008202(steroid metabolic process)|GO:0008387(steroid 7-alpha-hydroxylase activity)|GO:0009055(electron carrier activity)|GO:0016020(membrane)|GO:0016491(oxidoreductas…	30.0222	23	Female	0.7556	-1.3235	2742.81	2105.69	0.0065	1	0.5369	-1.8626	2751.29	1469.07	7.97e-07	1	0.3352	-2.9833	2067.42	682.956	1.05e-18	1	0.314525	-3.1794	2761.14	865.807	0	1	0.45683	-2.189	1572.59	689.369	2.03e-07	1	0.708567	-1.4113	4652.35	3294.99	4.61e-11	1	0.750525	-1.3324	3847.31	2903.5	0.0047
A_51_P461665	ATGGGATTTCATTATTAACTTGATCCCATCTTCAGAGCTTATTCTAAGTTTGCCTCTTCA	NM_008599	Cxcl9	chemokine (C-X-C motif) ligand 9	GO:0005125(cytokine activity)|GO:0005576(extracellular region)|GO:0005615(extracellular space)|GO:0006954(inflammatory response)|GO:0006955(immune response)|GO:0008009(chemokine activity)	28.0022	108	Female	0.9437	-1.0597	1067.05	1103.98	0.6925	1	0.8599	-1.1629	1313.91	1112.86	0.3152	1	0.4214	-2.3728	1312.96	559.325	1.06e-18	1	0.467355	-2.1397	1406.32	651.303	2.76e-19	1	0.491183	-2.0359	1208.69	577.589	3.98e-05	1	1.08944	1.0895	1505.31	1639.86	0.2043	1	0.95229	-1.0501	1566.71	1485.1	0.4787
A_55_P2022748	GCCTGACACTTCTTCAAATATGATGATCTTCACAAATGCCTGTAGGTTGGATAAAATATT	ENSMUST00000110346				38.022	11	Female	0.8877	-1.1265	276.419	262.977	0.404	1	0.5437	-1.8393	347.012	190.129	2.86e-09	1	0.5202	-1.9222	549.263	285.208	1.13e-18	1	0.973236	-1.0275	350.332	342.001	0.7339	1	1.41844	1.4184	233.632	315.766	0.0288	1	1.66722	1.6673	459.442	762.135	2.76e-13	1	1.47536	1.4754	465.801	673.033	0.0006
A_55_P2032966	AGTAATTTTAACGTTTGGGTGCCAAGAAGTGGGTTTTCTCAGAGTCCATTGCCGGCAATG	NM_145942	Hmgcs1	3-hydroxy-3-methylglutaryl-Coenzyme A synthase 1	GO:0003824(catalytic activity)|GO:0004421(hydroxymethylglutaryl-CoA synthase activity)|GO:0005737(cytoplasm)|GO:0005829(cytosol)|GO:0006694(steroid biosynthetic process)|GO:0006695(cholesterol biosynthetic process)|GO:0008144(drug binding)|GO:0008152(metabolic process)|GO:0008299(isoprenoid biosynthetic process)|GO:0008610(lipid biosynthetic process)|GO:0010243(response to organic nitrogen)|GO:00…	6.022	15	Female	1.0608	1.0608	32945	37097	0.68	1	0.6573	-1.5214	43728.1	28697.8	6.23e-07	1	0.5586	-1.7901	57508.9	32113.3	1.43e-18	1	0.696427	-1.4359	56275.6	39393.1	3.36e-06	1	1.07147	1.0715	35324.6	37542.3	0.4466	1	1.34953	1.3494	54938.8	73356	0.0495	1	1.19005	1.1901	51744.9	61359.6	0.0389
A_55_P2016462	GCTTTGCATTGTATATGGAAGAACTTGTGTCATCAAGTATGTATCAATGGGTAGTTAAAG	NM_021274	Cxcl10	chemokine (C-X-C motif) ligand 10	GO:0002690(positive regulation of leukocyte chemotaxis)|GO:0005125(cytokine activity)|GO:0005576(extracellular region)|GO:0005615(extracellular space)|GO:0006935(chemotaxis)|GO:0006954(inflammatory response)|GO:0006955(immune response)|GO:0007165(signal transduction)|GO:0008009(chemokine activity)|GO:0008284(positive regulation of cell proliferation)|GO:0009306(protein secretion)|GO:0016525(negat…	124.002	16	Female	1.0769	1.0769	1145.2	1228.32	0.4133	1	1.0032	1.0032	1155.67	1164.12	0.985	1	0.4726	-2.116	694.621	330.222	1.51e-18	1	0.23284	-4.2948	1735.56	400.796	1.96e-20	1	0.292458	-3.4193	1369.04	367.201	3.43e-07	1	0.520779	-1.9202	1838.55	950.012	7.13e-11	1	0.588443	-1.6994	1465.66	864.133	1.64e-10
A_55_P2158227	CATGTGTGTAGCAATTTGATACGCATAGCTTTTTGCATTTAATTAATGCAGGGCAGAAAA	NM_009640	Angpt1	angiopoietin 1	GO:0001525(angiogenesis)|GO:0001541(ovarian follicle development)|GO:0001701(in utero embryonic development)|GO:0005102(receptor binding)|GO:0005172(vascular endothelial growth factor receptor binding)|GO:0005576(extracellular region)|GO:0005615(extracellular space)|GO:0006916(anti-apoptosis)|GO:0007165(signal transduction)|GO:0007169(transmembrane receptor protein tyrosine kinase signaling pathw…	28.0022	108	Female	0.8573	-1.1664	183.705	153.47	0.1625	1	0.7708	-1.2973	191.826	147.854	7.96e-05	1	0.5477	-1.8258	178.138	97.5238	1.67e-18	1	0.616523	-1.622	210.711	129.052	1.94e-06	1	0.649646	-1.5393	177.058	113.611	5.51e-05	1	0.881601	-1.1343	304.267	265.205	0.2475	1	0.935979	-1.0684	247.49	230.702	0.5548
A_55_P1968433	CCGGAGCAACCCTGTGTAGAAAGTGAACTGTCTTACTGACTATGAATAAATTTTATATTT	NM_172715	Agpat9	1-acylglycerol-3-phosphate O-acyltransferase 9	GO:0004366(glycerol-3-phosphate O-acyltransferase activity)|GO:0005783(endoplasmic reticulum)|GO:0008152(metabolic process)|GO:0008415(acyltransferase activity)|GO:0008654(phospholipid biosynthetic process)|GO:0016020(membrane)|GO:0016021(integral to membrane)|GO:0016740(transferase activity)|GO:0019432(triglyceride biosynthetic process)	4.002	155	Female	1.1754	1.1754	3488.59	3861.05	0.2277	1	0.9235	-1.0828	5021.92	4603.45	0.6148	1	0.6321	-1.5821	5754.49	3637.31	3.19e-18	1	0.764059	-1.3088	5778.01	4411.66	3.87e-06	1	0.748055	-1.3368	5677.04	4139.03	0.0177	1	1.33887	1.3389	5351.64	7314.6	0.0119	1	1.07712	1.0771	6387.84	6893.93	0.4181
A_66_P134394	AGAAGTGACAGAAGAGGAAGAGCCCCAGAGATTCTGCCATGTGACTACCCACAGATTATC	NM_033614	Pde6c	phosphodiesterase 6C cGMP specific cone alpha prime	GO:0000166(nucleotide binding)|GO:0003824(catalytic activity)|GO:0004114(3'5'-cyclic-nucleotide phosphodiesterase activity)|GO:0005886(plasma membrane)|GO:0007165(signal transduction)|GO:0007601(visual perception)|GO:0007603(phototransduction visible light)|GO:0016020(membrane)|GO:0016787(hydrolase activity)|GO:0030553(cGMP binding)|GO:0046872(metal ion binding)|GO:0047555(3'5'-cyclic-GMP phospho…	36.002	45	Female	0.7708	-1.2973	83.1649	63.5581	0.0091	1	0.5861	-1.7063	174.352	104.017	0.0148	1	0.4278	-2.3376	217.943	91.816	3.43e-18	1	1.11309	1.1131	83.7355	93.6025	0.3908	1	1.09385	1.0939	83.6297	91.4798	0.5396	1	2.02429	2.0241	145.444	296.297	1.68e-07	1	1.33869	1.3386	199.616	271.257	0.1511
A_51_P349192	GCTTGTCATTGCACTCTTTTGTTGACACCCAGTCTTTGCTGTATTACATTAAAGTTGCAT	NR_028432	2210013O21Rik	RIKEN cDNA 2210013O21 gene	GO:0003674(molecular_function)|GO:0005575(cellular_component)|GO:0008150(biological_process)	28.0022	108	Female	0.9814	-1.0189	1607.07	1607.21	0.855	1	0.9391	-1.0649	1590.97	1493.06	0.3748	1	0.627	-1.595	1260.56	790.231	3.67e-18	1	0.422761	-2.3654	2295.36	969.085	4.89e-30	1	0.52263	-1.9134	1699.93	877.26	1.55e-10	1	0.682268	-1.4657	2623.26	1779.6	1.02e-06	1	0.769112	-1.3002	2036	1566.25	1.44e-05
A_51_P341647	AGAAATGCTGCAAGGCACCACTATAGTGGAAGGAATGAGAGGTGGCCAGAGAAGGGTCAT	NM_007985	Fancc	Fanconi anemia complementation group C	GO:0000785(chromatin)|GO:0002262(myeloid cell homeostasis)|GO:0005634(nucleus)|GO:0005737(cytoplasm)|GO:0006281(DNA repair)|GO:0006289(nucleotide-excision repair)|GO:0006974(response to DNA damage stimulus)|GO:0007276(gamete generation)|GO:0007281(germ cell development)|GO:0019430(removal of superoxide radicals)	28.0022	108	Female	0.959	-1.0427	85.5481	83.15	0.6821	1	0.8485	-1.1786	133.217	112.359	0.0183	1	0.5882	-1.7	100.971	59.3986	3.7e-18	1	0.600492	-1.6653	98.8553	59.3777	7.86e-17	1	0.649857	-1.5388	80.6427	52.1722	6.1e-07	1	1.24347	1.2434	123.464	152.933	0.0649	1	1.09063	1.0907	121.49	132.805	0.2286
A_55_P2049122	CCCCTCCTGGAATCTAGCCATCACCTCTTCCCATACATTTAATAAAACCTTCTGATGTCT	NM_181540	Tm6sf2	transmembrane 6 superfamily member 2	GO:0016020(membrane)|GO:0016021(integral to membrane)	28.0022	108	Female	1.0726	1.0726	4975.45	5315.26	0.4404	1	0.8329	-1.2006	7096.19	5908.24	0.0361	1	0.4862	-2.0569	7861.83	3811.7	4.61e-18	1	0.558254	-1.7913	7263.81	4055.75	2.73e-24	1	0.566187	-1.7662	7103.68	3996.81	1.99e-13	1	1.22249	1.2225	8321.38	10158	0.0062	1	0.966744	-1.0344	9255.21	8934.71	0.6672
A_55_P2178798	ATGAACTGTCTCCAGGGGAAGCCACTTTCCAAGGTATGTTATATATGCTTTAGCACATGA	XM_001480833	LOC100048662	similar to UDP glycosyltransferase 1 family polypeptide A13		36.002	45	Female	1.1578	1.1578	88.5625	101.844	0.1271	1	0.6864	-1.4569	221.857	152.341	8.21e-12	1	0.4073	-2.455	268.39	108.473	5.04e-18	1	0.758093	-1.3191	143.643	108.111	0.0009	1	0.714286	-1.4	162.908	116.456	6.64e-10	1	2.32937	2.3293	173.848	403.239	7.34e-33	1	1.21124	1.2112	316.298	384.071	0.0031
A_55_P2048358	GCCCTTGATTCTCATAGGTTCCCCACAAGCTACTTCCGTTTTTAATTAGTCCACGAACGT	NM_001012723	Wfdc16	WAP four-disulfide core domain 16	GO:0003674(molecular_function)|GO:0005575(cellular_component)|GO:0008150(biological_process)	44.0022	3	Female	0.9881	-1.0121	57.2272	51.511	0.9524	1	0.6907	-1.4478	36.9666	24.5889	0.0971	1	0.2803	-3.5675	39.5293	11.1717	5.13e-18	1	0.326318	-3.0645	67.605	21.9425	6.57e-25	1	0.536193	-1.865	35.3428	19.1175	0.0013	1	0.613535	-1.6299	90.9527	56.1061	4.73e-07	1	0.887311	-1.127	52.6241	46.195	0.2409
A_55_P1963134	CTCCGGGGGATCATAGATTGTTATAACCTTATATCCAGAAGAAGAGGACTCAATTTGTAA	XM_895691	Gm6135	predicted gene 6135	GO:0003674(molecular_function)|GO:0005575(cellular_component)|GO:0008150(biological_process)	124.002	2	Female	1.3609	1.3609	3470.04	3935.03	0.224	1	0.7674	-1.3032	9269.49	7087.93	0.0021	1	0.0985	-10.1504	17171.8	1599.14	7.05e-18	1	0.328159	-3.0473	6098.2	1741.66	2.01e-05	1	0.208013	-4.8074	8313.38	1696.27	3.4e-25	1	3.58295	3.5834	6093.14	23828.4	2.08e-07	1	1.66141	1.6613	12817.3	21670.5	4.57e-06
A_51_P431737	CCAAATCTTCGGAATAACTGGACAGATCATTACGGCGCATACGCAGAACTGCACTGAATA	NM_145953	Cth	cystathionase (cystathionine gamma-lyase)	GO:0003824(catalytic activity)|GO:0004121(cystathionine beta-lyase activity)|GO:0004123(cystathionine gamma-lyase activity)|GO:0005575(cellular_component)|GO:0005737(cytoplasm)|GO:0006520(cellular amino acid metabolic process)|GO:0006749(glutathione metabolic process)|GO:0008285(negative regulation of cell proliferation)|GO:0008652(cellular amino acid biosynthetic process)|GO:0016829(lyase activi…	38.022	11	Female	0.9542	-1.048	29894.3	25234.7	0.7821	1	0.5421	-1.8448	48239.5	26211.3	1.25e-20	1	0.5398	-1.8526	62762.4	33971.1	8.89e-18	1	1.33014	1.3302	35750.7	47523	5.44e-06	1	1.19104	1.191	37006.5	44061.2	0.0016	1	1.89753	1.8975	46775.4	88372.2	3.11e-05	1	1.16959	1.1696	60841	71135.1	0.013
A_55_P2023200	CAGTCCCCACCCATCACAATTGAGGTCACGTTTGCTGGGTATCAATAAAGAATGAAAGAG	NM_019977	Miox	myo-inositol oxygenase	GO:0004033(aldo-keto reductase activity)|GO:0005506(iron ion binding)|GO:0005737(cytoplasm)|GO:0008150(biological_process)|GO:0016491(oxidoreductase activity)|GO:0016651(oxidoreductase activity acting on NADH or NADPH)|GO:0019310(inositol catabolic process)|GO:0046872(metal ion binding)|GO:0050113(inositol oxygenase activity)|GO:0050661(NADP or NADPH binding)|GO:0055114(oxidation reduction)	126.022	8	Female	1.0757	1.0757	423.596	456.279	0.4112	1	0.4591	-2.178	418.889	193.883	6.69e-16	1	0.4659	-2.1462	188.462	88.5511	1.01e-17	1	0.25641	-3.9	672.673	172.451	0	1	0.367053	-2.7244	191.123	67.3857	2.96e-12	1	0.393066	-2.5441	651.713	255.203	2.98e-39	1	0.421408	-2.373	525.611	220.01	1.39e-28
A_55_P2052425	GGAGGATGTACCAGCGGCTGCGTCTTTACTGAGGTTGGAATAAACAGACTTTTATATGAA	NM_145482	Setd4	SET domain containing 4	GO:0003674(molecular_function)|GO:0005575(cellular_component)|GO:0008150(biological_process)	12.0022	62	Female	0.829	-1.2063	2240.39	1830.46	0.0599	1	0.6748	-1.4819	2582.57	1735.55	4.19e-05	1	0.5034	-1.9867	2575.74	1300.15	1.14e-17	1	0.648761	-1.5414	2322.38	1522.07	9.12e-06	1	0.749064	-1.335	1786	1368.5	0.0123	1	1.03605	1.0361	3670.58	3840.26	0.7066	1	1	1	3331.37	3334.55	0.9998
A_52_P104091	AGGAGGAAGCACACTTTTAAGGCCCTTTCAATGTGTGTAACAATCTCACTTTTCTACCGA	NM_028711	Slc25a27	solute carrier family 25 member 27	GO:0003674(molecular_function)|GO:0005739(mitochondrion)|GO:0006810(transport)|GO:0008150(biological_process)|GO:0016020(membrane)|GO:0016021(integral to membrane)	46.0222	4	Female	0.9443	-1.059	94.9435	85.2903	0.6681	1	0.4991	-2.0037	135.603	67.4905	7.31e-10	1	0.3401	-2.9405	165.909	56.236	2.72e-17	1	0.559534	-1.7872	120.669	67.2184	8.65e-09	1	0.779788	-1.2824	72.3771	56.1757	0.0124	1	1.57679	1.5768	145.723	231.297	8.59e-06	1	1.25518	1.2552	165.133	206.865	0.0073
A_55_P2095859	CCCATACCAGACTGGGGTGGTCTGTGGCAAATTTCTGGTTTAATGAAAATGGAAAATGCC	ENSMUST00000077287				100.002	18	Female	1.4603	1.4603	18.2902	26.6126	0.0014	1	1.0955	1.0955	42.7845	46.7777	0.4167	1	0.4903	-2.0396	108.46	53.3037	3.27e-17	1	1.37495	1.375	45.7708	63.1251	0.0045	1	1.16414	1.1641	47.2153	54.9033	0.0184	1	3.76223	3.7622	39.2704	148.898	1.83e-12	1	2.9274	2.9276	43.5939	131.865	3.78e-09
A_66_P118863	CATTGTCTGGAACATGAGATTTTCCTTAATAAACTGCCCCTAGCAGACTGTGTCTTAGGG	NM_134094	Ncald	neurocalcin delta	GO:0003674(molecular_function)|GO:0005509(calcium ion binding)|GO:0005575(cellular_component)|GO:0008150(biological_process)	28.0022	108	Female	0.8967	-1.1152	125.117	111.927	0.2253	1	0.7041	-1.4203	125.498	88.3548	0.0001	1	0.5814	-1.7201	99.2554	57.6259	3.62e-17	1	0.489045	-2.0448	148.439	72.1323	1.36e-08	1	0.597015	-1.675	102.197	60.4763	4.92e-08	1	0.748895	-1.3353	187.329	140.108	1.64e-07	1	0.81314	-1.2298	150.757	123.347	0.02
A_55_P2002773	CTGTGACTACAGCTTCAGAGGGCCTAGAACCTTCTTCTGGAGACCCTGCATGCTCTGCCT	XM_001475175	Gm2942	predicted gene 2942	GO:0003674(molecular_function)|GO:0005575(cellular_component)|GO:0008150(biological_process)	4.002	155	Female	0.6612	-1.5123	25.5603	16.9162	0.0158	1	0.7673	-1.3033	28.8905	20.6012	0.3755	1	0.2721	-3.6749	36.2878	9.9197	5.01e-17	1	0.716538	-1.3956	24.4361	15.4485	0.3296	1	0.840619	-1.1896	20.5445	17.2942	0.0481	1	1.10156	1.1015	46.0203	50.1603	0.4968	1	1.3282	1.3282	37.1786	49.7699	0.0066
A_55_P2006869	CTCGAAGTTATACAAAGCACAGATGACACCAAAGTTCTCTGCAGGAATGAAGAGGGCAAA	NM_011815	Fyb	FYN binding protein	GO:0005634(nucleus)|GO:0005737(cytoplasm)|GO:0045576(mast cell activation)	4.002	155	Female	0.8466	-1.1812	194.182	165.432	0.0723	1	0.8954	-1.1168	247.248	220.444	0.4017	1	0.611	-1.6367	253.802	155.188	6.02e-17	1	0.767283	-1.3033	227.024	174.923	0.0045	1	0.700427	-1.4277	238.711	162.887	0.0281	1	1.08814	1.0882	303.944	330.744	0.2854	1	1.03348	1.0335	298.45	309.495	0.722
A_55_P2160128	GCTCAAAATAGTTCTGTATCCAGCAATGAAGAATATCTTGTCCATACCAGTTAGAATTTG	NM_001033210	Pls1	plastin 1 (I-isoform)	GO:0003674(molecular_function)|GO:0003779(actin binding)|GO:0005509(calcium ion binding)|GO:0005737(cytoplasm)|GO:0008150(biological_process)	60.0022	14	Female	1.1591	1.1591	958.592	1078.43	0.1699	1	0.8735	-1.1448	789.8	688.909	0.0815	1	0.5797	-1.725	626.933	364.734	6.08e-17	1	0.293479	-3.4074	1541.98	452.707	5.11e-19	1	0.497067	-2.0118	795.658	384.097	2.33e-05	1	0.558784	-1.7896	1483.4	824.449	1.04e-09	1	0.728491	-1.3727	1021.67	744.486	0.0036
A_55_P1958434	CGGTATTTGCTCTTGTGATATGTGGCACATTGTGATATTTTCTTAGTCTGTTCTGTTTTA	NM_010324	Got1	glutamate oxaloacetate transaminase 1 soluble	GO:0003824(catalytic activity)|GO:0004069(L-aspartate:2-oxoglutarate aminotransferase activity)|GO:0004609(phosphatidylserine decarboxylase activity)|GO:0005625(soluble fraction)|GO:0005737(cytoplasm)|GO:0005764(lysosome)|GO:0005829(cytosol)|GO:0006107(oxaloacetate metabolic process)|GO:0006114(glycerol biosynthetic process)|GO:0006520(cellular amino acid metabolic process)|GO:0006531(aspartate m…	46.0222	4	Female	0.9224	-1.0841	31696.9	26095.6	0.6449	1	0.5285	-1.8923	42787.9	22642.9	1.78e-18	1	0.3199	-3.1255	62460.7	19568.7	9.64e-17	1	0.646412	-1.547	43231.6	27391.4	8.78e-06	1	0.813603	-1.2291	31481.1	25651.4	0.0029	1	1.56764	1.5675	48522.2	76441.8	1.56e-06	1	1.27146	1.2715	52602.4	67600.1	0.0276
A_55_P1962154	GCTTTCTATGTTCATATACTGTTTACCTTTTTCCATGGAGTCTCCTGGCAAAGAATAAAT	NM_011243	Rarb	retinoic acid receptor beta	GO:0000122(negative regulation of transcription from RNA polymerase II promoter)|GO:0001657(ureteric bud development)|GO:0003677(DNA binding)|GO:0003700(transcription factor activity)|GO:0003707(steroid hormone receptor activity)|GO:0003708(retinoic acid receptor activity)|GO:0004872(receptor activity)|GO:0004879(ligand-dependent nuclear receptor activity)|GO:0005634(nucleus)|GO:0006350(transcrip…	12.0022	62	Female	1.0715	1.0715	1039.64	1024.52	0.6407	1	0.8061	-1.2405	1162.93	938.136	0.0362	1	0.5785	-1.7287	1217.99	702.989	1.15e-16	1	0.57501	-1.7391	1427.22	817.971	5.18e-08	1	0.691802	-1.4455	1112.7	746.237	0.0306	1	1.00442	1.0044	1559.76	1566.71	0.9328	1	0.945984	-1.0571	1522.66	1438.73	0.6094
A_51_P338878	TGCACATTAAGATGGTAGAGGTTTAAAAGGCGAATCTTACCATAAAGGACAGACATGATG	NM_027571	P2ry12	purinergic receptor P2Y G-protein coupled 12	GO:0001609(adenosine receptor activity G-protein coupled)|GO:0001621(platelet ADP receptor activity)|GO:0004871(signal transducer activity)|GO:0004872(receptor activity)|GO:0004930(G-protein coupled receptor activity)|GO:0005739(mitochondrion)|GO:0005886(plasma membrane)|GO:0005887(integral to plasma membrane)|GO:0007165(signal transduction)|GO:0007186(G-protein coupled receptor protein signaling…	20.002	32	Female	0.8991	-1.1122	274.926	230.847	0.4398	1	0.8784	-1.1384	344.871	303.094	0.0261	1	0.6394	-1.5639	321.025	205.253	1.36e-16	1	0.797067	-1.2546	310.288	246.326	0.0173	1	0.658241	-1.5192	347.271	227.183	1.95e-06	1	1.11757	1.1176	408.098	454.817	0.1132	1	0.925412	-1.0806	438.861	405.183	0.4732
A_55_P2020477	GGCTTTAATTCACTGCTTTCCACACTGGACATACTGCTTTTTATCCATTTCTTTTGCCTG	NM_134144	Cyp2c50	cytochrome P450 family 2 subfamily c polypeptide 50	GO:0004497(monooxygenase activity)|GO:0005506(iron ion binding)|GO:0005783(endoplasmic reticulum)|GO:0005792(microsome)|GO:0009055(electron carrier activity)|GO:0016020(membrane)|GO:0016491(oxidoreductase activity)|GO:0020037(heme binding)|GO:0046872(metal ion binding)|GO:0055114(oxidation reduction)|GO:0070330(aromatase activity)	4.002	155	Female	0.725	-1.3793	75788.9	63290.3	0.0953	1	0.7587	-1.3181	90254.7	68750.9	0.0021	1	0.4433	-2.2557	125299	56062.3	1.54e-16	1	0.687805	-1.4539	109971	76331.3	0.0865	1	0.677186	-1.4767	107766	73865.5	0.0004	1	1.13843	1.1384	129392	146193	0.3069	1	1.07747	1.0775	113156	121510	0.6065
A_55_P2111770	GATGTCCATGGTTTCCCTTCTTTTCTTCAATAAAAACATTTAATGTCATTCTGCTCTGTG	NM_026167	Klhl13	kelch-like 13 (Drosophila)	GO:0003674(molecular_function)|GO:0005515(protein binding)|GO:0005575(cellular_component)|GO:0008150(biological_process)	28.0022	108	Female	1.0067	1.0067	1998.39	1906.5	0.9593	1	0.718	-1.3928	2245.35	1608.28	0.0001	1	0.5076	-1.97	2104.31	1067.71	1.8e-16	1	0.465506	-2.1482	2837.94	1291.9	1.24e-07	1	0.599988	-1.6667	2022.98	1195.84	1.01e-05	1	0.874432	-1.1436	3330.01	2911.08	0.0106	1	0.842673	-1.1867	3038.33	2560.12	0.0012
A_55_P1969861	AACATCACCAGTGGGCTGAGAGGATGTGTGCTCCCAAAGTCTACTTCCGCTGTTTCTGAG	NM_009539	Zap70	zeta-chain (TCR) associated protein kinase	GO:0000166(nucleotide binding)|GO:0001772(immunological synapse)|GO:0001784(phosphotyrosine binding)|GO:0004672(protein kinase activity)|GO:0004713(protein tyrosine kinase activity)|GO:0004715(non-membrane spanning protein tyrosine kinase activity)|GO:0005515(protein binding)|GO:0005524(ATP binding)|GO:0005737(cytoplasm)|GO:0005829(cytosol)|GO:0005886(plasma membrane)|GO:0006468(protein amino aci…	36.002	45	Female	1.1026	1.1026	628.162	635.469	0.4889	1	0.676	-1.4794	1683.12	1138.16	5.84e-10	1	0.429	-2.3312	2523.41	1079.09	1.99e-16	1	1.36333	1.3634	863.711	1179.12	0.0009	1	0.870322	-1.149	1222.85	1064.62	0.0076	1	2.92141	2.9212	1100.24	3320.35	3.82e-08	1	1.35428	1.3543	2150.89	2929.39	0.0005
A_52_P408736	GCTCATTTTCCAAACCTAAAGTGTCTAGAAATCAATCTCATTCTTACAACACTCTTTGAG	ENSMUST00000063318	Slc16a7	solute carrier family 16 (monocarboxylic acid transporters) member 7	GO:0005624(membrane fraction)|GO:0005886(plasma membrane)|GO:0006810(transport)|GO:0015293(symporter activity)|GO:0015355(secondary active monocarboxylate transmembrane transporter activity)|GO:0015711(organic anion transport)|GO:0015718(monocarboxylic acid transport)|GO:0016020(membrane)|GO:0016021(integral to membrane)|GO:0055085(transmembrane transport)	20.002	32	Female	0.933	-1.0718	46.3318	44.5322	0.5876	1	0.7207	-1.3875	68.1871	49.069	2.56e-06	1	0.34	-2.9409	71.4358	24.4237	2.35e-16	1	0.503018	-1.988	64.4242	32.2986	0.0002	1	0.540774	-1.8492	54.7547	29.3853	1.54e-13	1	1.24828	1.2483	79.3293	98.3834	0.0074	1	0.993049	-1.007	90.5485	88.874	0.9444
A_52_P84027	TTGTTTTTAAAACAAGTTTTATGACTCCCTGAACTGAATGTATCCACATACCTTCCCATG	NM_007824	Cyp7a1	cytochrome P450 family 7 subfamily a polypeptide 1	GO:0004497(monooxygenase activity)|GO:0005506(iron ion binding)|GO:0005783(endoplasmic reticulum)|GO:0005792(microsome)|GO:0006629(lipid metabolic process)|GO:0006699(bile acid biosynthetic process)|GO:0006707(cholesterol catabolic process)|GO:0008123(cholesterol 7-alpha-monooxygenase activity)|GO:0008202(steroid metabolic process)|GO:0008203(cholesterol metabolic process)|GO:0009055(electron car…	118.022	1	Female	0.8317	-1.2023	12789	9668.01	0.2569	1	0.342	-2.9237	10571.4	3527.94	3.98e-19	1	0.3311	-3.0205	28051.4	9220.74	2.4e-16	1	0.787712	-1.2695	14604.1	11567.2	0.0004	1	2.53872	2.5385	3949.21	10482	1.59e-08	1	1.93836	1.9383	18278.4	35434.8	1.28e-31	1	2.65675	2.6569	11716.7	31346.4	1.25e-10
A_52_P480044	TCCCATTCTGACATCTTTTCGTTATACTAGTCGATCTACTGTATCTATGGAAGAAACCCC	XM_001471580	BC023105	cDNA sequence BC023105		20.002	32	Female	0.9645	-1.0368	543.74	713.628	0.8925	1	0.9176	-1.0898	755.098	672.413	0.5762	1	0.4438	-2.2535	889.404	394.008	2.82e-16	1	0.594884	-1.681	975.554	487.682	0.0839	1	0.581294	-1.7203	750.135	437.108	1.94e-14	1	1.40647	1.4065	837.616	1169.78	7.36e-05	1	1.1334	1.1335	948.314	1060.04	0.3707
A_52_P293682	GCTTTTGATAAAGTGTACCAGGAGAAAATGGCTGGTTTCCCTATAGGGCTATTCCCATGG	NM_001184981	Sult2a7	sulfotransferase family 2A dehydroepiandrosterone (DHEA)-preferring member 7		100.002	18	Female	0.7956	-1.257	105.099	82.4	0.0263	1	1.2095	1.2095	151.448	180.202	0.0814	1	0.2604	-3.8405	639.359	158.386	2.99e-16	1	1.57604	1.576	113.784	178.513	0.0002	1	0.829531	-1.2055	189.024	156.784	0.0007	1	4.38212	4.3829	175.369	808.569	3.68e-12	1	3.80952	3.8096	192.626	763.684	7.52e-19
A_51_P288341	GGAGCTGCATATCCTAGTCGACTATGACGAGAAAGGCTACCTCCTACAGATCTTCACCAA	NM_008277	Hpd	4-hydroxyphenylpyruvic acid dioxygenase	GO:0000139(Golgi membrane)|GO:0003868(4-hydroxyphenylpyruvate dioxygenase activity)|GO:0005737(cytoplasm)|GO:0005783(endoplasmic reticulum)|GO:0005789(endoplasmic reticulum membrane)|GO:0005794(Golgi apparatus)|GO:0006559(L-phenylalanine catabolic process)|GO:0006572(tyrosine catabolic process)|GO:0008127(quercetin 23-dioxygenase activity)|GO:0009072(aromatic amino acid family metabolic process)|…	38.022	11	Female	0.9538	-1.0484	52444.8	46717.8	0.7262	1	0.6372	-1.5693	66712.3	42494.9	5.7e-17	1	0.5892	-1.6972	93388.5	55150.2	3.7e-16	1	1.14482	1.1448	64760.6	74144.6	0.0088	1	1.29955	1.2995	56510	73483.2	0.0004	1	1.51538	1.5154	82935.2	125179	3.98e-06	1	1.28139	1.2814	80646.7	102899	0.0031
A_55_P2012960	AGCATTATTTGTGATAATAAAACCTGAGTTTGACATAAATGTCTAGCCCGTGGAAACCTG	NM_024198	Gpx7	glutathione peroxidase 7	GO:0004601(peroxidase activity)|GO:0004602(glutathione peroxidase activity)|GO:0005576(extracellular region)|GO:0006979(response to oxidative stress)|GO:0016491(oxidoreductase activity)|GO:0055114(oxidation reduction)	124.002	16	Female	1.1637	1.1637	371.821	426.968	0.1239	1	0.914	-1.0941	359.923	328.782	0.207	1	0.5237	-1.9093	178.334	93.0375	3.94e-16	1	0.211327	-4.732	558.394	117.272	1.12e-43	1	0.286492	-3.4905	437.882	123.3	4.19e-33	1	0.456163	-2.1922	684.76	302.795	3.35e-09	1	0.509113	-1.9642	488.774	245.869	7.16e-14
A_55_P2072075	ATTGATGGAGGTTGCACCGGATACCTAACTCTTCCAAATTCCACATTATCGTGTCTCTAG	XM_904073	LOC630540	similar to WD repeat domain 63		36.002	45	Female	1.2445	1.2445	9.5651	11.7096	0.3174	0.1	0.5925	-1.6878	18.2533	11.9488	0.2193	0.1	0.2457	-4.0707	21.083	5.2025	4.41e-16	1	0.87535	-1.1424	14.1349	12.4074	0.2435	1	0.716281	-1.3961	11.3048	8.0516	0.0225	1	3.41647	3.4168	8.1825	28.0166	1.35e-22	1	1.13507	1.1351	25.2645	28.6519	0.2259
A_52_P574668	ACCGTTTAAAATTCCAATCCTTTTATGAAGTTTGTTGCAGTGAAACAATGCCTTCAGTTC	NM_011851	Nt5e	5' nucleotidase ecto	GO:0000166(nucleotide binding)|GO:0005624(membrane fraction)|GO:0005886(plasma membrane)|GO:0006164(purine nucleotide biosynthetic process)|GO:0006196(AMP catabolic process)|GO:0008198(ferrous iron binding)|GO:0008253(5'-nucleotidase activity)|GO:0009166(nucleotide catabolic process)|GO:0016020(membrane)|GO:0016311(dephosphorylation)|GO:0016787(hydrolase activity)|GO:0016788(hydrolase activity ac…	28.0022	108	Female	1.069	1.069	10456.5	11012.2	0.4949	1	0.7961	-1.2561	13915.3	11068.1	5.56e-05	1	0.2301	-4.3456	13624.5	3131.97	4.79e-16	1	0.231589	-4.318	16092.1	3720.1	9.16e-40	1	0.268694	-3.7217	13954.9	3615.38	8.7e-21	1	1.10975	1.1097	17194.1	19163.8	0.1014	1	0.896539	-1.1154	18427.3	16561.6	0.0969
A_55_P2019601	TGTGTCTATCTCTATGGAGTCCCTACAAACAATGACCAATAAACAATGGTAAGGCGTACC	NM_033616	Csprs	component of Sp100-rs		20.002	32	Female	0.6867	-1.4563	586.385	487.892	0.0845	1	0.9854	-1.0149	1078.18	1014.61	0.9325	1	0.4877	-2.0504	1027.99	504.912	4.84e-16	1	0.956023	-1.046	632.327	589.208	0.8677	1	0.494903	-2.0206	1143.43	566.306	3.19e-06	1	1.45815	1.4582	964.219	1427.47	0.0003	1	0.945448	-1.0577	1384.71	1266.08	0.8158
A_55_P1953998	CACGATGTAGGTTTTACAGTCTCCTAATTTGTACTGGTAATGCAGATTCCAAATAAATAG	XM_001003209	LOC676870	region containing RIKEN cDNA 2310056B04 gene; pre B-cell leukemia transcription factor 1		4.002	155	Female	0.8509	-1.1753	2008.77	1721.26	0.0811	1	0.7548	-1.3249	2183.45	1647.79	0.0001	1	0.6205	-1.6117	2280.66	1414.98	5.24e-16	1	0.712504	-1.4035	2453.02	1747.81	4.42e-09	1	0.789141	-1.2672	1938.19	1509.67	0.0092	1	0.967399	-1.0337	3262.66	3165.38	0.6096	1	0.970403	-1.0305	2903	2819.12	0.5991
A_51_P210956	TATATTTTTATAGGCAAATGGTAAAGAGGTCACTGGGTTGACTTTCAGGTACTACTTTCT	NM_011693	Vcam1	vascular cell adhesion molecule 1	GO:0005178(integrin binding)|GO:0005886(plasma membrane)|GO:0007155(cell adhesion)|GO:0007157(heterophilic cell-cell adhesion)|GO:0007159(leukocyte cell-cell adhesion)|GO:0007507(heart development)|GO:0009986(cell surface)|GO:0016020(membrane)|GO:0016021(integral to membrane)|GO:0016337(cell-cell adhesion)|GO:0031225(anchored to membrane)|GO:0042383(sarcolemma)|GO:0044419(interspecies interaction…	124.002	16	Female	1.0062	1.0062	1553.39	1576.78	0.9478	1	0.9499	-1.0528	1150.57	1091.7	0.4733	1	0.649	-1.5407	784.457	509.146	6.5e-16	1	0.282805	-3.536	2263.95	637.986	0	1	0.46013	-2.1733	1165.2	533.725	2.06e-23	1	0.455063	-2.1975	2186.23	987.979	2.73e-22	1	0.652614	-1.5323	1353.29	883.197	1.07e-14
A_55_P2033660	GGATGTTTGATACTGGAACCAGTGCTCATATGTCATGTAAATAGGATGAAACTTTCTATT	NM_001024385	Crls1	cardiolipin synthase 1	GO:0003674(molecular_function)|GO:0005739(mitochondrion)|GO:0005743(mitochondrial inner membrane)|GO:0008150(biological_process)|GO:0008654(phospholipid biosynthetic process)|GO:0016020(membrane)|GO:0016021(integral to membrane)|GO:0016740(transferase activity)|GO:0016780(phosphotransferase activity for other substituted phosphate groups)	4.002	155	Female	0.9449	-1.0583	5842.12	5574.21	0.5526	1	0.8358	-1.1965	7795.72	6507.83	0.0124	1	0.6467	-1.5462	8634.22	5583.77	8.14e-16	1	0.79321	-1.2607	8326.77	6605.87	8.31e-06	1	0.792456	-1.2619	8027.9	6299.51	0.0075	1	1.20207	1.202	9719.06	11689	0.0005	1	0.998602	-1.0014	10288	10287	0.9817
A_51_P286946	CAGAAAGCTCCTTAGAGTTGGGATGGACAGACTTAACCATGTTGTCTCCAGTGTACAGAA	NM_029609	Lhpp	phospholysine phosphohistidine inorganic pyrophosphate phosphatase	GO:0003674(molecular_function)|GO:0003824(catalytic activity)|GO:0004427(inorganic diphosphatase activity)|GO:0005575(cellular_component)|GO:0008150(biological_process)|GO:0008152(metabolic process)|GO:0016787(hydrolase activity)	36.002	45	Female	0.9287	-1.0768	2430.45	2269.62	0.4216	1	0.6746	-1.4825	3803.42	2557.98	0.0005	1	0.4816	-2.0764	5803.26	2780.84	8.7e-16	1	1.00331	1.0033	3280.22	3297.6	0.9628	1	0.985416	-1.0148	3181.74	3106.03	0.8765	1	1.92864	1.9288	3992.35	7699.55	5.21e-15	1	1.37836	1.3784	4967.14	6851.97	1.1e-05
A_51_P482051	GATGCAGTCATAACTGGAGCGTGATTTTCCCTTGAGGAGTTCTGCTGAGTTCTTCAGAAA	NM_007820	Cyp3a16	cytochrome P450 family 3 subfamily a polypeptide 16	GO:0004497(monooxygenase activity)|GO:0005506(iron ion binding)|GO:0005783(endoplasmic reticulum)|GO:0005792(microsome)|GO:0009055(electron carrier activity)|GO:0016020(membrane)|GO:0016491(oxidoreductase activity)|GO:0016712(oxidoreductase activity acting on paired donors with incorporation or reduction of molecular oxygen reduced flavin or flavoprotein as one donor and incorporation of one atom…	38.022	11	Female	1.079	1.079	28757.4	32183.6	0.5014	1	0.6023	-1.6602	45788.7	27303.7	5.73e-06	1	0.3357	-2.9787	60638.5	20390.8	1.11e-15	1	0.676865	-1.4774	50415.2	34384	0.0225	1	0.696573	-1.4356	59615.9	41966.1	0.0007	1	1.70097	1.7011	51958.8	88109	1.71e-07	1	1.08684	1.0869	59734.4	65034	0.5302
A_51_P187842	TCCACTTGCATTGCTAAACAGGAAGCCAAATTAATTAGTGGTCAGAGCGTAAGAGGCGCT	NM_025829	Eif4e3	eukaryotic translation initiation factor 4E member 3	GO:0003674(molecular_function)|GO:0003723(RNA binding)|GO:0003743(translation initiation factor activity)|GO:0005575(cellular_component)|GO:0005737(cytoplasm)|GO:0006412(translation)|GO:0006413(translational initiation)|GO:0006417(regulation of translation)|GO:0008150(biological_process)|GO:0045948(positive regulation of translational initiation)	68.002	6	Female	0.9924	-1.0077	230.341	226.981	0.9352	1	1.0616	1.0616	218.773	231.638	0.3809	1	0.5894	-1.6965	319.038	187.728	1.32e-15	1	0.732708	-1.3648	314.362	229.941	5.39e-05	1	0.785361	-1.2733	273.691	214.387	0.0008	1	1.22504	1.2251	375.168	455.65	0.0199	1	1.55255	1.5527	275.786	428.348	7.87e-14
A_55_P2166069	AATTACAGCAGCTTTCAGCCCTACTCCTCTTCCTTGAGTGGCTGGCGTTATCATTACTAA	NM_027173	2310079G19Rik	RIKEN cDNA 2310079G19 gene	GO:0003674(molecular_function)|GO:0005575(cellular_component)|GO:0008150(biological_process)	4.002	155	Female	1.0412	1.0412	68.3484	67.2019	0.7695	1	0.8003	-1.2495	104.909	84.1193	0.0014	1	0.5749	-1.7395	113.28	65.1452	1.54e-15	1	0.784314	-1.275	85.3309	67.1257	0.0133	1	0.853242	-1.172	104.692	88.9111	0.0136	1	1.48346	1.4835	116.453	173.615	2.61e-08	1	1.10693	1.1069	145.231	159.457	0.193
A_51_P470630	AAAGGAATATACTGGACCCATTTATCCAGACAATCAAAGACAATTACCCAACTCAAGATT	NM_029809	2310014L17Rik	RIKEN cDNA 2310014L17 gene	GO:0003674(molecular_function)|GO:0005575(cellular_component)|GO:0008150(biological_process)|GO:0046872(metal ion binding)	36.002	45	Female	0.5901	-1.6946	85.2763	48.1043	0.0006	1	0.7537	-1.3269	199.459	151.959	0.0722	1	0.3795	-2.6352	211.234	77.8464	1.61e-15	1	1.23808	1.238	64.7367	80.0782	0.0015	1	0.524576	-1.9063	168.605	81.2916	0.0003	1	2.35239	2.3525	134.931	324.35	7.06e-22	1	1.14679	1.1467	249.823	296.615	0.2317
A_51_P161830	GCTAAGTGTTCTTCATGGGAAAGTCTTTACAAACTGAAGGGTTTAATAGTCACATTAATG	NM_007934	Enpep	glutamyl aminopeptidase	GO:0001525(angiogenesis)|GO:0004177(aminopeptidase activity)|GO:0005886(plasma membrane)|GO:0005903(brush border)|GO:0006508(proteolysis)|GO:0008233(peptidase activity)|GO:0008237(metallopeptidase activity)|GO:0008270(zinc ion binding)|GO:0008283(cell proliferation)|GO:0009897(external side of plasma membrane)|GO:0016020(membrane)|GO:0016021(integral to membrane)|GO:0016324(apical plasma membrane…	36.002	45	Female	1.0969	1.0969	6033.26	6460.94	0.383	1	1.0048	1.0048	8711.72	8751.09	0.9277	1	0.6498	-1.5389	12998.2	8446.12	1.83e-15	1	1.1152	1.1151	9403.28	10465.6	0.1362	1	0.917936	-1.0894	10831.4	9932.64	0.1386	1	1.85494	1.855	9766.88	18135.4	1.46e-22	1	1.37344	1.3734	11484.3	15774.4	1.52e-07
A_55_P2347529	CTCCAACAGAGTTTTCGTTCTTTGGGGCTTTGATGATAAATTGTTTAATAAAGTCGCATT	BC106181	3010003L21Rik	RIKEN cDNA 3010003L21 gene	GO:0003674(molecular_function)|GO:0005575(cellular_component)|GO:0008150(biological_process)	36.002	45	Female	1.098	1.098	106.959	109.266	0.5394	1	0.9615	-1.04	113.616	109.071	0.5971	1	0.6301	-1.587	164.345	103.541	1.85e-15	1	0.8364	-1.1956	145.785	120.873	0.035	1	0.985028	-1.0152	123.08	121.771	0.8375	1	1.53257	1.5327	167.909	258.38	5.79e-08	1	1.39841	1.3983	162.718	227.478	4.31e-09
A_55_P1987620	AGACCCCTAAAAACTCCAAGATAGTTTTCCCATCTAAATGTATCTTATTTGAGGTAACCT	NM_001100181	Cyp4a32	cytochrome P450 family 4 subfamily a polypeptide 32	GO:0003674(molecular_function)|GO:0004497(monooxygenase activity)|GO:0005575(cellular_component)|GO:0008150(biological_process)|GO:0016491(oxidoreductase activity)|GO:0046872(metal ion binding)|GO:0055114(oxidation reduction)	28.0022	108	Female	0.9338	-1.0709	14494.7	14715.3	0.6554	1	1.4789	1.4789	15502.2	22937.5	9.07e-12	1	0.4633	-2.1586	17495.5	8103.3	2.54e-15	1	0.490364	-2.0393	20055.6	9820.17	4.1e-13	1	0.355454	-2.8133	27133.6	9562.89	5.48e-30	1	1.01451	1.0145	23860.8	24054.1	0.8509	1	1.03681	1.0368	20712.4	21475.7	0.5019
A_55_P2081105	GCTCTACTAAAAGCAGCACTTAATTCTAAGAAATGGGGCTTTCTTATATGCTTTACACAT	XM_001479984	AI607873	expressed sequence AI607873	GO:0003674(molecular_function)|GO:0005575(cellular_component)|GO:0008150(biological_process)	4.002	155	Female	0.8031	-1.2452	516.693	414.694	0.0129	1	0.841	-1.1891	634.083	533.915	0.0535	1	0.651	-1.5362	511.683	333.119	2.68e-15	1	0.719011	-1.3908	560.091	402.289	7.91e-07	1	0.638325	-1.5666	580.789	362.527	0.0007	1	0.898069	-1.1135	866.105	778.177	0.0652	1	0.771724	-1.2958	774.109	595.045	0.0013
A_52_P572178	GTGAGCACAGACATTCCCAAGCTCTGAAATATGCTCCTAATGAGGGGAAAGTGGTCGGTC	NM_001081051	D130043K22Rik	RIKEN cDNA D130043K22 gene	GO:0005886(plasma membrane)|GO:0016020(membrane)|GO:0016021(integral to membrane)	68.002	6	Female	1.0264	1.0264	202.775	232.236	0.8876	1	0.8136	-1.2291	251.016	204.107	0.0001	1	0.6572	-1.5216	405.966	266.75	2.91e-15	1	0.906208	-1.1035	324.435	296.382	0.5049	1	1.14456	1.1445	226.5	264.054	0.2468	1	1.48192	1.482	374.196	553.843	1.75e-05	1	1.52742	1.5274	317.426	481.394	7e-05
A_52_P683580	TTACCACTTCCATACTTTCTGTAGAGACAAGAAATTATATCATGTCGCTATAGAGGTTAC	NM_027758	Tbc1d9	TBC1 domain family member 9	GO:0003674(molecular_function)|GO:0005096(GTPase activator activity)|GO:0005097(Rab GTPase activator activity)|GO:0005575(cellular_component)|GO:0005622(intracellular)|GO:0008150(biological_process)|GO:0032313(regulation of Rab GTPase activity)	4.002	155	Female	0.8296	-1.2054	58.7916	48.6263	0.0439	1	0.8286	-1.2069	59.5489	49.2692	0.2658	1	0.5524	-1.8102	69.5106	38.3846	2.92e-15	1	0.759648	-1.3164	72.6657	55.1259	0.1265	1	0.725795	-1.3778	63.5479	44.6992	0.0766	1	1.11545	1.1155	92.4436	102.742	0.1706	1	1.19175	1.1917	82.1651	97.9455	0.0015
A_52_P629748	CTGGGAGCCAACTTTGGCATGCACAAAACTCACAGACAAGGAGACTGCGGCAAGTTTTAG	ENSMUST00000066154				6.022	15	Female	0.798	-1.2532	235.131	181.94	0.0425	1	0.6255	-1.5987	440.868	275.909	5.35e-08	1	0.6184	-1.6171	496.894	307.028	2.99e-15	1	1.34608	1.3461	264.608	360.284	0.005	1	1.12296	1.1229	285.097	321.227	0.1336	1	1.6835	1.6834	388.565	675.231	0.0004	1	1.15969	1.1597	528.335	614.444	0.0336
A_51_P165027	TACTAACAATGCTTCATTTTATTGTTTTTTGTTGGTTGTCTTGAAATGAGATTAATGGGG	NM_028116	Pygo1	pygopus 1	GO:0001822(kidney development)|GO:0005515(protein binding)|GO:0005634(nucleus)|GO:0008270(zinc ion binding)|GO:0009791(post-embryonic development)|GO:0016055(Wnt receptor signaling pathway)|GO:0046872(metal ion binding)	28.0022	108	Female	1.2176	1.2176	33.2027	39.4135	0.2815	1	0.8039	-1.2439	36.1383	29.4796	0.167	1	0.1741	-5.7447	28.2277	4.8125	3.35e-15	1	0.165804	-6.0312	56.8141	8.9746	6.54e-11	1	0.263019	-3.802	44.5342	11.2599	7.38e-09	1	0.858369	-1.165	60.1954	52.3468	0.1365	1	0.943663	-1.0597	48.3679	46.0607	0.6195
A_51_P115715	CCTGGACACACTGCCGCTTCCCGGCAGGCTAATCAGATACTTGAAATATGAGAATACACA	NM_023049	Asb2	ankyrin repeat and SOCS box-containing 2	GO:0003674(molecular_function)|GO:0005575(cellular_component)|GO:0008150(biological_process)|GO:0023034(intracellular signaling pathway)	28.0022	108	Female	1.0999	1.0999	73.5869	80.151	0.3652	1	0.8739	-1.1443	129.758	112.585	0.1854	1	0.5503	-1.8173	112.766	62.1765	4.37e-15	1	0.636132	-1.572	131.604	84.1122	4.43e-06	1	0.610874	-1.637	156.257	94.6382	2.37e-05	1	1.18511	1.1852	179.156	212.626	0.0219	1	0.963206	-1.0382	198.743	190.828	0.6572
A_55_P2181542	AGGCGATTGGAAGAATCAGTTCACTGTAGCCCAGTATGAGAAATTTGAAGAAGATTATGT	NM_016771	Sult1d1	sulfotransferase family 1D member 1	GO:0000103(sulfate assimilation)|GO:0004062(aryl sulfotransferase activity)|GO:0016740(transferase activity)|GO:0017067(tyrosine-ester sulfotransferase activity)	38.022	11	Female	0.7829	-1.2772	9975.55	7763.27	0.0077	1	0.4599	-2.1745	14828	6816.08	3.42e-35	1	0.3534	-2.8293	20311.5	7060.26	4.64e-15	1	0.724795	-1.3797	11891.2	8633.95	0.0024	1	0.950029	-1.0526	8514.96	8157.38	0.4817	1	1.64204	1.6421	16689.6	27374.1	7.44e-13	1	1.24673	1.2467	19106.9	23640.6	0.0536
A_55_P2002122	GCCTGTTTACAGTTCTGTGTTCTGACTCTGTTCTTCCAAGAGAAATAAACTCTAGAGCTC	NM_173402	Rgs12	regulator of G-protein signaling 12	GO:0005096(GTPase activator activity)|GO:0005575(cellular_component)	36.002	45	Female	0.9248	-1.0813	406.164	382.028	0.4334	1	0.8395	-1.1912	554.851	465.542	0.0064	1	0.6581	-1.5195	859.638	565.617	5.34e-15	1	1.24735	1.2474	525.254	655.394	0.0002	1	1.13482	1.1348	502.038	568.765	0.1516	1	1.69607	1.6961	681.935	1156.43	5.32e-11	1	1.40944	1.4095	746.833	1052.63	0.0019
A_52_P390127	ATACTTTTTCCTGTTTCACAGAATGACTTCTGTGCAGAGACTATTTAGAACATGTATAGG	ENSMUST00000032271	Klrc1	killer cell lectin-like receptor subfamily C member 1	GO:0004872(receptor activity)|GO:0005529(sugar binding)|GO:0007165(signal transduction)|GO:0009897(external side of plasma membrane)	4.002	155	Female	0.832	-1.202	64.3026	52.5472	0.0875	1	0.9582	-1.0436	77.2437	73.9923	0.6098	1	0.553	-1.8083	89.4449	49.4718	8.4e-15	1	0.726111	-1.3772	80.3799	58.9375	0.0128	1	0.656642	-1.5229	96.4166	62.238	0.0024	1	1.17426	1.1743	119.971	141.189	0.0082	1	1.1409	1.1409	112.548	128.411	0.0105
A_55_P1968600	TTCAGTTGAGGGACATCTAGGTTGTTTCCAGTTTCTGGGTATAACAAATAAAGCTGCTTG	XM_903593	LOC630442	similar to T-cell receptor alpha chain V region CTL-L17 precursor		4.002	155	Female	0.9913	-1.0088	244.565	241.472	0.9227	1	0.7643	-1.3084	356.899	272.214	0.0002	1	0.5394	-1.854	397.262	214.334	9.18e-15	1	0.763359	-1.31	337.664	257.524	0.0025	1	0.696621	-1.4355	375.312	255.825	0.0003	1	1.30976	1.3098	521.607	714.954	0.0562	1	1.0001	1.0001	595.593	610.626	0.9995
A_66_P105689	AAATACCCATTTAACTGTCTTGTACATAATACATGGGCCTATAGTCCTTTGTACTCAATG	NM_030684	Trim34	tripartite motif-containing 34	GO:0003674(molecular_function)|GO:0005575(cellular_component)|GO:0008150(biological_process)	20.002	32	Female	0.9638	-1.0376	753.414	743.669	0.7121	1	1.0217	1.0217	1302.88	1336.08	0.7701	1	0.5902	-1.6944	1118.98	660.461	9.56e-15	1	0.83724	-1.1944	1001.22	802.431	0.3726	1	0.480307	-2.082	1555.2	749.339	1.18e-15	1	1.3541	1.3542	1106.79	1533.79	0.054	1	0.788208	-1.2687	1688.64	1332.54	6.45e-05
A_55_P2007326	ACTATGAGTTTCTTGTCCCGTTGATCCTGGGCTGCATGAGGTTAAAGGGAATGATTGAGA	NM_009997	Cyp2a4	cytochrome P450 family 2 subfamily a polypeptide 4	GO:0004497(monooxygenase activity)|GO:0005506(iron ion binding)|GO:0005783(endoplasmic reticulum)|GO:0005792(microsome)|GO:0009055(electron carrier activity)|GO:0016020(membrane)|GO:0016491(oxidoreductase activity)|GO:0016712(oxidoreductase activity acting on paired donors with incorporation or reduction of molecular oxygen reduced flavin or flavoprotein as one donor and incorporation of one atom…	102.022	11	Female	1.6703	1.6703	8176.27	12985	0.0002	1	0.406	-2.4629	35032.6	14265.2	1.05e-15	1	0.2658	-3.7626	60030.8	16154.1	1.12e-14	1	1.09878	1.0988	18922.8	20829.1	0.5292	1	1.04373	1.0437	20174.1	20337.8	0.8473	1	5.39957	5.3995	16064.6	86642.5	9.23e-21	1	1.58629	1.5863	43224.1	68825	8.82e-06
A_51_P203955	GTTTCTCCTGTATAATCTTAAGTGTTCCTCTTTCCTACAGATAGCTTCTGTAATCACAGA	NM_010260	Gbp2	guanylate binding protein 2	GO:0000166(nucleotide binding)|GO:0003924(GTPase activity)|GO:0005525(GTP binding)|GO:0005575(cellular_component)|GO:0005886(plasma membrane)|GO:0006184(GTP catabolic process)|GO:0016020(membrane)	28.0022	108	Female	0.9342	-1.0705	1105.87	1129.18	0.6415	1	0.8206	-1.2186	1453.3	1185.55	0.0366	1	0.5852	-1.7087	1257.41	733.077	1.26e-14	1	0.610128	-1.639	1482.31	896.244	1.49e-07	1	0.607497	-1.6461	1321.54	796.42	1.59e-07	1	0.993641	-1.0064	1666.25	1640.73	0.9505	1	0.827198	-1.2089	1835	1517.81	0.0002
A_55_P2032430	CCAGTTTTACAAGATAACTTTGTAAAACAGCATCAGGAGGTGATTACAAATCTATTGCCA	NM_007674	Cdx4	caudal type homeobox 4	GO:0000122(negative regulation of transcription from RNA polymerase II promoter)|GO:0001568(blood vessel development)|GO:0001890(placenta development)|GO:0003677(DNA binding)|GO:0003700(transcription factor activity)|GO:0005634(nucleus)|GO:0006350(transcription)|GO:0006355(regulation of transcription DNA-dependent)|GO:0007275(multicellular organismal development)|GO:0009952(anterior/posterior pat…	30.0222	23	Female	1.0597	1.0597	36.8538	36.6341	0.7845	1	0.2688	-3.72	65.8967	17.7732	2.93e-17	1	0.1275	-7.8444	36.5001	4.5461	1.3e-14	1	0.0885073	-11.2985	48.8083	4.114	1.33e-07	1	0.164891	-6.0646	19.7019	3.1439	7.2e-05	1	0.737409	-1.3561	61.862	47.8786	0.2774	1	0.584146	-1.7119	78.9746	47.5966	0.0159
A_55_P2079928	AAGCCAAGGAACGAGGACCTTTCCCACATGGAAGATGAATTCTGCTTTAAACCTAAAAAA	NM_201362	Ccdc68	coiled-coil domain containing 68	GO:0003674(molecular_function)|GO:0005575(cellular_component)|GO:0008150(biological_process)	4.002	155	Female	1.4154	1.4154	2292.44	2913.58	0.0242	1	0.6217	-1.6085	3933.07	2395.83	0.0016	1	0.5903	-1.694	4488.92	2651.7	1.36e-14	1	0.767931	-1.3022	4154.9	3174.31	0.0127	1	1.00462	1.0046	2949.74	2930.92	0.9612	1	1.66945	1.6695	3500.1	5937.35	0.0059	1	1.04482	1.0448	5062.15	5295.21	0.6353
A_55_P2019841	GTTTGTTCTCTGCTCAAAAGAAACACTGTTACTATAGATTGCTATTTTGTATAGGGCACA	XM_001475359	LOC100045752	hypothetical protein LOC100045752		36.002	45	Female	0.8735	-1.1449	15.784	14.1506	0.5676	1	0.8112	-1.2328	20.0461	16.5162	0.2931	1	0.4175	-2.3951	29.2278	12.2297	1.37e-14	1	0.725111	-1.3791	22.3316	16.3236	0.0109	1	0.780396	-1.2814	25.3248	19.7519	0.0005	1	1.57903	1.579	28.5223	45.5003	1.18e-06	1	1.23077	1.2308	35.7424	43.9862	0.0025
A_51_P177762	CTGTAGAATCACTAAGTGACCATCCCTCCCTGAAAACTAACTATGTCACCATATACAGAG	NM_153133	Rdh9	retinol dehydrogenase 9	GO:0004745(retinol dehydrogenase activity)|GO:0005575(cellular_component)|GO:0042904(9-cis-retinoic acid biosynthetic process)	14.0222	7	Female	0.8878	-1.1264	4069.86	3738.05	0.3079	1	0.5078	-1.9694	4015.03	2036.59	5.62e-19	1	0.512	-1.9531	4107.08	2100.08	1.61e-14	1	0.473619	-2.1114	5319.31	2527.33	6.29e-13	1	0.94679	-1.0562	2396.95	2270.49	0.2897	1	0.840477	-1.1898	6509.74	5444.1	0.0206	1	0.919287	-1.0878	5190.78	4770.51	0.1556
A_55_P2114697	GAAGAAGAAGAAGAAGAAGAAGAAGAAGAAGAAGAAGAAGAAGAGGAGGAGGAAGGGGAA	NM_008103	Gcm1	glial cells missing homolog 1 (Drosophila)	GO:0003677(DNA binding)|GO:0003700(transcription factor activity)|GO:0005634(nucleus)|GO:0005667(transcription factor complex)|GO:0006350(transcription)|GO:0006355(regulation of transcription DNA-dependent)|GO:0007275(multicellular organismal development)|GO:0008134(transcription factor binding)|GO:0008270(zinc ion binding)|GO:0045449(regulation of transcription)|GO:0046872(metal ion binding)|GO:…	108.002	10	Female	0.798	-1.2531	14831.1	11111.8	0.096	1	0.699	-1.4306	28076.8	19625.6	0.0136	1	0.6596	-1.5162	48987.6	32321.9	2.34e-14	1	1.87864	1.8788	16362.6	30857.3	8.79e-09	1	1.23229	1.2323	39631.6	49095.6	0.0359	1	1.82415	1.8242	42551.6	76889.7	6.07e-07	1	1.54036	1.5404	44845.8	69123.6	8.59e-12
A_51_P312437	CAGTAAGCTTGCACACAGAAGGAGGGCCGGTGACTACTTTCGGGTTTAATTTTTGATACA	NM_025522	Dhrs7	dehydrogenase/reductase (SDR family) member 7	GO:0003674(molecular_function)|GO:0003824(catalytic activity)|GO:0005488(binding)|GO:0005575(cellular_component)|GO:0008150(biological_process)|GO:0008152(metabolic process)|GO:0016491(oxidoreductase activity)|GO:0055114(oxidation reduction)	36.002	45	Female	1.083	1.083	4423.95	4842.22	0.4028	1	0.708	-1.4124	6506.49	4606.54	4.73e-08	1	0.5179	-1.9309	8684.3	4480.05	2.36e-14	1	0.793084	-1.2609	6847.86	5439.03	0.008	1	0.903016	-1.1074	5450.54	4906.94	0.1033	1	1.63479	1.6347	7054.71	11522.3	1.53e-11	1	1.21699	1.217	8295.8	10048.8	0.0589
A_55_P2142251	AGCTGAAGGCTGAGATCTAGCTTACAGCTCATAATTACATCACCAGACTTCTGGAAAAAA	NM_054045	Hist2h3c2-ps	histone cluster 2 H3c2 pseudogene		4.002	155	Female	0.8222	-1.2163	783.374	657.648	0.0649	1	0.5856	-1.7077	1013.73	583.369	0.0014	1	0.55	-1.8182	913.298	500.738	2.68e-14	1	0.719839	-1.3892	843.352	604.481	0.0011	1	0.82481	-1.2124	674.782	542.307	0.1601	1	1.02575	1.0258	1236.54	1245.42	0.845	1	0.851136	-1.1749	1312.61	1116.99	0.0031
A_55_P2020428	ATTCTAGGAATATTTGTCTCAACTCCAATCCACTGCATTTCCCATGAAATAAATAGAGTG	NM_146232	BC014805	cDNA sequence BC014805	GO:0003674(molecular_function)|GO:0005575(cellular_component)|GO:0008150(biological_process)|GO:0016021(integral to membrane)	28.0022	108	Female	1.1016	1.1016	5142.24	5145.43	0.5413	1	0.5763	-1.7351	9445.62	5452.72	0.0001	1	0.0362	-27.6141	10789.5	375.826	2.74e-14	1	0.0527872	-18.944	7382.41	367.866	1.5e-15	1	0.0709663	-14.0912	6750.13	393.084	1.94e-10	1	1.73943	1.7395	8092.58	14381.7	0.0002	1	1.01451	1.0145	12185.9	12380.5	0.7966
A_55_P2120141	GAAGAAGAAGAAGAAGAAGAAGAAGAAGAAGAAACAGCAGAATTTTCTAAGTGGAGGTAA	XM_001480410	Gm4522	predicted gene 4522	GO:0003674(molecular_function)|GO:0005575(cellular_component)|GO:0008150(biological_process)	108.002	10	Female	0.7669	-1.304	26206.9	19191.3	0.0335	1	0.8823	-1.1334	36619	31803.9	0.4204	1	0.662	-1.5106	64666.8	42799.9	3.31e-14	1	1.80505	1.805	33155.1	59627.2	2.41e-08	1	1.26727	1.2673	45114.4	57573.3	0.0125	1	1.86289	1.8627	48519.3	90803.4	4.11e-07	1	1.63961	1.6395	52147.4	84929.5	2.15e-09
A_51_P102257	CGGAAGCAGGACCAGATGGAGTCATTCATTGCCACAGTTGAGGAACTCTGCTGTAGCTGT	ENSMUST00000050681				4.002	155	Female	0.7155	-1.3976	79.0712	61.7873	0.041	1	0.5698	-1.755	125.205	72.7312	0.0006	1	0.5899	-1.6953	169.914	100.719	3.44e-14	1	1.35026	1.3502	81.9364	117.482	0.275	1	1.35245	1.3525	71.5695	104.629	0.2647	1	1.74795	1.7478	120.21	229.618	0.0158	1	1.40174	1.4018	146.251	214.475	0.0971
A_51_P301394	ACTTTAAGAGATGAGGGTAAAACAATCGCCATTGGAAAAGTTCTGAAGCTGGTCCCAGAG	NM_008179	Gspt2	G1 to S phase transition 2	GO:0000166(nucleotide binding)|GO:0003924(GTPase activity)|GO:0005525(GTP binding)|GO:0005737(cytoplasm)|GO:0006184(GTP catabolic process)|GO:0006412(translation)|GO:0007049(cell cycle)	28.0022	108	Female	1.1825	1.1825	225.99	253.289	0.247	1	0.8682	-1.1518	219.022	189.136	0.4251	1	0.524	-1.9084	222.952	117.274	3.5e-14	1	0.439986	-2.2728	352.724	144.528	2.58e-05	1	0.579173	-1.7266	197.521	114.378	5.3e-21	1	0.882768	-1.1328	345.163	302.034	0.1835	1	1.06168	1.0617	257.43	268.664	0.7452
A_55_P2017699	CAAAACACTGGGCAGGATGCCACAAGTCAGGTTCTACTCCAGCCTGCCACTCTGGGTACA	NM_001163268	Lpar5	lysophosphatidic acid receptor 5	GO:0004871(signal transducer activity)|GO:0004872(receptor activity)|GO:0004930(G-protein coupled receptor activity)|GO:0005886(plasma membrane)|GO:0007165(signal transduction)|GO:0007186(G-protein coupled receptor protein signaling pathway)|GO:0016020(membrane)|GO:0016021(integral to membrane)|GO:0045028(purinergic nucleotide receptor activity G-protein coupled)	28.0022	108	Female	1.0669	1.0669	235.198	250.097	0.472	1	0.8851	-1.1298	305.116	269.973	0.0238	1	0.613	-1.6312	219.275	134.724	3.57e-14	1	0.566316	-1.7658	292.37	165.945	8.3e-08	1	0.561829	-1.7799	273.716	154.188	8.81e-21	1	0.965251	-1.036	363.088	351.208	0.6637	1	0.843811	-1.1851	340.2	284.275	0.0382
A_55_P2096422	TGACTGGTGGAGTGAAGGTGTGTGCTGTAAGTCCTCACCTTTAGTTTATTTAATAAATCC	NM_008381	Inhbb	inhibin beta-B	GO:0005179(hormone activity)|GO:0005576(extracellular region)|GO:0008083(growth factor activity)|GO:0040007(growth)|GO:0046676(negative regulation of insulin secretion)	12.0022	62	Female	1.0879	1.0879	193.53	217.371	0.4759	1	1.0796	1.0796	134.946	145.466	0.3318	1	0.6646	-1.5047	170.75	113.474	5.07e-14	1	0.497636	-2.0095	281.712	140.124	5.27e-32	1	0.785299	-1.2734	160.612	125.999	1.74e-05	1	0.849185	-1.1776	308.697	255.138	0.1867	1	1.32328	1.3233	165.951	219.129	0.0003
A_55_P2042637	GACATCCTCTCATGTGTTGCGTACATATACACGAACGTTACATATAAATAAAAAGCCTTA	ENSMUST00000087056				4.002	155	Female	0.852	-1.1737	22.5522	19.0382	0.4926	1	0.9745	-1.0261	26.641	25.6015	0.8759	1	0.4952	-2.0193	38.4813	19.0897	7.38e-14	1	0.736377	-1.358	35.0351	25.7389	0.0019	1	0.737518	-1.3559	40.8966	30.6126	0.1676	1	1.2164	1.2165	55.1116	69.5155	0.2141	1	1.15969	1.1597	54.9694	64.4196	0.1302
A_55_P2241553	CTGCCTATAACCCATTACCCATTGCTCTATCAGTAAGCCAAATAAACTTGTTAATTCCTC	AK033985	9330133O14Rik	RIKEN cDNA 9330133O14 gene	GO:0003674(molecular_function)|GO:0005575(cellular_component)|GO:0008150(biological_process)	12.0022	62	Female	1.0019	1.0019	132.091	128.791	0.9872	1	0.6774	-1.4762	140.698	93.4619	0.0391	1	0.5932	-1.6858	114.973	68.156	8.06e-14	1	0.449499	-2.2247	189.532	82.438	4.35e-08	1	0.740357	-1.3507	108.612	79.9072	9.2e-06	1	0.88129	-1.1347	205.79	174.609	0.3425	1	0.856018	-1.1682	177.927	151.645	0.1428
A_55_P2093770	TTCTTTACACATATGGAGACCCTAGCAAGCGGTATCGAGGAGCCACGGGGCTCTCTTGCC	XR_030987	Gm6372	predicted gene 6372		36.002	45	Female	1.0235	1.0235	506.231	545.912	0.8552	1	0.8664	-1.1542	728.779	631.484	0.0379	1	0.5575	-1.7939	957.923	533.228	8.28e-14	1	0.881368	-1.1346	729.766	643.338	0.3305	1	0.830013	-1.2048	668.982	556.634	0.0059	1	1.67926	1.6792	738.933	1240.27	8.65e-18	1	1.28189	1.2819	874.736	1121.55	2.76e-06
A_55_P1973553	CCCAGCTGTATAAGAACAGCAAGCACTTTTGAGTCATTTCTCCAGACTTAATAAATTTTA	NM_001008502	Bbs12	Bardet-Biedl syndrome 12 (human)	GO:0003674(molecular_function)|GO:0005515(protein binding)|GO:0005524(ATP binding)|GO:0005575(cellular_component)|GO:0005929(cilium)|GO:0008150(biological_process)|GO:0042995(cell projection)|GO:0044267(cellular protein metabolic process)	28.0022	108	Female	0.9787	-1.0217	102.991	96.8927	0.8596	1	0.786	-1.2723	130.011	102.211	0.0019	1	0.5896	-1.6962	89.7648	52.8973	9.68e-14	1	0.51549	-1.9399	139.85	71.5847	1.29e-08	1	0.507692	-1.9697	110.704	55.2811	1.43e-06	1	0.750188	-1.333	153.518	114.75	0.0012	1	0.692089	-1.4449	151.031	103.891	0.0027
A_51_P377856	GTTGCTTGGTATGTCCTGACTTTCCAAATTCTTGTCCCAAGCATTCTAACCCTGACTGCT	NM_133994	Gstt3	glutathione S-transferase theta 3	GO:0004364(glutathione transferase activity)|GO:0005575(cellular_component)|GO:0006749(glutathione metabolic process)|GO:0016740(transferase activity)	38.022	11	Female	0.9579	-1.0439	7869.78	7684.92	0.6711	1	0.4791	-2.0872	13359.3	6400.12	7.69e-37	1	0.3064	-3.2632	21511.1	6448.99	1.01e-13	1	0.616637	-1.6217	10864.4	6759.81	0.0269	1	0.800128	-1.2498	7143.79	5957.06	0.0936	1	2.04834	2.0483	14189.7	29063.2	1.43e-34	1	1.39005	1.39	18069.6	25128.6	7.67e-05
A_55_P2072035	TAATACCACCACTGCTACAGCATCTCACCGAGGAAAGAAAACTGCACAATAAAACCAAGC	NM_009382	Thy1	thymus cell antigen 1 theta	GO:0001525(angiogenesis)|GO:0005100(Rho GTPase activator activity)|GO:0005829(cytosol)|GO:0005886(plasma membrane)|GO:0006469(negative regulation of protein kinase activity)|GO:0007010(cytoskeleton organization)|GO:0009897(external side of plasma membrane)|GO:0009986(cell surface)|GO:0016020(membrane)|GO:0016337(cell-cell adhesion)|GO:0019899(enzyme binding)|GO:0019901(protein kinase binding)|GO:…	20.002	32	Female	0.8406	-1.1896	151.432	139.253	0.292	1	1.0555	1.0555	145.282	154.575	0.5522	1	0.5814	-1.72	161.287	93.8904	1.04e-13	1	0.675219	-1.481	187.89	125.353	0.001	1	0.611883	-1.6343	176.081	107.653	3.99e-13	1	0.990786	-1.0093	240.966	234.504	0.9453	1	1.08342	1.0834	192.26	208.282	0.173
A_55_P2132697	AGATGACTGTGGGTGTGCAAGAGCCTATGTGGTTGGACATAATCAAGAAAAAGCTGCCTT	XR_033302	LOC100041708	similar to SP140 nuclear body protein family member		4.002	155	Female	1.0272	1.0272	101.485	102.024	0.8042	1	0.9567	-1.0453	126.219	121.33	0.6703	1	0.5696	-1.7555	164.676	93.7719	1.05e-13	1	0.793084	-1.2609	138.284	109.172	0.0036	1	0.831878	-1.2021	119.136	98.9838	0.0014	1	1.41084	1.4109	158.686	224.847	3.95e-06	1	1.40627	1.4063	148.913	207.896	0.0049
A_55_P2165091	GAAGCAAACTCTAAATAGTGTGTAAAGTGCCAGAGTAAAGTGCAGGGAGTGCTTTAGAAA	NM_145368	Acnat2	acyl-coenzyme A amino acid N-acyltransferase 2	GO:0003674(molecular_function)|GO:0005575(cellular_component)|GO:0005777(peroxisome)|GO:0006629(lipid metabolic process)|GO:0006631(fatty acid metabolic process)|GO:0006637(acyl-CoA metabolic process)|GO:0008150(biological_process)|GO:0008415(acyltransferase activity)|GO:0016290(palmitoyl-CoA hydrolase activity)|GO:0016740(transferase activity)|GO:0016790(thiolester hydrolase activity)	28.0022	108	Female	0.9335	-1.0713	10419.4	8925.95	0.6749	1	0.652	-1.5337	12999.6	8195.14	0.0348	1	0.2307	-4.3351	9934.31	2314.79	1.24e-13	1	0.208642	-4.7929	13477.9	2940.61	7.1e-15	1	0.258833	-3.8635	10187.3	2772.02	7.89e-15	1	0.817127	-1.2238	17060.2	14031.2	0.0242	1	0.726691	-1.3761	16627.5	12016	0.0389
A_51_P478952	ATGATGCCTTTTAACGTGTTATTAATTAGTAACCCAGTTATTTAGGAGTGCAAAGCAAGG	NM_133898	N4bp2l1	NEDD4 binding protein 2-like 1	GO:0003674(molecular_function)|GO:0005575(cellular_component)|GO:0008150(biological_process)	44.0021	2	Female	0.8497	-1.1769	1241.28	1025.07	0.1269	1	0.7605	-1.3149	2102.27	1603.94	0.001	1	0.5743	-1.7412	3353.6	1918.23	1.35e-13	1	1.56617	1.5661	1445.12	2263.37	3.98e-17	1	1.08003	1.08	1932.53	2083.68	0.2175	1	2.27015	2.2704	2043.95	4639.35	5.24e-41	1	1.44802	1.4479	2858.2	4139.68	7.71e-06
A_55_P2019233	CGGTCATTCTGATGTCTGCATCACGGGTCATCTTGGGGTTCCGTGTATTTGTTCTTTTTT	NM_026619	Gsto2	glutathione S-transferase omega 2	GO:0003674(molecular_function)|GO:0004364(glutathione transferase activity)|GO:0005575(cellular_component)|GO:0005737(cytoplasm)|GO:0008150(biological_process)|GO:0008152(metabolic process)|GO:0016740(transferase activity)	52.002	1	Female	0.7416	-1.3484	101.873	74.0341	0.0043	1	0.6946	-1.4396	100.179	69.6239	0.0125	1	0.6394	-1.5641	192.84	123.058	1.47e-13	1	1.46135	1.4613	104.687	153.082	4.77e-08	1	1.69664	1.6967	82.1076	139.267	4.83e-19	1	1.6129	1.613	163.023	262.959	1.82e-16	1	1.85322	1.8533	129.614	247.038	0.0002
A_55_P1959985	GCTTTGTGCATCTCCTCCACCCTCTGCACTTGTATTTGGGTCTTGCTCTTTTTATACAAT	NM_020559	Alas1	aminolevulinic acid synthase 1	GO:0003824(catalytic activity)|GO:0003870(5-aminolevulinate synthase activity)|GO:0005739(mitochondrion)|GO:0006783(heme biosynthetic process)|GO:0008150(biological_process)|GO:0008152(metabolic process)|GO:0008415(acyltransferase activity)|GO:0009058(biosynthetic process)|GO:0016740(transferase activity)|GO:0016769(transferase activity transferring nitrogenous groups)|GO:0030170(pyridoxal phosph…	12.0022	62	Female	0.8604	-1.1622	599.893	480.862	0.2728	1	0.8723	-1.1464	338.953	296.033	0.0322	1	0.6126	-1.6323	427.102	261.013	1.49e-13	1	0.491811	-2.0333	652.088	322.084	4.69e-22	1	0.876271	-1.1412	379.711	333.402	0.0181	1	0.687332	-1.4549	938.397	649.041	0.0053	1	1.15075	1.1508	474.256	548.991	0.0544
A_55_P1978424	CACTTGGCATTTCCATTTACAAACATGAAACTTGTCTTTCCAGAGTTGCAGATATTTTGT	NM_007536	Bcl2a1d	B-cell leukemia/lymphoma 2 related protein A1d	GO:0005575(cellular_component)|GO:0010951(negative regulation of endopeptidase activity)|GO:0030217(T cell differentiation)|GO:0043027(caspase inhibitor activity)|GO:0043154(negative regulation of caspase activity)|GO:0050852(T cell receptor signaling pathway)	4.002	155	Female	0.7657	-1.306	321.562	265.931	0.0952	1	0.818	-1.2225	483.912	389.673	0.2552	1	0.65	-1.5384	417.496	271.552	1.7e-13	1	0.922084	-1.0845	365.783	337.287	0.2294	1	0.675676	-1.48	469.636	302.695	0.0092	1	1.15075	1.1508	514.996	575.703	0.3177	1	0.822368	-1.216	621.509	510.606	0.0276
A_51_P405606	AGTTGCTAGAGGAAAAGTAGTTATGCCCTATAGGCGGCATGAGAGACAAGGGATCAGTTT	NM_008681	Ndrg1	N-myc downstream regulated gene 1	GO:0005634(nucleus)|GO:0005737(cytoplasm)|GO:0045576(mast cell activation)	28.0022	108	Female	0.9477	-1.0552	2138.65	2007	0.5696	1	1.0014	1.0014	2733.81	2737.03	0.9835	1	0.6473	-1.5448	2111.79	1367.17	1.74e-13	1	0.576701	-1.734	2777.12	1600.12	1.71e-09	1	0.469197	-2.1313	3438.85	1607.71	8.54e-27	1	0.843739	-1.1852	3595.19	3044.73	0.0717	1	0.726744	-1.376	3651.1	2655.85	9.74e-08
A_55_P2044385	GTATCTGGGTCATTTGGCCCTTCATCTCTTCTGTGATTAAATTTAAAATGTGTGTGTTTT	NM_028263	Fgfbp3	fibroblast growth factor binding protein 3	GO:0005576(extracellular region)|GO:0008201(heparin binding)|GO:0017134(fibroblast growth factor binding)|GO:0019838(growth factor binding)|GO:0043117(positive regulation of vascular permeability)|GO:0045743(positive regulation of fibroblast growth factor receptor signaling pathway)	4.002	155	Female	1.0498	1.0498	108.373	113.033	0.6028	1	0.9534	-1.0489	138.554	131.989	0.5848	1	0.573	-1.7452	162.801	93.5431	2.11e-13	1	0.73551	-1.3596	159.172	117.14	0.0084	1	0.749288	-1.3346	150.898	112.058	0.0529	1	1.32979	1.3298	179.428	238.221	0.0078	1	1.12663	1.1267	210.922	238.833	0.0676
A_51_P327751	CACACATTACTGGAAAGATACTAAGAACCAAGAAGACTTTTGGCTTCCTAGAGAATTAAA	NM_008331	Ifit1	interferon-induced protein with tetratricopeptide repeats 1	GO:0005488(binding)|GO:0035457(cellular response to interferon-alpha)	20.002	32	Female	1.2188	1.2188	929.096	1015.63	0.2528	1	0.8869	-1.1276	1512.61	1334.9	0.2609	1	0.4751	-2.1046	1268.16	607.4	2.32e-13	1	0.568861	-1.7579	1372.37	762.811	0.0035	1	0.433576	-2.3064	1639.44	695.207	6.89e-06	1	1.22549	1.2255	1502.4	1842.44	0.0006	1	0.807428	-1.2385	2079.83	1629.38	0.2384
A_55_P2016166	ACTCAATCAGCGGGCCTTGACCACACTACTAAACCACCGGGAGGTCAAGTCTCCACGAAG	NM_026323	Wfdc2	WAP four-disulfide core domain 2	GO:0003674(molecular_function)|GO:0004867(serine-type endopeptidase inhibitor activity)|GO:0005575(cellular_component)|GO:0005576(extracellular region)|GO:0008150(biological_process)|GO:0010466(negative regulation of peptidase activity)|GO:0010951(negative regulation of endopeptidase activity)|GO:0030414(peptidase inhibitor activity)	12.0022	62	Female	1.3091	1.3091	990.477	1196.14	0.0965	1	1.143	1.143	683.547	778.487	0.0705	1	0.5147	-1.9428	1084.26	556.925	2.49e-13	1	0.401365	-2.4915	1745.47	700.823	0	1	0.675265	-1.4809	919.91	627.255	0.0008	1	0.944822	-1.0584	1646.76	1558.85	0.5481	1	1.47037	1.4703	911.968	1336.14	0.0002
A_55_P1955325	GGAGAGAAACCTTACAAATACAGTGAATATGATAAGTGCTTTACCTTGAAAAGCAGTCTT	NM_029281	Zfp820	zinc finger protein 820	GO:0003674(molecular_function)|GO:0005575(cellular_component)|GO:0008150(biological_process)	4.002	155	Female	1.0437	1.0437	279.776	287.428	0.6743	1	0.7291	-1.3716	378.992	275.82	0.0002	1	0.6047	-1.6538	427.512	258.287	2.75e-13	1	0.883548	-1.1318	370.272	325.407	0.1705	1	0.94162	-1.062	336.466	313.85	0.5026	1	1.4374	1.4374	474.366	675.239	0.0006	1	1.13714	1.1371	517.9	587.688	0.0697
A_51_P193146	TGTGGCAGCTCCATCATGATTCCACAGGTAGTGACCAATGAGACCATCACAAAGATTTCA	NM_028595	Ms4a6c	membrane-spanning 4-domains subfamily A member 6C	GO:0004872(receptor activity)|GO:0007165(signal transduction)|GO:0016020(membrane)|GO:0016021(integral to membrane)	92.0022	5	Female	0.7721	-1.2951	165.138	138.917	0.1018	1	0.8266	-1.2097	235.32	194.51	0.0005	1	0.6418	-1.5581	135.192	86.7985	2.75e-13	1	0.583192	-1.7147	175.932	101.309	2.43e-06	1	0.471076	-2.1228	225.819	106.841	5.22e-22	1	0.745545	-1.3413	308.496	229.326	1.16e-05	1	0.616561	-1.6219	322.491	198.964	1.29e-13
A_55_P2057984	AAACTAATCATGAACTATGCAAACCTGCATACATCCAGAATTAAACTTTGCACATAAGCC	NM_144517	Tbc1d19	TBC1 domain family member 19	GO:0003674(molecular_function)|GO:0005575(cellular_component)|GO:0008150(biological_process)	4.002	155	Female	1.0714	1.0714	632.647	661.462	0.53	1	0.9242	-1.082	679.796	628.199	0.1367	1	0.654	-1.5292	767.294	502.156	2.76e-13	1	0.700771	-1.427	887.017	620.195	0.0024	1	0.773635	-1.2926	786.289	605.409	0.0135	1	1.03263	1.0327	1055.14	1081.26	0.7117	1	1.07666	1.0767	950.729	1021.58	0.4006
A_55_P2095039	AAAGCGGGAACACTGGGATTGCAGGACCAGCTTTGACCACATTCAGAGATGCTTCTCTTT	NM_001168500	A330049M08Rik	RIKEN cDNA A330049M08 gene	GO:0003674(molecular_function)|GO:0005575(cellular_component)|GO:0008150(biological_process)|GO:0016020(membrane)|GO:0016021(integral to membrane)	108.002	10	Female	0.8788	-1.1379	303.918	220.8	0.5463	1	0.7919	-1.2629	573.074	448.892	0.4055	1	0.3266	-3.0616	1533.33	485.295	2.95e-13	1	1.87582	1.8758	298.574	559.924	3.42e-29	1	1.06553	1.0655	497.104	519.319	0.742	1	3.86548	3.8656	469.269	2083.99	4.44e-06	1	2.55754	2.5572	710.131	1808.39	6.24e-43
A_52_P21486	TCTGCTGTCAGTGCTGTAACAAACCCTCCTGTGGTATCTGTTGTGAAGAATAGAGAGCCT	NM_183257	Hamp2	hepcidin antimicrobial peptide 2	GO:0005179(hormone activity)|GO:0005576(extracellular region)|GO:0006879(cellular iron ion homeostasis)|GO:0031640(killing of cells of another organism)|GO:0042742(defense response to bacterium)|GO:0050832(defense response to fungus)	30.0222	23	Female	1.0455	1.0455	28856.7	24072.4	0.8507	1	0.3987	-2.5079	44228.9	17424	1e-16	1	0.1414	-7.0725	46915.5	6502.67	3.72e-13	1	0.18848	-5.3056	35104.4	6423.88	2.79e-33	1	0.270336	-3.6991	21703.5	5643.92	4.42e-13	1	1.37061	1.3706	45882.4	62177.7	0.1571	1	0.907688	-1.1017	58635.1	53292.9	0.1716
A_55_P2348579	TATTACACCATGCTGCAGTAGTCTGTATAATTATCCGTCAATTAGAAATAAATTTTTAAA	AK053343	D6Ertd160e	DNA segment Chr 6 ERATO Doi 160 expressed	GO:0003674(molecular_function)|GO:0005575(cellular_component)|GO:0008150(biological_process)	14.0222	7	Female	0.8238	-1.2139	42.9982	34.5852	0.1545	1	0.3479	-2.8742	75.9198	26.2043	3.98e-07	1	0.1158	-8.6319	52.5699	5.8775	3.86e-13	1	0.233607	-4.2807	49.7655	11.6665	3.18e-17	1	0.438174	-2.2822	33.9233	13.1254	0.0247	1	1.19546	1.1955	72.1018	88.1829	0.0986	1	0.701016	-1.4265	107.137	75.5915	0.0018
A_51_P271984	CTGTCCTTATAGAGCAATGACTCGAAGACTCTGAATTACACTAGGAAGCGACCATGTGGA	NM_144936	Tmem45b	transmembrane protein 45b	GO:0003674(molecular_function)|GO:0005575(cellular_component)|GO:0008150(biological_process)|GO:0016020(membrane)|GO:0016021(integral to membrane)	100.002	18	Female	1.0258	1.0258	5.1483	6.2548	0.9468	0.1	1.0394	1.0394	14.1799	16.1502	0.8935	0.1	0.3374	-2.9637	53.8603	18.2915	4.05e-13	1	2.26296	2.2628	8.0512	17.8678	0.0001	1	1.10865	1.1086	13.5604	15.0727	0.3324	1	6.30915	6.3088	10.5942	68.0326	7.45e-20	1	4.40529	4.4055	14.2388	63.0864	1.48e-17
A_55_P2181752	ACTTTGTGGCAGAAGTTGATTTGTCCAGGTCACCTCCCCGAGGGATGCCTGCAGTACCAG	XR_004836	Apol7e	apolipoprotein L 7e	GO:0003674(molecular_function)|GO:0005575(cellular_component)|GO:0008150(biological_process)	4.002	155	Female	1.0835	1.0835	90.1101	96.9953	0.3876	1	0.8963	-1.1157	151.777	135.432	0.106	1	0.6439	-1.553	151.972	97.9602	4.62e-13	1	0.854701	-1.17	107.709	91.0735	0.2006	1	0.764877	-1.3074	168.579	130.675	0.0013	1	1.49499	1.4951	172.405	261.747	0.0024	1	1.09469	1.0947	200.23	220.209	0.3085
A_55_P2054897	TTTGCTTATTGGCTGCAAGACAGATCTTCGAACAGACCTGAGCACTCTAATGGAACTGTC	NM_172612	Rnd1	Rho family GTPase 1	GO:0000166(nucleotide binding)|GO:0003674(molecular_function)|GO:0005525(GTP binding)|GO:0005622(intracellular)|GO:0005737(cytoplasm)|GO:0005829(cytosol)|GO:0005856(cytoskeleton)|GO:0005886(plasma membrane)|GO:0007264(small GTPase mediated signal transduction)|GO:0008150(biological_process)|GO:0016020(membrane)	4.002	155	Female	0.8803	-1.136	207.586	186.342	0.2137	1	0.9173	-1.0901	299.105	275.166	0.2021	1	0.6657	-1.5021	286.261	190.574	4.64e-13	1	0.995025	-1.005	231.651	230.743	0.9491	1	0.713827	-1.4009	286.432	205.573	0.0019	1	1.35759	1.3577	309.029	421.095	0.0009	1	1.00281	1.0028	361.932	363.439	0.9791
A_55_P2096340	CAATCTGCTTACATCAAGCCTCCTTTCCTGTTGAAACAAACTGTGGACATCTCTTTTGTG	NM_029965	Rnf170	ring finger protein 170	GO:0003674(molecular_function)|GO:0005515(protein binding)|GO:0005575(cellular_component)|GO:0008150(biological_process)|GO:0008270(zinc ion binding)|GO:0016020(membrane)|GO:0016021(integral to membrane)|GO:0046872(metal ion binding)	36.002	45	Female	1.0021	1.0021	326.56	328.233	0.9817	1	0.8256	-1.2113	456.201	376.423	0.0004	1	0.6055	-1.6515	563.663	341.742	5.01e-13	1	0.900171	-1.1109	449.396	407.407	0.2442	1	0.898473	-1.113	433.81	389.971	0.0433	1	1.51194	1.5119	511.891	774.441	8.49e-13	1	1.19033	1.1903	613.362	729.022	0.0276
A_51_P371750	GAGCCCGAGAGGTCATCAGTGTGTCCCCAGGTGTCTTTGGTTCCACCCACATGGAAATCT	NM_010766	Marco	macrophage receptor with collagenous structure	GO:0004872(receptor activity)|GO:0005044(scavenger receptor activity)|GO:0007165(signal transduction)|GO:0016020(membrane)|GO:0016021(integral to membrane)|GO:0045087(innate immune response)	126.022	8	Female	0.6878	-1.4539	1818.53	1393.12	0.0376	1	0.6207	-1.6112	1540.08	950.826	2.23e-06	1	0.484	-2.0663	622.521	303.588	5.17e-13	1	0.217108	-4.606	1920.87	416.577	0	1	0.344519	-2.9026	1053.37	353.237	1.15e-12	1	0.337667	-2.9615	3008.84	992.986	3.32e-17	1	0.412031	-2.427	1937.15	798.153	0
A_51_P306017	GATTACTATGAGCCAGTCTTTCCTTGAACTAGAAACACAACTGCCTTTATTGTCCTTTTT	NM_007865	Dll1	delta-like 1 (Drosophila)	GO:0001701(in utero embryonic development)|GO:0001756(somitogenesis)|GO:0001757(somite specification)|GO:0005112(Notch binding)|GO:0005509(calcium ion binding)|GO:0005515(protein binding)|GO:0005886(plasma membrane)|GO:0007154(cell communication)|GO:0007219(Notch signaling pathway)|GO:0007275(multicellular organismal development)|GO:0007368(determination of left/right symmetry)|GO:0007386(compart…	28.0022	108	Female	0.9856	-1.0146	428.057	453.364	0.8996	1	0.6942	-1.4405	640.528	444.679	6.38e-17	1	0.5054	-1.9785	592.691	299.291	5.47e-13	1	0.611509	-1.6353	613.555	376.546	7.02e-08	1	0.657765	-1.5203	504.302	330.933	2.95e-21	1	1.24177	1.2418	666.43	815.842	0.0302	1	0.886918	-1.1275	847.105	747.15	0.2038
A_55_P1971938	CTCTCACACTCTTCCATACACACACACACCTACACAGGAGATGGTTGGTTTGTCAGAACT	NM_009723	Atp2b2	ATPase Ca++ transporting plasma membrane 2	GO:0000166(nucleotide binding)|GO:0000902(cell morphogenesis)|GO:0003824(catalytic activity)|GO:0005388(calcium-transporting ATPase activity)|GO:0005516(calmodulin binding)|GO:0005524(ATP binding)|GO:0005783(endoplasmic reticulum)|GO:0005792(microsome)|GO:0005886(plasma membrane)|GO:0005929(cilium)|GO:0006200(ATP catabolic process)|GO:0006754(ATP biosynthetic process)|GO:0006810(transport)|GO:000…	92.0022	5	Female	0.9875	-1.0126	474.316	527.408	0.9395	1	0.8604	-1.1622	821.167	742.944	0.5224	1	0.3387	-2.9525	428.626	142.734	6.06e-13	1	0.290672	-3.4403	676.777	193.5	2.08e-22	1	0.279853	-3.5733	828.064	211.197	1.59e-12	1	0.889601	-1.1241	712.013	635.662	0.1515	1	0.57971	-1.725	1049.54	604.529	3.86e-06
A_51_P365952	ACATTTATGTCACTGTATCATCCAATTGTCCCTCACATTTATGTCACTGTATCATCCAAT	NM_010067	Trdmt1	tRNA aspartic acid methyltransferase 1	GO:0003677(DNA binding)|GO:0003723(RNA binding)|GO:0005634(nucleus)|GO:0006306(DNA methylation)|GO:0008033(tRNA processing)|GO:0008168(methyltransferase activity)|GO:0016428(tRNA (cytosine-5-)-methyltransferase activity)|GO:0016740(transferase activity)	12.0022	62	Female	1.084	1.084	1547.88	1629.31	0.4587	1	0.7935	-1.2603	1767.92	1401.58	0.0011	1	0.6395	-1.5636	1941	1241.98	6.24e-13	1	0.632231	-1.5817	2382.71	1506.17	2.17e-10	1	0.819605	-1.2201	1698.64	1376.25	0.0614	1	1.06838	1.0683	2536.41	2708.52	0.2157	1	1.00594	1.006	2309.98	2318.21	0.9353
A_51_P510418	AAATCTGATTTCAGCCTGAGTTCCCAGTGAAGTGTTACAAGAAGTGTCAACCAATAAAGT	NM_028270	Aldh1b1	aldehyde dehydrogenase 1 family member B1	GO:0003674(molecular_function)|GO:0004029(aldehyde dehydrogenase (NAD) activity)|GO:0005575(cellular_component)|GO:0005739(mitochondrion)|GO:0008150(biological_process)|GO:0008152(metabolic process)|GO:0016491(oxidoreductase activity)|GO:0055114(oxidation reduction)	20.002	32	Female	1.072	1.072	4274.19	4285.8	0.614	1	0.9449	-1.0583	5719.29	5405.47	0.3031	1	0.5955	-1.6791	6340.36	3780.36	8.25e-13	1	0.68738	-1.4548	6284.33	4312.98	5.19e-10	1	0.652571	-1.5324	6371.74	4131.7	1.13e-07	1	1.24735	1.2474	6864.94	8540.87	0.0487	1	1.02912	1.0292	7526.04	7744.78	0.6946
A_55_P1970676	GCACACCCTTGCTCTGCAAATGTTTTTATCCAGGTGTAAAATATTTTCTCTGCATATAAA	NM_013709	Sh3yl1	Sh3 domain YSC-like 1	GO:0005515(protein binding)|GO:0005575(cellular_component)|GO:0008150(biological_process)	4.002	155	Female	0.9816	-1.0188	2559.77	2477.35	0.8499	1	0.8553	-1.1692	3187.34	2725.86	0.0043	1	0.618	-1.6182	3728.44	2304.4	8.26e-13	1	0.789391	-1.2668	3718.32	2927.69	0.0013	1	0.812876	-1.2302	3405.54	2755.09	0.0078	1	1.27324	1.2733	4337.78	5503.56	0.0018	1	1.1073	1.1073	4306.94	4756.05	0.2474
A_52_P322141	CTGATATCTGAGCATTGTCTGGGACACGAGGGAAAGAAGAATAAAGCTGAAACCCCTTGA	NM_001081291	Ccdc88b	coiled-coil domain containing 88B	GO:0003674(molecular_function)|GO:0005575(cellular_component)|GO:0008150(biological_process)	4.002	155	Female	0.9046	-1.1055	130.263	122.195	0.3866	1	0.8874	-1.1269	177.853	156.632	0.1477	1	0.6366	-1.5708	176.919	112.4	9.69e-13	1	0.727008	-1.3755	169.119	123.076	1.29e-06	1	0.728863	-1.372	164.994	118.726	0.0052	1	1.05742	1.0575	223.659	234.848	0.5869	1	0.964134	-1.0372	207.066	199.569	0.6607
A_52_P476431	GCTGTTCTTAGGAAACACCTCTCGAGGAACACCATCGTGTCTAGGAGTGACGTTTGAGGC	NM_021292	Evc	Ellis van Creveld gene homolog (human)	GO:0016020(membrane)|GO:0016021(integral to membrane)	20.002	1	Female	0.8426	-1.1868	108.781	85.8825	0.2283	1	0.6634	-1.5074	105.716	65.0686	0.0815	1	0.4731	-2.1136	215.038	101.736	1.02e-12	1	1.05197	1.052	112.577	118.316	0.5544	1	1.60617	1.6061	64.4533	103.511	2.18e-18	1	1.59719	1.5973	184.652	297.842	0.0005	1	2.08681	2.0867	127.593	263.988	0.011
A_51_P117581	GTAAGACGCATGATTGGTGTCTTGTGGCTTTTGCAGCTGGGACAAACTACATTTCAAGCT	NM_022021	Cables1	CDK5 and Abl enzyme substrate 1	GO:0000082(G1/S transition of mitotic cell cycle)|GO:0005515(protein binding)|GO:0005634(nucleus)|GO:0005737(cytoplasm)|GO:0007049(cell cycle)|GO:0007399(nervous system development)|GO:0016538(cyclin-dependent protein kinase regulator activity)|GO:0042325(regulation of phosphorylation)|GO:0042995(cell projection)|GO:0050790(regulation of catalytic activity)|GO:0051301(cell division)|GO:0051302(re…	102.022	11	Female	0.9348	-1.0697	250.624	224.158	0.4987	1	0.6117	-1.6348	400.624	244.994	1.49e-05	1	0.3951	-2.5312	805.764	328.115	1.22e-12	1	1.25203	1.2521	307.71	406.145	0.2832	1	1.26135	1.2613	263.299	354.626	0.2233	1	2.78396	2.7841	371.526	1053.97	2.95e-15	1	1.88182	1.8818	513.164	962.803	1.04e-33
A_51_P207940	ACCAAGGAATTGAAGTCGTAATCATGTGAAGCCGGCACAGCCCACTGTCTACAATATTGT	NM_178789	Tmem117	transmembrane protein 117	GO:0003674(molecular_function)|GO:0005575(cellular_component)|GO:0008150(biological_process)|GO:0016020(membrane)|GO:0016021(integral to membrane)	28.0022	108	Female	1.1118	1.1118	101.674	110.194	0.3441	1	0.9255	-1.0805	106.047	98.1605	0.2488	1	0.6583	-1.519	99.9807	65.7869	1.23e-12	1	0.593437	-1.6851	133.562	78.8159	4.74e-13	1	0.609607	-1.6404	168.069	98.98	3.18e-08	1	0.973994	-1.0267	158.397	156.54	0.7023	1	0.868432	-1.1515	176.038	149.845	0.0674
A_55_P1962731	TTCGATTCTGTGGATAGGGAAGTGGGATTGGTATCTGTCATATTAAATTCCAACATCATG	NM_011334	Clcn4-2	chloride channel 4-2	GO:0000166(nucleotide binding)|GO:0005216(ion channel activity)|GO:0005247(voltage-gated chloride channel activity)|GO:0005524(ATP binding)|GO:0005768(endosome)|GO:0006810(transport)|GO:0006811(ion transport)|GO:0006821(chloride transport)|GO:0015297(antiporter activity)|GO:0016020(membrane)|GO:0016021(integral to membrane)|GO:0034220(ion transmembrane transport)|GO:0034765(regulation of ion tran…	4.002	155	Female	0.8381	-1.1932	3446.73	2876.24	0.0519	1	0.9552	-1.047	3916.6	3809	0.7217	1	0.6424	-1.5566	3284.34	2109.55	1.24e-12	1	0.991768	-1.0083	2613.72	2590.43	0.9272	1	0.82631	-1.2102	3039.83	2420.28	0.2533	1	1.25031	1.2503	4859.19	6073.88	1.79e-05	1	1.15447	1.1545	4615.04	5308.36	0.0586
A_55_P2026720	CCCTGAGCATCGCAAGACTTCTCATAATTGTTGTCAAGGCTAATAATTGTGTACTAACTC	XM_001473850	4933416M06Rik	RIKEN cDNA 4933416M06 gene	GO:0003674(molecular_function)|GO:0005575(cellular_component)|GO:0008150(biological_process)	100.002	18	Female	1.1804	1.1804	24.2049	27.7493	0.3877	1	1.033	1.033	23.9429	25.2859	0.8835	1	0.4189	-2.3872	45.4518	19.0005	1.36e-12	1	0.511038	-1.9568	39.4739	19.7116	0.0003	1	0.683013	-1.4641	24.6924	16.6818	0.0032	1	1.60539	1.6054	37.913	60.9084	4.12e-10	1	1.51172	1.5117	31.8021	48.0308	1.8e-05
A_66_P123824	TATAACTTCGATCGCCTCGGCTAGGTTTCCAAGTCACTGATTTCTGCTGAAGATTTTACT	ENSMUST00000060989	Sorl1	sortilin-related receptor LDLR class A repeats-containing	GO:0004872(receptor activity)|GO:0005771(multivesicular body)|GO:0006629(lipid metabolic process)|GO:0006810(transport)|GO:0006869(lipid transport)|GO:0006897(endocytosis)|GO:0007165(signal transduction)|GO:0007275(multicellular organismal development)|GO:0008202(steroid metabolic process)|GO:0008203(cholesterol metabolic process)|GO:0016020(membrane)|GO:0016021(integral to membrane)|GO:0016477(c…	4.002	155	Female	0.7724	-1.2947	40.358	30.4608	0.0477	1	0.7847	-1.2744	37.6074	29.4742	0.0264	1	0.5438	-1.8388	66.6726	36.2232	1.36e-12	1	0.947867	-1.055	41.025	40.07	0.7693	1	1.24193	1.2419	28.5743	35.1575	0.3033	1	1.26759	1.2675	67.5262	86.0408	0.0133	1	1.92976	1.9297	38.5476	81.1304	0.0139
A_51_P221031	GCTTTCATAACGAGACTCTGGCTTGATCCGATGGAGAAATTGATACTAGTCCATTGTAGC	NM_172838	Slc16a12	solute carrier family 16 (monocarboxylic acid transporters) member 12	GO:0003674(molecular_function)|GO:0005575(cellular_component)|GO:0005886(plasma membrane)|GO:0006810(transport)|GO:0008150(biological_process)|GO:0015293(symporter activity)|GO:0016020(membrane)|GO:0016021(integral to membrane)|GO:0055085(transmembrane transport)	4.002	155	Female	0.9861	-1.0141	7438.15	7279.51	0.8808	1	0.8001	-1.2498	8800.02	7025.37	0.0252	1	0.6353	-1.5741	10214.9	6491.8	1.36e-12	1	0.689988	-1.4493	11172.3	7719.02	7.7e-10	1	0.823791	-1.2139	8052	6607.13	0.0124	1	1.04058	1.0406	12466.7	12982.3	0.4769	1	1.03359	1.0336	11418.7	11798.6	0.596
A_52_P65077	CATAAAAAGTTTTACTTGTTCACTGTCAAATACGTCATCATGAAGACACAATGGAGAAGC	NM_029281	Zfp820	zinc finger protein 820	GO:0003674(molecular_function)|GO:0005575(cellular_component)|GO:0008150(biological_process)	36.002	45	Female	1.0228	1.0228	198.218	196.178	0.8455	1	0.7206	-1.3877	282.122	203.338	1.3e-07	1	0.5682	-1.7598	343.898	194.921	1.53e-12	1	1.01112	1.0112	259.752	262.442	0.8999	1	0.991179	-1.0089	220.921	217.288	0.9287	1	1.70387	1.7038	297.1	504.988	8.88e-08	1	1.24797	1.248	355.639	443.029	0.0555
A_55_P2086811	CTTGTCTCTTACTCTCCTGAGAACAATCCACAATAAACCATAAGCTTCCAGGACTTCAAA	NM_001013817	Sp140	Sp140 nuclear body protein	GO:0003674(molecular_function)|GO:0005575(cellular_component)|GO:0008150(biological_process)|GO:0046872(metal ion binding)	4.002	155	Female	0.9181	-1.0892	329.05	314.17	0.482	1	0.8909	-1.1224	366.539	323.265	0.3245	1	0.6064	-1.649	514.719	312.216	1.63e-12	1	0.833611	-1.1996	434.232	361.576	0.002	1	0.872068	-1.1467	369.928	322.641	0.0071	1	1.35593	1.3559	548.113	736.148	0.005	1	1.36203	1.362	481.401	652.071	0.009
A_55_P1955412	AAGCAACTCTAATCAGTGTGTCTATGCCGCACACAACTCTGTCGTAATAGATGAGTGCAA	NM_011393	Slc1a2	solute carrier family 1 (glial high affinity glutamate transporter) member 2	GO:0003333(amino acid transmembrane transport)|GO:0005314(high-affinity glutamate transmembrane transporter activity)|GO:0005624(membrane fraction)|GO:0005886(plasma membrane)|GO:0005887(integral to plasma membrane)|GO:0006810(transport)|GO:0006820(anion transport)|GO:0006835(dicarboxylic acid transport)|GO:0007399(nervous system development)|GO:0007632(visual behavior)|GO:0009416(response to lig…	62.0221	1	Female	0.7572	-1.3206	1746.98	1315	0.0026	1	0.5398	-1.8524	3018.15	1587.62	2.67e-05	1	0.5926	-1.6876	4995.61	2967.95	2.07e-12	1	1.86881	1.869	1801.97	3367.59	4.71e-20	1	1.67168	1.6716	2029.12	3373.76	1.6e-06	1	2.2779	2.2778	3057.16	6986.07	1.92e-22	1	1.49454	1.4946	4333.1	6474.8	0.0001
A_55_P1952379	GGGAGGCCCTGTCTCAAAACAAAACAAAAAATCATTTAGATGCATTTTGTGTTCCTTAAA	NM_010220	Fkbp5	FK506 binding protein 5	GO:0003755(peptidyl-prolyl cis-trans isomerase activity)|GO:0005488(binding)|GO:0005515(protein binding)|GO:0005634(nucleus)|GO:0005737(cytoplasm)|GO:0006457(protein folding)|GO:0016853(isomerase activity)	28.0022	108	Female	1.075	1.075	4497.49	4698.45	0.5409	1	0.7283	-1.373	6602.83	4754.01	0.0281	1	0.4772	-2.0954	5799.64	2752.12	2.45e-12	1	0.48144	-2.0771	7015.09	3382.87	9.12e-32	1	0.568311	-1.7596	6115.5	3497.58	2.55e-15	1	1.05943	1.0595	8617.22	9129.62	0.2487	1	0.840266	-1.1901	9374	7855.74	0.1157
A_52_P322181	GTTGGAAGGCCATTTTGCACAGTGTTAGGCATTGTAAAATTCATAGAAGTTGTTAACTTG	NM_007419	Adrb1	adrenergic receptor beta 1	GO:0001996(positive regulation of heart rate by epinephrine-norepinephrine)|GO:0001997(positive regulation of the force of heart contraction by epinephrine-norepinephrine)|GO:0002024(diet induced thermogenesis)|GO:0002025(vasodilation by norepinephrine-epinephrine involved in regulation of systemic arterial blood pressure)|GO:0004871(signal transducer activity)|GO:0004872(receptor activity)|GO:00…	4.002	155	Female	0.7384	-1.3543	75.2364	53.6831	0.0122	1	0.8135	-1.2292	84.4188	68.6858	0.0008	1	0.5866	-1.7046	109.509	64.3179	2.68e-12	1	1.04123	1.0412	77.2488	80.2039	0.7095	1	0.892538	-1.1204	76.6888	67.9145	0.1987	1	1.28833	1.2884	121.659	156.647	9.63e-05	1	1.10803	1.108	115.501	127.895	0.1781
A_51_P262721	TGTATGCCAAGGTTACCCTCAGTAAGGGAGCTGACGTTACAGTGTAATGAGTGAACTCCT	ENSMUST00000050697				32	320	Female	0.9175	-1.0899	148.126	131.128	0.4535	1	0.8125	-1.2307	209.633	170.141	0.0004	1	0.6612	-1.5125	247.042	163.138	2.98e-12	1	1.07101	1.071	180.949	193.854	0.2788	1	0.974659	-1.026	176.088	171.281	0.6874	1	1.55087	1.5509	234.619	364.017	1.8e-07	1	1.28139	1.2814	259.521	333.334	0.003
A_55_P2026238	GGTGTGAAAACTTGTCTTTTAACCTTCTACATCAACACCTGGAAACAAATATTGTCCATA	XR_034828	LOC100048634	similar to Interferon activated gene 205		4.002	155	Female	1.5599	1.5599	22.3626	32.6017	0.2404	1	0.5753	-1.7383	30.5386	17.9308	0.0112	1	0.4746	-2.1072	35.1035	16.6013	3.65e-12	1	0.705567	-1.4173	33.2928	23.4809	0.0068	1	0.861995	-1.1601	25.7605	22.0962	0.1237	1	1.41363	1.4136	34.9012	50.3441	0.073	1	1.09697	1.097	39.4904	43.4092	0.5681
A_51_P501453	TTCCGAAGTAGTTCAAGACTCCAGATAAGTGAACCTGAAGATTCTAGAGACCAAGTGACA	NM_022430	Ms4a8a	membrane-spanning 4-domains subfamily A member 8A	GO:0004872(receptor activity)|GO:0007165(signal transduction)|GO:0016020(membrane)|GO:0016021(integral to membrane)	4.002	155	Female	0.7008	-1.427	113.092	82.4751	0.0073	1	0.7379	-1.3552	146.654	108.082	8.37e-05	1	0.6435	-1.5541	163.596	105.199	3.74e-12	1	1.10011	1.1001	109.725	120.954	0.1536	1	1.03993	1.0399	116.924	121.007	0.5785	1	1.27	1.2701	188.505	237.812	0.0031	1	1.10754	1.1076	188.38	208.334	0.1263
A_55_P1952768	AATGGCAGAGCAACAAAGAATCATATCCCTTAAACTTCAGGTACCTGGCTGCACCATGTG	XM_001481046	LOC100048720	similar to guanylate nucleotide binding protein 1		36.002	45	Female	0.9262	-1.0796	44.1314	43.2131	0.6151	1	1.0548	1.0548	67.612	75.1023	0.8336	1	0.3645	-2.7438	96.0152	34.4215	3.75e-12	1	0.73524	-1.3601	55.973	40.553	0.0225	1	0.611583	-1.6351	87.4056	47.6159	0.0289	1	1.76991	1.77	79.4348	142.251	9.04e-06	1	1.40115	1.4011	94.8472	135.002	0.0005
A_51_P167292	TGAACATCTTTTGCTTCCTGTAAAACCACCATGCTTGTTTCTTGCTCTCACAATAAATTC	NM_009892	Chi3l3	chitinase 3-like 3	GO:0003824(catalytic activity)|GO:0004553(hydrolase activity hydrolyzing O-glycosyl compounds)|GO:0004563(beta-N-acetylhexosaminidase activity)|GO:0004568(chitinase activity)|GO:0005529(sugar binding)|GO:0005576(extracellular region)|GO:0005975(carbohydrate metabolic process)|GO:0006032(chitin catabolic process)|GO:0006954(inflammatory response)|GO:0008061(chitin binding)|GO:0016023(cytoplasmic m…	125.202	1	Female	0.44	-2.2726	439.744	215.869	8.88e-05	1	0.4981	-2.0076	199.274	92.9695	0.0004	1	0.4225	-2.3666	56.3903	24.1573	3.84e-12	1	0.143825	-6.9529	273.592	37.213	6.87e-17	1	0.357015	-2.801	121.734	43.9626	1.5e-18	1	0.137703	-7.262	705.443	97.3942	0	1	0.345925	-2.8908	243.413	80.5064	3.44e-06
A_51_P335569	TATCTCGGTGGATATGTGATTGCCTAATACATGTGAGGCCCTGAGTTCAACCACAAGGTA	NM_030687	Slco1a4	solute carrier organic anion transporter family member 1a4	GO:0005215(transporter activity)|GO:0005624(membrane fraction)|GO:0006810(transport)|GO:0006811(ion transport)|GO:0006820(anion transport)|GO:0008514(organic anion transmembrane transporter activity)|GO:0015125(bile acid transmembrane transporter activity)|GO:0015711(organic anion transport)|GO:0016020(membrane)|GO:0016021(integral to membrane)|GO:0034220(ion transmembrane transport)	28.0022	108	Female	0.9069	-1.1027	4773.67	4394.29	0.3236	1	0.7177	-1.3933	5204.8	3757.01	0.0006	1	0.307	-3.2578	6396.89	1982.24	3.96e-12	1	0.382351	-2.6154	6304.28	2403.06	1.62e-05	1	0.476531	-2.0985	4508.38	2218.59	5.86e-09	1	1.10742	1.1074	7782.01	8659.53	0.1723	1	1.0989	1.099	6983.82	7674.45	0.0618
A_55_P1961736	TTTGTGCACGTGTACAGCTCAAAGAGCTTAGAGTTCAAATATATCTGGTGAATGACTGTC	NM_207649	Rcan2	regulator of calcineurin 2	GO:0019722(calcium-mediated signaling)	28.0022	108	Female	0.9251	-1.0809	654.117	745.546	0.7459	1	0.7762	-1.2883	852.724	653.608	0.064	1	0.3163	-3.162	900.259	280.408	4.23e-12	1	0.357871	-2.7943	999.774	349.778	6e-19	1	0.426148	-2.3466	740.874	307.628	1.56e-09	1	1.18133	1.1813	1155.43	1332.78	0.128	1	1.0653	1.0653	1125.45	1202.82	0.5936
A_66_P100761	CTATGGCCTTTTTATTTTTGTAATTATGGTCTGGTCCTTAAATGGGGTCTATAAATGGAG	XM_001476983	1810019N24Rik	RIKEN cDNA 1810019N24 gene	GO:0003674(molecular_function)|GO:0005575(cellular_component)|GO:0008150(biological_process)	52.002	5	Female	0.6729	-1.4862	40.7788	27.6853	0.0055	1	1.1149	1.1149	69.9298	77.4701	0.3181	1	0.4483	-2.2307	76.7166	33.976	4.29e-12	1	1.07527	1.0752	36.6668	39.4087	0.4895	1	0.44117	-2.2667	89.2547	38.6389	9.11e-12	1	1.51012	1.5101	75.2954	112.814	5.88e-09	1	1.13688	1.1368	84.048	96.659	0.207
A_55_P2097279	GAAACGTGACTGCACTTTAAGTAACATCAGAGTTTGGAAATAAAGCTAGAGATTTCTCAA	NM_011095	Lilrb3	leukocyte immunoglobulin-like receptor subfamily B (with TM and ITIM domains) member 3	GO:0001782(B cell homeostasis)|GO:0004872(receptor activity)|GO:0007165(signal transduction)|GO:0019221(cytokine-mediated signaling pathway)|GO:0019724(B cell mediated immunity)|GO:0043011(myeloid dendritic cell differentiation)	4.002	155	Female	0.8537	-1.1714	639.354	521.673	0.2092	1	0.9244	-1.0817	818.557	756.925	0.2311	1	0.6652	-1.5034	795.627	529.262	7.38e-12	1	0.870625	-1.1486	718.094	617.213	0.232	1	0.695846	-1.4371	911.014	628.757	4.85e-05	1	1.08472	1.0847	1092.16	1188.89	0.197	1	0.948587	-1.0542	1104.68	1046.41	0.406
A_55_P2069721	ATCAGCTGGCTGGATAAGAACCAGAGTGCAGAGAAGGAAGAATTTGAGCATCAGCAGAAA	NM_031165	Hspa8	heat shock protein 8	GO:0000166(nucleotide binding)|GO:0005515(protein binding)|GO:0005524(ATP binding)|GO:0005622(intracellular)|GO:0005737(cytoplasm)|GO:0005829(cytosol)|GO:0006200(ATP catabolic process)|GO:0006457(protein folding)|GO:0006950(response to stress)|GO:0042623(ATPase activity coupled)|GO:0051082(unfolded protein binding)|GO:0051085(chaperone mediated protein folding requiring cofactor)|GO:0051726(regul…	60.0022	14	Female	1.0042	1.0042	32950.6	32846.8	0.9642	1	1.0857	1.0857	28884.1	31366.8	0.4682	1	0.6136	-1.6297	32809.6	20091.3	7.98e-12	1	0.391803	-2.5523	60973	23703.2	2.61e-28	1	0.552578	-1.8097	42853.4	23230.3	7.21e-08	1	0.620771	-1.6109	68825.5	42138.2	5.47e-05	1	0.937734	-1.0664	40540.3	37951.2	0.4198
A_51_P181451	CCGGCCAGCTTTCTCAGCCATTCGGCAGAACCCAATGACGCTTGGCAACGTGGTTATCTT	NM_007572	C1qa	complement component 1 q subcomponent alpha polypeptide	GO:0005576(extracellular region)|GO:0006958(complement activation classical pathway)|GO:0045087(innate immune response)	4.002	155	Female	0.8954	-1.1168	1928.85	1760.65	0.28	1	0.839	-1.192	2362.75	1982.41	0.0014	1	0.6632	-1.5078	1972.3	1306.72	8.12e-12	1	0.687238	-1.4551	2354.23	1615.88	0.0002	1	0.68956	-1.4502	2279.06	1578.75	2.37e-06	1	0.904323	-1.1058	3180.83	2878.73	0.1707	1	0.841326	-1.1886	3046.71	2563.28	0.0034
A_52_P488437	TAAAGGGAATGTCCAAGGAAATCTCTTCAAAGTGATTACGAAGGATGACACACACTATTA	NM_013738	Plek2	pleckstrin 2	GO:0005737(cytoplasm)|GO:0005856(cytoskeleton)|GO:0005886(plasma membrane)|GO:0016020(membrane)|GO:0023034(intracellular signaling pathway)|GO:0042995(cell projection)	12.0022	62	Female	1.0441	1.0441	330.203	332.886	0.7119	1	0.8249	-1.2122	317.071	261.173	0.0196	1	0.625	-1.6001	253.463	158.515	8.39e-12	1	0.427332	-2.3401	455.647	193.556	1.39e-13	1	0.621041	-1.6102	275.087	168.34	0.0004	1	0.733568	-1.3632	521.408	382.757	3.46e-07	1	0.819538	-1.2202	412.392	337.786	0.0048
A_51_P354165	ATGGACAAGCTGCTGCTTTGGATGTTTGTCTTCACCAGCCTTCTTTCAGAAGCCTTTTGT	NM_011318	Apcs	serum amyloid P-component	GO:0005529(sugar binding)|GO:0005576(extracellular region)|GO:0006461(protein complex assembly)|GO:0043234(protein complex)|GO:0046872(metal ion binding)|GO:0051789(response to protein stimulus)	12.0022	62	Female	1.0332	1.0332	14788.3	15592.7	0.753	1	0.8002	-1.2498	13517.2	10780.8	0.002	1	0.5978	-1.6727	12969.9	7811.2	8.48e-12	1	0.458737	-2.1799	22054.7	10340.6	1.88e-05	1	0.682594	-1.465	13203.2	9262.41	0.028	1	0.745323	-1.3417	26304.9	19854.8	0.0145	1	0.899442	-1.1118	19116.3	17407.2	0.5197
A_55_P1974845	TCAAAAACAACCTGGTGGACATCATTCAGCAGAACAAAGAGAGGTGGAAAGAGTTGGCTG	NM_001009978	Pde1a	phosphodiesterase 1A calmodulin-dependent	GO:0003824(catalytic activity)|GO:0004114(3'5'-cyclic-nucleotide phosphodiesterase activity)|GO:0004115(3'5'-cyclic-AMP phosphodiesterase activity)|GO:0004117(calmodulin-dependent cyclic-nucleotide phosphodiesterase activity)|GO:0005516(calmodulin binding)|GO:0005634(nucleus)|GO:0005737(cytoplasm)|GO:0006198(cAMP catabolic process)|GO:0007165(signal transduction)|GO:0016787(hydrolase activity)|GO…	4.002	155	Female	1.1235	1.1235	144.542	156.566	0.3183	1	0.8349	-1.1977	195.487	165	0.0973	1	0.6003	-1.6659	237.159	142.043	1.02e-11	1	0.830634	-1.2039	208.979	173.636	0.0443	1	0.960246	-1.0414	156.018	151.471	0.6325	1	1.4039	1.404	232.301	327.868	5.86e-05	1	1.27405	1.274	228.271	289.119	0.0058
A_52_P299771	AGAACCTAAAGTCATACTTGGATGACTTTCACGTGGAATCCATAGATACCACCAGAATAA	NM_007535	Bcl2a1c	B-cell leukemia/lymphoma 2 related protein A1c	GO:0003674(molecular_function)|GO:0005575(cellular_component)|GO:0008150(biological_process)	4.002	155	Female	0.805	-1.2423	75.0943	64.7306	0.1804	1	0.8898	-1.1238	106.501	93.9185	0.5144	1	0.5859	-1.7068	106.096	62.0095	1.08e-11	1	0.895255	-1.117	84.2982	75.4781	0.2114	1	0.631792	-1.5828	96.8874	58.6311	0.0069	1	1.14377	1.1438	118.382	133.527	0.4061	1	0.90465	-1.1054	130.473	117.549	0.1989
A_55_P2074762	GCCAGGGAGTTTGACATTTTCGATTTTTAGGTTCTGGTGACTGAGATAAATGAATGACCT	NM_010702	Lect2	leukocyte cell-derived chemotaxin 2	GO:0005576(extracellular region)|GO:0006935(chemotaxis)|GO:0030178(negative regulation of Wnt receptor signaling pathway)	12.0022	62	Female	1.0473	1.0473	25904.1	26336.2	0.6763	1	0.6894	-1.4505	26650.3	18284.8	0.0006	1	0.5257	-1.9023	25706.1	13504.8	1.19e-11	1	0.436129	-2.2929	38275.3	16642.1	1.98e-33	1	0.667111	-1.499	23161.2	15347.8	4.6e-07	1	0.799936	-1.2501	44080.4	35444.9	0.0257	1	0.86103	-1.1614	35762.3	30800.8	0.1099
A_51_P316951	ATGTTCTTTATATTTTATTGAAGTTCCCTGCTGTGGATTTATTCCTTTGTACCTAATAAA	NM_001167860	Wipf3	WAS/WASL interacting protein family member 3	GO:0005575(cellular_component)|GO:0008150(biological_process)|GO:0017124(SH3 domain binding)	36.002	45	Female	0.943	-1.0605	489.822	441.798	0.6226	1	0.6818	-1.4668	691.526	469.193	4.56e-05	1	0.632	-1.5823	1173.22	739.815	1.36e-11	1	1.35263	1.3526	624.056	842.913	5.77e-05	1	1.33708	1.3371	540.673	721.377	0.0002	1	1.8577	1.8575	800.436	1486.86	6.92e-30	1	1.43988	1.4399	907.845	1311.17	0.0061
A_55_P2159259	CATAGATGATGTAAATAGCCTAAGACACTGCAAATATAAAACTACTATCGCTTGGCTGTT	NM_013584	Lifr	leukemia inhibitory factor receptor	GO:0004872(receptor activity)|GO:0004896(cytokine receptor activity)|GO:0004923(leukemia inhibitory factor receptor activity)|GO:0005515(protein binding)|GO:0005576(extracellular region)|GO:0005886(plasma membrane)|GO:0007165(signal transduction)|GO:0008284(positive regulation of cell proliferation)|GO:0016020(membrane)|GO:0016021(integral to membrane)|GO:0019221(cytokine-mediated signaling pathw…	4.002	155	Female	0.9387	-1.0653	22285	17671.6	0.7699	1	0.7515	-1.3307	22342.6	16769.3	0.0015	1	0.6406	-1.5611	30093.8	19215.9	1.36e-11	1	0.970497	-1.0304	28235.3	26715.8	0.8759	1	1.12943	1.1294	22965.7	25720.7	0.3706	1	1.18343	1.1834	36959	43743.9	0.0012	1	1.2945	1.2945	29540	38221.4	0.0318
A_55_P2308363	CAGGAACTCCTGACTGTAAGCCACTGATGCCAACTGTGATCTTTTCTTATTTTCTACTTT	BE655295	AI851613	expressed sequence AI851613		28.0022	108	Female	0.9997	-1.0003	88.7084	88.5445	0.9976	1	0.9354	-1.069	75.5434	70.5588	0.3341	1	0.5818	-1.7189	69.8077	40.4307	1.42e-11	1	0.566926	-1.7639	94.3571	53.098	1.32e-12	1	0.549209	-1.8208	148.877	81.3988	2.8e-18	1	0.897022	-1.1148	170.341	153.686	0.3464	1	0.801475	-1.2477	157.551	126.257	2.44e-05
A_51_P474658	TCCCCGAAAGGTTCTGAGAATCCCTGCAACATTTTACCCATGTCATGTATGACTAGCAGA	NM_007956	Esr1	estrogen receptor 1 (alpha)	GO:0001547(antral ovarian follicle growth)|GO:0002064(epithelial cell development)|GO:0003677(DNA binding)|GO:0003700(transcription factor activity)|GO:0003707(steroid hormone receptor activity)|GO:0004872(receptor activity)|GO:0004879(ligand-dependent nuclear receptor activity)|GO:0005496(steroid binding)|GO:0005515(protein binding)|GO:0005634(nucleus)|GO:0005737(cytoplasm)|GO:0005886(plasma mem…	4.002	155	Female	1.0589	1.0589	26.5965	28.0159	0.5981	1	0.9617	-1.0398	26.6377	25.3345	0.8161	1	0.4535	-2.2053	30.4386	13.7414	1.55e-11	1	0.552425	-1.8102	34.5195	18.4489	0.0104	1	0.701508	-1.4255	32.4635	23.0013	0.0064	1	1.25881	1.2589	38.371	47.9536	0.0131	1	1.14299	1.143	32.7115	37.4131	0.0547
A_55_P2068066	TGAACCATGTATGTTGTTCAGACCTAGCCTTCATTGCAGAAACTGCTCGAAAGGAAAAAA	NM_001080925	Rapgefl1	Rap guanine nucleotide exchange factor (GEF)-like 1	GO:0003674(molecular_function)|GO:0005085(guanyl-nucleotide exchange factor activity)|GO:0005575(cellular_component)|GO:0005622(intracellular)|GO:0007264(small GTPase mediated signal transduction)|GO:0008150(biological_process)|GO:0050790(regulation of catalytic activity)	4.002	155	Female	1.0019	1.0019	180.433	165.508	0.9902	1	0.9078	-1.1016	212.544	193.009	0.1084	1	0.6098	-1.64	256.482	155.387	1.64e-11	1	0.774893	-1.2905	231.976	179.403	0.0659	1	0.779606	-1.2827	221.714	172.383	0.0303	1	1.29988	1.2999	290.43	379.764	0.0019	1	1.14745	1.1474	278.239	323.002	0.3719
A_55_P2099980	ATTTGATGAGGAACTAGACAATGATAGCTTCTCCTACGACGAGGAGTCTGAGAACCTGGA	NM_001081335	Cul9	cullin 9	GO:0000166(nucleotide binding)|GO:0005515(protein binding)|GO:0005524(ATP binding)|GO:0005680(anaphase-promoting complex)|GO:0005737(cytoplasm)|GO:0006511(ubiquitin-dependent protein catabolic process)|GO:0008270(zinc ion binding)|GO:0030071(regulation of mitotic metaphase/anaphase transition)|GO:0031461(cullin-RING ubiquitin ligase complex)|GO:0031625(ubiquitin protein ligase binding)|GO:0046872…	36.002	45	Female	0.8193	-1.2205	116.942	97.6993	0.0614	1	0.6616	-1.5114	147.873	97.264	0.0024	1	0.6604	-1.5142	268.99	176.962	1.99e-11	1	1.45539	1.4554	137.481	203.816	0.0023	1	1.68492	1.6851	107.962	184.218	0.0002	1	1.8615	1.8616	221.231	427.952	6.2e-05	1	1.665	1.6651	200.911	345.986	0.004
A_55_P2141088	AAACCAGAAGTGATCCCGTGTAGCCTTCGTTGACAAATAAAAGACTATTTTGTGTTTAAA	ENSMUST00000107165				36.002	45	Female	0.8124	-1.2309	51.2474	41.0781	0.0435	1	0.9089	-1.1002	66.4603	61.1338	0.6654	1	0.6309	-1.5849	90.0874	56.9906	2e-11	1	1.02987	1.0299	68.7749	72.0193	0.8663	1	0.928678	-1.0768	73.601	66.8137	0.4895	1	1.59923	1.5993	80.2045	130.331	2.31e-06	1	1.3089	1.309	85.0511	112	0.0008
A_51_P108459	AGCCACTCCATGTACTGGGTTATAAAAGAAATGTTCTCATGAACTTTCATGAAGTTTACA	NM_008152	Gpr65	G-protein coupled receptor 65	GO:0004871(signal transducer activity)|GO:0004872(receptor activity)|GO:0004930(G-protein coupled receptor activity)|GO:0005886(plasma membrane)|GO:0006915(apoptosis)|GO:0007165(signal transduction)|GO:0007186(G-protein coupled receptor protein signaling pathway)|GO:0016020(membrane)|GO:0016021(integral to membrane)	4.002	155	Female	0.7219	-1.3852	219.109	171.254	0.0072	1	0.8705	-1.1488	236.484	205.899	0.063	1	0.6606	-1.5139	225.399	149.048	2.1e-11	1	0.810373	-1.234	235.426	191.3	0.0006	1	0.750469	-1.3325	237.324	176.301	2.9e-05	1	0.937295	-1.0669	372.784	345.338	0.3681	1	0.996016	-1.004	310.527	310.007	0.9586
A_66_P137084	TCATTCAACCACAGTAACCCAAATTTCATATTCTCTGCACCTGCTCTAAGAAGAAAGAAA	NR_030696	9930014A18Rik	RIKEN cDNA 9930014A18 gene	GO:0003674(molecular_function)|GO:0005575(cellular_component)|GO:0008150(biological_process)	28.0022	108	Female	1.0324	1.0324	138.452	138.552	0.7735	1	0.7585	-1.3184	130.338	98.5128	0.0015	1	0.3509	-2.8497	137.338	48.2691	2.21e-11	1	0.286156	-3.4946	201.894	57.2354	1.26e-12	1	0.460193	-2.173	125.745	55.7787	9.22e-07	1	0.816193	-1.2252	245.21	199.932	0.0003	1	0.937734	-1.0664	183.843	171.419	0.4238
A_51_P459108	CAAACATCACTGGTGATAGAGATGTACAAACTGTCGTAGGAACTATGCTCGCTTAATAAA	NM_013754	Insl6	insulin-like 6	GO:0000239(pachytene)|GO:0005179(hormone activity)|GO:0005576(extracellular region)|GO:0006915(apoptosis)|GO:0007283(spermatogenesis)|GO:0007286(spermatid development)|GO:0008584(male gonad development)|GO:0009566(fertilization)|GO:0030317(sperm motility)|GO:0035264(multicellular organism growth)	20.002	32	Female	0.9523	-1.0501	70.276	70.8026	0.734	1	0.7533	-1.3275	117.841	87.3579	0.0667	1	0.501	-1.996	104.007	52.1013	2.54e-11	1	0.702988	-1.4225	94.9549	66.6793	3.66e-08	1	0.662559	-1.5093	83.5139	54.8053	2.37e-05	1	1.25691	1.2568	106.227	133.684	0.0001	1	0.903179	-1.1072	135.003	115.574	0.6168
A_55_P2058433	ACCCAGTCCCAGGAATTCCATCTATATTCCTTCTTATCACAGCTTCTGTTATCTAATTGC	NM_001039555	Cyp2c68	cytochrome P450 family 2 subfamily c polypeptide 68	GO:0003674(molecular_function)|GO:0004497(monooxygenase activity)|GO:0005575(cellular_component)|GO:0008150(biological_process)|GO:0016491(oxidoreductase activity)|GO:0046872(metal ion binding)|GO:0055114(oxidation reduction)	30.0222	23	Female	1.2159	1.2159	77784.9	90459	0.0969	1	0.5801	-1.7237	120710	70684.6	1.05e-09	1	0.2489	-4.0184	153006	38026.1	2.69e-11	1	0.279799	-3.574	175493	49221.5	0	1	0.379391	-2.6358	171026	64932.8	0	1	1.21492	1.2149	143200	175935	0.3881	1	0.797957	-1.2532	158386	127012	0.2404
A_51_P114722	GTCACAGCATGTTACAGAAATATTATGATCTATTGCCTAATGTCCATTGTTAACAGAAGC	NM_019545	Hao2	hydroxyacid oxidase 2	GO:0003824(catalytic activity)|GO:0003973((S)-2-hydroxy-acid oxidase activity)|GO:0005739(mitochondrion)|GO:0005777(peroxisome)|GO:0006631(fatty acid metabolic process)|GO:0008152(metabolic process)|GO:0010181(FMN binding)|GO:0016491(oxidoreductase activity)|GO:0018924(mandelate metabolic process)|GO:0051260(protein homooligomerization)|GO:0055114(oxidation reduction)	28.0022	108	Female	1.0834	1.0834	15959.6	16274.7	0.4611	1	0.7844	-1.2749	18153.8	14224.1	0.0129	1	0.025	-40.072	15588	622.907	2.98e-11	1	0.0209532	-47.7253	25228.8	681.515	3.48e-17	1	0.0274099	-36.4832	19085.7	692.995	1.14e-11	1	0.724008	-1.3812	26576.5	19278.2	6.28e-11	1	0.719632	-1.3896	24434.1	17562	1.27e-11
A_51_P188574	TGAAACAGAGACCAATGACTGTATGTAATAAATGGATGTGGTATAATTGTTCATAATTAG	NM_001033535	Tnfaip8l3	tumor necrosis factor alpha-induced protein 8-like 3	GO:0003674(molecular_function)|GO:0005575(cellular_component)|GO:0008150(biological_process)	100.002	18	Female	2.0661	2.0661	5.1439	9.1967	0.1506	0.01	1.3142	1.3142	12.6521	16.3971	0.2608	0.1	0.2723	-3.6723	47.7979	13.1724	3.01e-11	1	1.94515	1.945	9.9449	19.2597	9.87e-06	0.1	0.801025	-1.2484	19.3996	15.5522	0.026	1	4.18235	4.183	13.9056	57.4438	6.55e-25	1	3.003	3.0029	17.9395	53.989	1.06e-16
A_51_P437240	GCTGCGTTATCCAAGAAGCAAGTATTAGGACCAAAACCTGTTACTGTATTTAAAGGAACT	NM_007929	Emp2	epithelial membrane protein 2	GO:0016020(membrane)|GO:0016021(integral to membrane)	4.002	155	Female	0.875	-1.1428	985.604	826.545	0.2485	1	0.8234	-1.2145	1191.82	980.771	0.0033	1	0.5765	-1.7346	1720	989.606	3.98e-11	1	0.991179	-1.0089	1152.37	1143.6	0.8992	1	0.928764	-1.0767	1166.35	1076.27	0.3237	1	1.52648	1.5265	1548.3	2415.61	0.0013	1	1.32696	1.3269	1562.48	2081.7	0.0001
A_55_P2088425	ATAAGGCAGCCTTTGGTCATCGGCAGGGCCATCCAATACAATTAAAGCCTTGATTTACCT	NM_015749	Tcn2	transcobalamin 2	GO:0005576(extracellular region)|GO:0005615(extracellular space)|GO:0006810(transport)|GO:0006811(ion transport)|GO:0006824(cobalt ion transport)|GO:0015889(cobalamin transport)|GO:0031419(cobalamin binding)	4.002	155	Female	0.9825	-1.0178	9576.95	9249.64	0.8619	1	0.8156	-1.226	12958.3	10569.2	5.95e-05	1	0.5925	-1.6877	16105.3	9521.89	4.01e-11	1	0.856311	-1.1678	12871.3	11003.4	0.0167	1	0.851354	-1.1746	12082.1	10271.1	0.0136	1	1.39821	1.3982	15145.3	21109.6	1.64e-05	1	1.19389	1.1938	16199.5	19325.4	0.1059
A_51_P498388	AGGCTTAGAAGACAAACCACAGAGGAAACCTCCCCCTTTACAAGTTTTCTGTGAAGTACA	NM_145587	Sbk1	SH3-binding kinase 1	GO:0000166(nucleotide binding)|GO:0004672(protein kinase activity)|GO:0004674(protein serine/threonine kinase activity)|GO:0005515(protein binding)|GO:0005524(ATP binding)|GO:0005575(cellular_component)|GO:0005737(cytoplasm)|GO:0006468(protein amino acid phosphorylation)|GO:0016301(kinase activity)|GO:0016740(transferase activity)|GO:0018105(peptidyl-serine phosphorylation)|GO:0018107(peptidyl-th…	12.0022	62	Female	1.1201	1.1201	614.539	661.004	0.3565	1	0.8259	-1.2108	773.483	637.269	0.0107	1	0.5195	-1.9249	935.036	484.162	4.87e-11	1	0.646245	-1.5474	936.788	599.658	2.58e-06	1	0.761209	-1.3137	752.107	572.568	1.13e-07	1	1.30959	1.3097	1035.06	1351.66	0.0049	1	1.19489	1.1949	1013.24	1212.51	0.0309
A_51_P368496	TTTCCCATTTGTGTTAGAAGCTGAGGAAATGCGAAGTCAATTGTTTCCTTTTTATCACTA	NM_029537	Tmem98	transmembrane protein 98	GO:0003674(molecular_function)|GO:0005575(cellular_component)|GO:0008150(biological_process)|GO:0016020(membrane)|GO:0016021(integral to membrane)	100.002	18	Female	0.8971	-1.1147	430.457	383.788	0.2366	1	0.8197	-1.22	589.973	479.491	0.1955	1	0.5818	-1.7188	1109	643.612	5.16e-11	1	1.35556	1.3555	527.018	718.647	0.0063	1	1.19104	1.1911	558.591	667.203	0.0633	1	1.91424	1.9143	775.148	1505.75	4.9e-06	1	1.62973	1.6297	827.636	1345.96	1.59e-13
A_55_P2005730	CAGTTCAACCATCAGACACAATTTTGAGAACTCAAGAGAAATGAATTGTACTGACTCATA	ENSMUST00000105399				4.002	155	Female	0.6125	-1.6327	53.9584	34.6253	0.0053	1	0.8928	-1.1201	53.8742	47.9782	0.185	1	0.5831	-1.715	72.3898	42.1749	5.21e-11	1	1.07181	1.0718	39.6506	42.5308	0.5679	1	0.96302	-1.0384	58.3934	55.79	0.6327	1	1.15821	1.1583	103.67	117.205	0.2501	1	1.30361	1.3036	76.2063	98.4081	0.0287
A_55_P2162945	AGTAGATCAGAGTGGCAGAACACTCAGGGCTACAGAGACCCTGTCTCAAAAAAGCAAAAA	ENSMUST00000111296				4.002	155	Female	0.6637	-1.5068	106.363	67.2694	0.0031	1	0.6123	-1.6332	119.553	72.2306	0.004	1	0.6211	-1.61	89.1448	55.1844	5.23e-11	1	0.799297	-1.2511	87.3085	69.5548	0.012	1	0.84631	-1.1816	88.2592	69.0233	0.4071	1	0.784375	-1.2749	193.958	152.653	4.98e-05	1	0.795355	-1.2573	156.515	125.297	0.0008
A_51_P323531	GACCAGAAATCAAGTCAGCTCAGCTCAGAGCCAGAGAGATGGAATTTTAAACTTAATAAA	NM_028169	Fam71e1	family with sequence similarity 71 member E1	GO:0003674(molecular_function)|GO:0005575(cellular_component)|GO:0008150(biological_process)	4.002	155	Female	0.9952	-1.0049	29.9415	29.6315	0.969	1	0.6995	-1.4295	56.2105	38.9562	0.0105	1	0.558	-1.792	61.8117	34.375	5.28e-11	1	0.777605	-1.286	34.3866	26.8209	0.013	1	0.749906	-1.3335	43.0239	32.3182	0.0018	1	1.46908	1.4691	54.5024	80.755	0.0001	1	1.14482	1.1448	66.1073	75.6585	0.0728
A_55_P2008422	CAGTGATAACAAGTATCGGTGTTTTCCATATGTAACTCAGATCTGTAACTTAATGGCAAT	NM_018819	Brp44l	brain protein 44-like	GO:0003674(molecular_function)|GO:0005739(mitochondrion)|GO:0005743(mitochondrial inner membrane)|GO:0008150(biological_process)	4.002	155	Female	0.9687	-1.0323	48168.8	49603.1	0.8103	1	0.7663	-1.305	69003.2	52686.1	0.0002	1	0.5529	-1.8085	82304.9	45702.8	5.97e-11	1	0.764994	-1.3072	84685.1	65120	0.0007	1	0.729235	-1.3713	82939.9	60022.7	0.0001	1	1.42552	1.4256	79053.9	112848	8.98e-06	1	0.976086	-1.0245	90759.2	88416.8	0.7815
A_52_P282838	CATTGTCTTGTGTAAGAGATGAGTATGTTTGGTGAATGGGATATGAAGAAACAGCTGTCA	NM_001005370	Spin2	spindlin family member 2	GO:0003674(molecular_function)|GO:0005575(cellular_component)|GO:0007049(cell cycle)|GO:0007276(gamete generation)|GO:0008150(biological_process)	124.002	16	Female	1.0486	1.0486	248.435	237.96	0.7583	1	0.7775	-1.2862	284.822	219.149	0.042	1	0.4603	-2.1727	165.561	76.5763	7.97e-11	1	0.302425	-3.3066	327.579	95.6938	8.35e-11	1	0.365952	-2.7326	233.65	78.9548	1.31e-05	1	0.608865	-1.6424	358.149	216.529	9.74e-10	1	0.583942	-1.7125	340.423	198.579	6.73e-15
A_55_P1954086	CTGCAGAGTTGGTAATTCAGAAAACTCAAGGTTTAAGTTAAAAGTGAGTTTAGACTTTGG	NM_015784	Postn	periostin osteoblast specific factor	GO:0009888(tissue development)|GO:0030198(extracellular matrix organization)	124.002	16	Female	0.8355	-1.1969	2054.96	1749.52	0.079	1	0.8744	-1.1436	1703.67	1486.54	0.1274	1	0.6571	-1.5218	1108.85	729.414	8.84e-11	1	0.350963	-2.8493	2594.32	908.178	2.29e-26	1	0.461106	-2.1687	1943.63	882.536	1.01e-10	1	0.443262	-2.256	3743.85	1645.3	1.1e-18	1	0.622084	-1.6075	2300.37	1431.56	6.3e-11
A_55_P2056342	TCTGGCCTGGGCCTGGCCTGGATTATTGGGCGAGTCCTTTACGCATATGGCTACTACACA	NM_025569	Mgst3	microsomal glutathione S-transferase 3	GO:0004364(glutathione transferase activity)|GO:0004602(glutathione peroxidase activity)|GO:0005575(cellular_component)|GO:0005783(endoplasmic reticulum)|GO:0005792(microsome)|GO:0008150(biological_process)|GO:0016020(membrane)|GO:0016021(integral to membrane)|GO:0016740(transferase activity)	36.002	45	Female	1.0091	1.0091	814.728	892.762	0.9506	1	0.8631	-1.1586	1211.84	1041.01	0.0578	1	0.5452	-1.8342	1628.98	881.771	8.97e-11	1	0.845166	-1.1832	1255.04	1052.74	0.2043	1	0.784683	-1.2744	1138.61	898.097	0.0007	1	1.65563	1.6557	1273.69	2107.55	5.26e-12	1	1.26088	1.2609	1428.95	1801.63	8.14e-06
A_51_P258372	GGAGTGGGGGCTTGACATGGATTGTTCTTTGAATATAAGTACCAACAAGGACACACTGCT	NM_030691	Igsf6	immunoglobulin superfamily member 6	GO:0003674(molecular_function)|GO:0005575(cellular_component)|GO:0008150(biological_process)|GO:0016020(membrane)|GO:0016021(integral to membrane)	20.002	32	Female	0.7948	-1.2582	559.909	453.098	0.0243	1	0.8579	-1.1656	678.814	581.119	0.1207	1	0.6545	-1.528	553.036	362.147	9.15e-11	1	0.717412	-1.3939	619.475	443.903	0.0018	1	0.604851	-1.6533	619.263	370.225	2.17e-06	1	0.840619	-1.1896	884.921	741.564	0.0086	1	0.78883	-1.2677	855.003	674.92	0.0004
A_51_P331288	GAGATCCGTGCATGATAGATTCCTTCGTCTCTCTAAAATCAACCTGGATGTAGGCTACCA	NM_009731	Akr1b7	aldo-keto reductase family 1 member B7	GO:0004032(aldehyde reductase activity)|GO:0005737(cytoplasm)|GO:0005739(mitochondrion)|GO:0016491(oxidoreductase activity)|GO:0044255(cellular lipid metabolic process)|GO:0055114(oxidation reduction)	30.0222	23	Female	0.6381	-1.5671	271.802	185.025	0.0044	1	0.314	-3.1845	302.427	93.4677	3.45e-11	1	0.3018	-3.3132	223.242	67.2306	9.83e-11	1	0.323562	-3.0906	240.195	77.8279	7.91e-11	1	0.632871	-1.5801	94.5827	60.1219	5.96e-12	1	0.738443	-1.3542	440.258	315.129	0.0136	1	0.731261	-1.3675	393.763	288.142	8.68e-07
A_55_P2007871	CTGTCAGGCTCTGTGTGGGCATTGTGCTTATTTGAATAAAGGTGAAAAGGACCAACCACT	NM_207232	Ptpdc1	protein tyrosine phosphatase domain containing 1	GO:0003674(molecular_function)|GO:0004721(phosphoprotein phosphatase activity)|GO:0004725(protein tyrosine phosphatase activity)|GO:0005575(cellular_component)|GO:0006470(protein amino acid dephosphorylation)|GO:0008138(protein tyrosine/serine/threonine phosphatase activity)|GO:0008150(biological_process)|GO:0016311(dephosphorylation)|GO:0016787(hydrolase activity)|GO:0016791(phosphatase activity)	4.002	155	Female	0.9052	-1.1047	294.627	261.621	0.3289	1	0.7598	-1.3161	417.72	317.585	4.9e-05	1	0.6162	-1.6229	432.637	267.325	9.95e-11	1	0.915751	-1.092	356.643	326.228	0.3598	1	0.823655	-1.2141	346.804	284.082	0.0143	1	1.24254	1.2425	505.261	627.986	4.56e-05	1	1.03295	1.0329	538.047	551.164	0.7553
A_51_P181517	CCAAGAAGCGATTCTTCAGAATTTTACACTTTCTCTGCCCCAAACATTCCATTAGCGCAA	NM_144559	Fcgr4	Fc receptor IgG low affinity IV	GO:0001866(NK T cell proliferation)|GO:0004872(receptor activity)|GO:0007165(signal transduction)|GO:0016021(integral to membrane)	4.002	155	Female	0.7944	-1.2588	257.717	216.12	0.0674	1	0.841	-1.1891	324.992	274.173	0.0355	1	0.6628	-1.5088	303.44	200.852	1.07e-10	1	0.957304	-1.0446	255.741	243.697	0.7158	1	0.787278	-1.2702	285.264	220.665	0.034	1	1.14456	1.1445	375.125	428.99	0.067	1	0.988435	-1.0117	396.477	392.798	0.8849
A_55_P2002988	TGAACTTGATCTGCCTGCTGATGCAATTGTGATTCACCTGCCCAGATCCATAGCAAATTG	NM_001001559	Dub2a	deubiquitinating enzyme 2a	GO:0004221(ubiquitin thiolesterase activity)|GO:0004843(ubiquitin-specific protease activity)|GO:0005575(cellular_component)|GO:0008233(peptidase activity)|GO:0008234(cysteine-type peptidase activity)|GO:0016579(protein deubiquitination)|GO:0016787(hydrolase activity)	28.0022	108	Female	0.9967	-1.0033	166.416	162.614	0.9758	1	0.937	-1.0673	160.134	149.25	0.329	1	0.6578	-1.5203	154.166	101.182	1.09e-10	1	0.650449	-1.5374	201.85	132.09	1.03e-06	1	0.606024	-1.6501	297.982	178.661	1.26e-14	1	0.967399	-1.0337	342.402	338.757	0.7151	1	0.863632	-1.1579	345.947	294.782	0.0314
A_55_P2006792	TGCCTGCTGGTGATGTTGCTCCTGCTCAAGTTGGCGAGACATTCCAAGTTTGGCATGAAA	NM_001025074	Ntrk2	neurotrophic tyrosine kinase receptor type 2	GO:0000166(nucleotide binding)|GO:0001570(vasculogenesis)|GO:0004672(protein kinase activity)|GO:0004713(protein tyrosine kinase activity)|GO:0004714(transmembrane receptor protein tyrosine kinase activity)|GO:0004872(receptor activity)|GO:0005030(neurotrophin receptor activity)|GO:0005515(protein binding)|GO:0005524(ATP binding)|GO:0005829(cytosol)|GO:0005886(plasma membrane)|GO:0005887(integral…	30.0222	23	Female	1.1996	1.1996	300.42	287.586	0.4302	1	0.4649	-2.151	170.311	79.5614	9.07e-23	1	0.2228	-4.4892	210.384	44.6245	1.18e-10	1	0.164948	-6.0625	366.664	60.0869	0	1	0.633995	-1.5773	91.0425	57.7211	3.27e-17	1	0.755173	-1.3242	450.16	320.536	0.3267	1	1.22504	1.225	227.691	282.547	0.2578
A_55_P2087805	CTTGCCTTTGGTAAAATCCCGTTGCTTTCTGAAGCAAAACAAAAACAGCAATAAATATTG	NM_008293	Hsd3b1	hydroxy-delta-5-steroid dehydrogenase 3 beta- and steroid delta-isomerase 1	GO:0003824(catalytic activity)|GO:0003854(3-beta-hydroxy-delta5-steroid dehydrogenase activity)|GO:0004769(steroid delta-isomerase activity)|GO:0005488(binding)|GO:0005739(mitochondrion)|GO:0005783(endoplasmic reticulum)|GO:0006694(steroid biosynthetic process)|GO:0008152(metabolic process)|GO:0016020(membrane)|GO:0016021(integral to membrane)|GO:0016491(oxidoreductase activity)|GO:0016853(isomer…	126.022	8	Female	1.4018	1.4018	7541.43	9496.62	0.1406	1	0.6081	-1.6446	6082.98	3654.79	1.88e-07	1	0.0609	-16.4338	1803.2	93.9435	1.25e-10	1	0.0300557	-33.2716	15314.3	468.663	0	1	0.0418324	-23.9049	4542.48	188.836	0	1	0.209078	-4.7829	13560.5	2881.87	5.28e-17	1	0.289948	-3.4489	8342.07	2395.59	2.37e-09
A_55_P1986228	ATCTTCTGGAATCACAAGATCACGTTCAAGGACCCTAAGTTCGGCGAAATGGGACTTAGA	XM_901143	Gm5831	Sp140 nuclear body protein family member pseudogene		4.002	155	Female	1.0371	1.0371	101.905	106.005	0.6886	1	0.9622	-1.0393	121.728	117.08	0.7559	1	0.5853	-1.7086	163.59	95.5124	1.27e-10	1	0.839349	-1.1914	141.861	118.758	0.0249	1	0.778271	-1.2849	119.267	92.7538	5.19e-06	1	1.41443	1.4145	162.448	229.649	3.28e-10	1	1.38447	1.3844	151.719	208.636	0.0245
A_51_P257675	TGAAAACTGTTGCTATGTCTTGTAAAAGTGGTTTCCAAAAGACAAATGTAACTGTCCTAC	NM_030203	Tspyl4	TSPY-like 4	GO:0003674(molecular_function)|GO:0005575(cellular_component)|GO:0005634(nucleus)|GO:0006334(nucleosome assembly)|GO:0008150(biological_process)	38.022	11	Female	1.2457	1.2457	297.215	316.281	0.3154	1	0.4821	-2.0744	524.135	244.94	8.61e-09	1	0.5633	-1.7752	520.52	296.768	1.48e-10	1	0.898715	-1.1127	425.888	380.23	0.6297	1	1.19474	1.1947	269.126	322.839	0.1118	1	1.60333	1.6034	444.173	711.202	7.88e-14	1	0.993049	-1.007	650.838	638.991	0.9391
A_55_P2129047	CATAAATGAAGGTCTGAATTTTTCCTAACAGTTGTCATGGCTCAGATTGGTGGGAAATCA	NM_133211	Tlr7	toll-like receptor 7	GO:0002224(toll-like receptor signaling pathway)|GO:0002282(microglial cell activation during immune response)|GO:0003727(single-stranded RNA binding)|GO:0004872(receptor activity)|GO:0004888(transmembrane receptor activity)|GO:0005515(protein binding)|GO:0005764(lysosome)|GO:0005768(endosome)|GO:0005783(endoplasmic reticulum)|GO:0006954(inflammatory response)|GO:0007165(signal transduction)|GO:0…	4.002	155	Female	0.8331	-1.2003	99.0554	81.7561	0.0594	1	0.8673	-1.1531	132.093	114.308	0.1743	1	0.6647	-1.5044	107.556	71.5145	1.5e-10	1	0.805348	-1.2417	110.348	88.9408	0.0768	1	0.642839	-1.5556	124.48	77.6426	0.0214	1	0.973994	-1.0267	154.852	149.605	0.7917	1	0.843313	-1.1858	163.941	137.961	0.1002
A_66_P105175	ACTTCCCATTGTGGACTGTTATCTCTCTGAATCATATGCACAAAATAAAAACTTCCTTGT	NM_009738	Bche	butyrylcholinesterase	GO:0003990(acetylcholinesterase activity)|GO:0004091(carboxylesterase activity)|GO:0004104(cholinesterase activity)|GO:0005576(extracellular region)|GO:0005615(extracellular space)|GO:0005624(membrane fraction)|GO:0005641(nuclear envelope lumen)|GO:0005783(endoplasmic reticulum)|GO:0005788(endoplasmic reticulum lumen)|GO:0007584(response to nutrient)|GO:0007612(learning)|GO:0016020(membrane)|GO:0…	12.0022	62	Female	0.9354	-1.0691	12847.3	12307.8	0.5375	1	0.8127	-1.2305	15381.9	12516.5	0.0045	1	0.4177	-2.3939	21626.8	8851.19	1.59e-10	1	0.598587	-1.6706	18354.5	10949.4	9.79e-13	1	0.674718	-1.4821	15168.1	10142.5	1.02e-05	1	1.3587	1.3586	21223.1	28730.6	0.0771	1	1.27356	1.2736	20078.6	25760.6	0.1169
A_51_P339154	ACTGGCTATTCCTTGTGCTTTAAAAGGGCAGACTGCACCTGACCTCACTGGCTGAGGCAC	ENSMUST00000055719				4.002	155	Female	1.0699	1.0699	8269.34	9053.12	0.516	1	0.8964	-1.1156	9866.93	8869.77	0.1681	1	0.5735	-1.7437	10967.6	6285.88	1.62e-10	1	0.625547	-1.5986	11333.6	7117.46	0.002	1	0.690465	-1.4483	10698.2	7479.15	0.0108	1	1.15754	1.1575	13718.5	15920.3	0.0362	1	1.06712	1.0671	13316.3	14223.3	0.3478
A_55_P2256163	TTCTTACCGTACTATTTTGTGGAGTCACCAAGGTTCAGACAGAGGAGACATGGAGGGAAT	AK015714	4930506C21Rik	RIKEN cDNA 4930506C21 gene	GO:0003674(molecular_function)|GO:0005575(cellular_component)|GO:0008150(biological_process)	4.002	155	Female	1.0722	1.0722	25.0409	26.9208	0.5495	1	0.9413	-1.0623	48.9643	45.9947	0.7323	1	0.5803	-1.7231	49.8158	28.9052	1.67e-10	1	0.844452	-1.1842	41.044	34.4395	0.1198	1	0.764935	-1.3073	34.4436	26.6149	0.0346	1	1.48832	1.4883	42.1728	62.9272	1.03e-07	1	1.25172	1.2518	49.979	62.4536	0.0057
A_55_P2079560	AAGAATGCATCTTTCTATGTTCTACACTCTGGGAAATATATCTGATGACCCAAAGTTGTC	NM_011090	Lilra6	leukocyte immunoglobulin-like receptor subfamily A (with TM domain) member 6	GO:0003674(molecular_function)|GO:0005575(cellular_component)|GO:0008150(biological_process)	4.002	155	Female	0.7092	-1.41	670.7	461.716	0.0019	1	0.8075	-1.2383	596.893	482.079	3.25e-05	1	0.648	-1.5431	550.92	358.45	1.78e-10	1	0.756945	-1.3211	582.635	445.096	0.0265	1	0.764	-1.3089	543.93	410.58	0.0173	1	0.797639	-1.2537	1098.68	871.562	0.0031	1	0.910167	-1.0987	814.259	739.306	0.1659
A_55_P1973417	TGGAGTCCCTACAAACAATGACCAATAAACAATGGTAAGGCGTACCAATAACAACCAGCA	XM_001477720	LOC100041903	similar to putative G-protein coupled receptor		20.002	32	Female	0.701	-1.4266	430.983	338.964	0.0484	1	0.9998	-1.0002	828.078	765.132	0.9991	1	0.4828	-2.0714	817.868	396.165	2.21e-10	1	0.944465	-1.0588	539.878	512.108	0.8187	1	0.469881	-2.1282	1043.37	492.916	3.81e-08	1	1.49656	1.4965	845.577	1272.03	1.42e-09	1	0.974469	-1.0262	1237.06	1175.57	0.912
A_55_P2117081	ATCATCAGCTTCTCTCTGCTTAGAAGAACATCTGTCTGTGGCAATGAGAAGAAATCCTAA	ENSMUST00000103558				28.0022	108	Female	0.8031	-1.2452	50.5952	41.2014	0.0391	1	0.9105	-1.0983	42.9571	39.1806	0.3439	1	0.4771	-2.0962	40.3169	19.1412	2.36e-10	1	0.51878	-1.9276	49.6426	25.4613	1.48e-05	1	0.635566	-1.5734	42.7122	27.2203	3.12e-07	1	0.765287	-1.3067	84.3616	64.6541	0.0089	1	1.08648	1.0865	52.6278	57.0729	0.2215
A_55_P2275109	AGACACTACAGCCGGCGGCCCATTCATGCCCACTGTCTGTTTTTATAAATAAAGTTTCAC	AK020584	9530034A14Rik	RIKEN cDNA 9530034A14 gene	GO:0003674(molecular_function)|GO:0005575(cellular_component)|GO:0008150(biological_process)	28.0022	108	Female	1.0971	1.0971	152.13	165.037	0.348	1	0.9093	-1.0998	188.335	171.235	0.069	1	0.6567	-1.5227	143.815	94.1313	2.43e-10	1	0.617208	-1.6202	207.933	128.132	2.48e-16	1	0.621002	-1.6103	222.591	137.936	1.16e-14	1	0.951565	-1.0509	291.817	278.575	0.4669	1	0.842602	-1.1868	275.737	229.239	0.0296
A_66_P114307	AAACTTGCTTCAAAAAGCACACTTCCAGGATTCACAAATCAGTGTCAGCCTAGCTTCTAA	XM_001475716	Gm3070	predicted gene 3070	GO:0003674(molecular_function)|GO:0005575(cellular_component)|GO:0008150(biological_process)	4.002	155	Female	1.0256	1.0256	49.5504	50.9751	0.7824	1	0.8713	-1.1477	74.2973	64.4566	0.1427	1	0.6629	-1.5086	67.8707	45.0026	2.43e-10	1	0.778634	-1.2843	67.0116	52.1806	0.0029	1	0.760861	-1.3143	92.7334	69.6895	0.0038	1	1.15141	1.1514	102.319	117.987	0.0219	1	1.04888	1.0489	94.5968	99.0659	0.4391
A_52_P118706	AGCCATCCAGAGAAATCCGCACAGAGGGGAACCTGAGAACAGAGGTGTACATATTAAAAA	ENSMUST00000084362				36.002	45	Female	1.0054	1.0054	928.673	916.927	0.9576	1	0.819	-1.2209	1486.23	1223.22	0.0781	1	0.6231	-1.6048	2013.09	1253.46	2.53e-10	1	1.15996	1.1599	1301.86	1513.87	0.061	1	0.964692	-1.0366	1420.35	1372.73	0.6866	1	1.74672	1.7467	1551.84	2711.93	3.95e-21	1	1.23198	1.2319	1947.51	2394.82	0.0475
A_55_P2072771	ACCCTACAGGTAGACTGCAAGCAGAGAGGAAGAACTGTCAAAGAAATTTTGGTCTTTTTT	NM_009850	Cd3g	CD3 antigen gamma polypeptide	GO:0004872(receptor activity)|GO:0004888(transmembrane receptor activity)|GO:0005515(protein binding)|GO:0007165(signal transduction)|GO:0007166(cell surface receptor linked signaling pathway)|GO:0016020(membrane)|GO:0016021(integral to membrane)|GO:0042105(alpha-beta T cell receptor complex)	12.0022	62	Female	0.9281	-1.0775	68.5012	63.3288	0.4209	1	0.8935	-1.1192	101.194	88.9179	0.3567	1	0.5498	-1.8188	79.4677	43.5765	2.62e-10	1	0.595309	-1.6798	87.8797	52.2766	5.45e-09	1	0.666667	-1.5	77.4627	51.9231	2.97e-07	1	0.88347	-1.1319	120.796	106.893	0.0976	1	0.917936	-1.0894	115.089	105.89	0.2262
A_55_P2164608	TTTCAGTCAAAATGTTCATCTTCTCATTATCATCTATACCTGGGTACATGGTTCTTCTGA	ENSMUST00000148411	Gm5724	predicted gene 5724	GO:0003674(molecular_function)|GO:0005575(cellular_component)|GO:0008150(biological_process)	4.002	155	Female	1.1194	1.1194	26.6263	29.6158	0.2909	1	0.6615	-1.5116	28.7371	19.0315	0.0045	1	0.2451	-4.0793	34.9666	8.665	3.66e-10	1	0.386713	-2.5859	37.8195	13.3527	0.003	1	0.571233	-1.7506	30.5492	17.7129	0.012	1	1.14038	1.1404	49.0924	56.0088	0.0318	1	1.06101	1.061	44.2824	45.9298	0.6124
A_55_P2211748	GCTCTGACTGAGTGCAAGATTAAAGATAGAACCCATCTTTTCACTAACATTTCTTTTAGT	AK018502	9030411M13Rik	RIKEN cDNA 9030411M13 gene	GO:0003674(molecular_function)|GO:0005575(cellular_component)|GO:0008150(biological_process)	28.0022	108	Female	0.9968	-1.0032	103.043	95.3835	0.9822	1	0.7812	-1.2801	119.913	93.6783	5.69e-06	1	0.4596	-2.1757	131.392	60.5262	3.73e-10	1	0.534559	-1.8707	132.982	71.0126	9.81e-07	1	0.586373	-1.7054	109.847	64.5198	1.53e-19	1	1.17689	1.177	160.895	192.244	0.1995	1	1.02764	1.0277	168.152	169.368	0.8225
A_52_P479269	ATCTGTATGGTGCCCCATTTTTGGCGGCCCGTAAGTAGGCTGGCTAGTCCAGGATACTGT	NM_011519	Sdc1	syndecan 1	GO:0001931(uropod)|GO:0001948(glycoprotein binding)|GO:0008092(cytoskeletal protein binding)|GO:0009986(cell surface)|GO:0016020(membrane)|GO:0016021(integral to membrane)|GO:0043234(protein complex)|GO:0048627(myoblast development)|GO:0060070(Wnt receptor signaling pathway through beta-catenin)	12.0022	62	Female	1.1461	1.1461	2713.78	3016.67	0.2199	1	0.9011	-1.1098	3243.39	2914.28	0.1909	1	0.6065	-1.6489	3742.54	2279.7	3.75e-10	1	0.631951	-1.5824	4268.75	2695.37	5.88e-07	1	0.705766	-1.4169	3578.18	2502.02	0.0003	1	1.14142	1.1414	4410.01	5033.99	0.0241	1	1.01636	1.0164	4290.63	4359.49	0.7724
A_52_P343298	TGTGTCCAGCCAGTCACTGATTCTTTTTATCCTAATCCTTTTGGTCTGAATTTCATTTGC	NM_011983	Homer2	homer homolog 2 (Drosophila)	GO:0003779(actin binding)|GO:0005515(protein binding)|GO:0005737(cytoplasm)|GO:0007216(metabotropic glutamate receptor signaling pathway)|GO:0030160(GKAP/Homer scaffold activity)|GO:0035256(metabotropic glutamate receptor binding)	4.002	155	Female	1.1408	1.1408	57.0426	61.682	0.377	1	0.9094	-1.0997	69.4638	63.0047	0.3081	1	0.617	-1.6208	112.623	69.337	3.85e-10	1	1.09314	1.0931	79.2721	86.4929	0.4035	1	0.978282	-1.0222	78.5218	76.9474	0.7509	1	1.64501	1.6449	91.1738	152.099	0.0005	1	1.42227	1.4223	99.2265	141.235	1.18e-08
A_55_P2006677	AAACTAGTTGTCCTTTTCTAGTCTCTGTGTTGTTCTTAGTAAAACCATGGACAAAAACGA	XM_001473218	Gm7969	predicted gene 7969	GO:0003674(molecular_function)|GO:0005575(cellular_component)|GO:0008150(biological_process)	4.002	155	Female	0.9432	-1.0602	165.514	147.781	0.6442	1	0.9119	-1.0967	171.872	156.709	0.147	1	0.6604	-1.5141	190.172	125.559	4.42e-10	1	0.914328	-1.0937	160.915	146.885	0.3849	1	0.791264	-1.2638	189.924	148.422	0.0317	1	1.16537	1.1654	261.643	305.627	0.0234	1	1.04112	1.0412	228.621	237.809	0.5512
A_55_P2012021	AAGGGAGCAATGAAGAGACTTCTTGTCTCATTGTATCACAAGGGAGCGGAGCAAACATAA	NM_146535	Olfr1370	olfactory receptor 1370	GO:0004871(signal transducer activity)|GO:0004872(receptor activity)|GO:0004930(G-protein coupled receptor activity)|GO:0004984(olfactory receptor activity)|GO:0007165(signal transduction)|GO:0007186(G-protein coupled receptor protein signaling pathway)|GO:0007608(sensory perception of smell)|GO:0016021(integral to membrane)	28.0022	108	Female	1.1843	1.1843	33.3142	38.4034	0.2808	1	0.9382	-1.0659	49.9446	46.8619	0.4212	1	0.5412	-1.8479	34.9109	18.9131	4.44e-10	1	0.533504	-1.8744	40.6359	21.603	3.11e-08	1	0.549722	-1.8191	75.4672	40.9467	1.93e-11	1	0.936944	-1.0673	88.5144	83.3268	0.3455	1	0.829876	-1.205	86.8276	71.423	0.0698
A_55_P2024888	CCTGTTGTCTAGTGTTTTCTAATAACCATTTGTAACATGATAGCCCCAAAGTGCTTAATA	NM_021281	Ctss	cathepsin S	GO:0004197(cysteine-type endopeptidase activity)|GO:0005764(lysosome)|GO:0006508(proteolysis)|GO:0008233(peptidase activity)|GO:0008234(cysteine-type peptidase activity)|GO:0016020(membrane)|GO:0016787(hydrolase activity)	4.002	155	Female	0.8028	-1.2457	7373.6	5907.79	0.0134	1	0.8283	-1.2073	8761.76	7192.81	0.075	1	0.6512	-1.5357	8051.09	5260.71	5.39e-10	1	0.750525	-1.3324	8464.61	6375.59	0.0032	1	0.69377	-1.4414	8867.2	5932.39	0.0256	1	0.920726	-1.0861	12399	11363.1	0.3463	1	0.843597	-1.1854	11779.5	9889.61	0.0633
A_52_P88695	ACCAGCAACGCAACAAGGAACACTGAAAAAATGCCTCATTCTAATAAAGTGACTTTCTCC	NM_016811	Dgka	diacylglycerol kinase alpha	GO:0000166(nucleotide binding)|GO:0004143(diacylglycerol kinase activity)|GO:0005509(calcium ion binding)|GO:0005524(ATP binding)|GO:0005543(phospholipid binding)|GO:0005829(cytosol)|GO:0005886(plasma membrane)|GO:0007205(activation of protein kinase C activity by G-protein coupled receptor protein signaling pathway)|GO:0016301(kinase activity)|GO:0016310(phosphorylation)|GO:0016740(transferase a…	4.002	155	Female	0.9837	-1.0166	966.591	949.34	0.8529	1	0.9081	-1.1012	1377.55	1249.47	0.2741	1	0.6649	-1.504	1590.44	1058.17	5.93e-10	1	0.913409	-1.0948	1436.02	1313.53	0.1282	1	0.814863	-1.2272	1449.92	1184.02	0.0033	1	1.27959	1.2797	1692.39	2168.35	1.79e-05	1	1.08802	1.088	1828.45	1990.24	0.1433
A_52_P368306	ACGACAAACTTAACCCTAAGGGCTATTTCTAACACAGACAGAGGAATCAGCTTGCTTTTC	NM_026433	Tmem100	transmembrane protein 100	GO:0003674(molecular_function)|GO:0005575(cellular_component)|GO:0008150(biological_process)|GO:0016020(membrane)|GO:0016021(integral to membrane)	100.002	18	Female	0.645	-1.5504	16.4428	10.5393	0.0306	0.1	0.8614	-1.1609	27.3786	21.0436	0.6375	1	0.5287	-1.8914	32.9252	17.4118	6.17e-10	1	1.09016	1.0901	20.7975	21.1402	0.7132	1	1.14482	1.1448	16.8102	19.6455	0.4348	1	2.04332	2.0433	26.8027	55.6294	2.2e-08	1	1.79533	1.7953	27.4415	49.416	1.97e-10
A_55_P1981554	ATACTTTGACCACTTTGGAGACTTCTTCTGTGCTGCCACTGAAGGTAACCCCAAGATGAA	XM_001472800	LOC630152	similar to Hemoglobin beta-2 subunit (Hemoglobin beta-2 chain) (Beta-2-globin) (Hemoglobin beta-minor chain)		28.0022	108	Female	1.02	1.02	71.4954	70.4997	0.8628	1	0.8828	-1.1327	84.0655	74.2373	0.157	1	0.6135	-1.6301	65.0636	39.731	6.42e-10	1	0.611135	-1.6363	83.5947	50.732	7.04e-10	1	0.580181	-1.7236	168.635	95.5805	4.55e-08	1	0.963484	-1.0379	169.633	163.655	0.4844	1	0.842034	-1.1876	195.675	163.969	0.009
A_66_P103027	GCAATAGTCTGTAACGCTTTGCAGATTTCAGTTGACCTTGTCCATTGTGCCAAGGAAAAA	NM_172732	Clec9a	C-type lectin domain family 9 member a	GO:0004872(receptor activity)|GO:0005488(binding)|GO:0005529(sugar binding)|GO:0007165(signal transduction)|GO:0016020(membrane)|GO:0016021(integral to membrane)	28.0022	108	Female	1.0111	1.0111	33.2376	33.6012	0.8982	1	0.8673	-1.153	44.6155	38.5907	0.1369	1	0.5643	-1.7722	40.5413	22.8301	6.61e-10	1	0.573362	-1.7441	47.2354	27.0362	5.23e-07	1	0.636092	-1.5721	45.2803	28.7312	1.33e-08	1	1.14155	1.1415	62.3158	71.273	0.0556	1	1.00392	1.0039	59.6587	59.9268	0.9509
A_55_P2054409	CCATTTTTCCATTCTGTGTGACTACTTACATTATTGTGCCTAATGTCATTTCACTGTGAA	NM_011089	Pira2	paired-Ig-like receptor A2	GO:0003674(molecular_function)|GO:0005575(cellular_component)|GO:0008150(biological_process)	4.002	155	Female	0.6901	-1.4491	1558.59	1054.75	0.0003	1	0.7482	-1.3365	1520.64	1134.9	0.0073	1	0.6151	-1.6259	1365.2	842.116	6.68e-10	1	0.663614	-1.5069	1488.69	975.857	0.0008	1	0.690942	-1.4473	1346.2	908.472	0.0071	1	0.748223	-1.3365	2601.62	1942.11	1.75e-05	1	0.801732	-1.2473	2038.88	1634.84	3.24e-05
A_55_P2253169	ATCACCGTTTACCGGTTGTATGATGATTGCATCTCTGTGAAAATAAATTCTCAAATCGTG	NR_015508	2010000I03Rik	RIKEN cDNA 2010000I03 gene	GO:0003674(molecular_function)|GO:0005575(cellular_component)|GO:0008150(biological_process)	6.022	15	Female	0.6143	-1.628	43.5877	26.009	0.0024	1	0.6121	-1.6338	46.5394	28.5516	5.7e-06	1	0.6519	-1.534	58.9598	38.4281	6.69e-10	1	1.35538	1.3555	29.6575	40.2406	0.0004	1	1.12918	1.1292	36.4297	41.2001	0.0901	1	1.19904	1.1991	65.9094	79.2092	0.0042	1	1.12461	1.1246	60.6416	68.1562	0.0729
A_55_P2404658	TCCTTGTTTTTCACGCAATCTGTCTATCATGATTTAAAATAAAGTTGCAGTGGATGATCC	AK040843	LOC100216343	plasma membrane Ca2+ pump interacting protein		36.002	45	Female	0.924	-1.0823	54.7225	55.1033	0.6987	1	0.8317	-1.2024	87.9706	73.2197	0.1415	1	0.6301	-1.587	123.344	77.7472	7.27e-10	1	1.4043	1.4042	70.0012	98.0292	5.05e-05	1	1.10144	1.1014	76.4049	85.1315	0.5097	1	1.92678	1.9269	94.4849	180.262	6.88e-06	1	1.38947	1.3894	113.792	157.594	3.22e-05
A_55_P2167908	ATGTTTAAACAAGCACTGATAACAGGTTCCCCAACAGCCCAAATAAAGTTTTACAAGGGG	XM_001477549	LOC100047159	hypothetical protein LOC100047159		4.002	155	Female	0.8655	-1.1554	62.002	50.6982	0.3442	1	0.7722	-1.295	80.8089	62.4182	0.0089	1	0.6336	-1.5784	100.55	63.6589	7.52e-10	1	0.976658	-1.0239	75.8722	73.9123	0.8412	1	0.964878	-1.0364	67.2937	64.578	0.7831	1	1.32258	1.3225	100.587	132.979	8.68e-06	1	1.15861	1.1586	109.293	126.576	0.0483
A_55_P2448065	GATTCAGGCATAATTTTATATGCTTGTGATCCCTGTACTTAAGAGGTGGTGGCAGGAGGA	NM_053196	Sfxn2	sideroflexin 2	GO:0003674(molecular_function)|GO:0005739(mitochondrion)|GO:0005743(mitochondrial inner membrane)|GO:0006810(transport)|GO:0006811(ion transport)|GO:0006812(cation transport)|GO:0006826(iron ion transport)|GO:0008150(biological_process)|GO:0008324(cation transmembrane transporter activity)|GO:0016020(membrane)|GO:0016021(integral to membrane)|GO:0034220(ion transmembrane transport)|GO:0055085(tra…	12.0022	62	Female	0.9597	-1.0419	2803.56	2680.34	0.6488	1	0.7098	-1.4089	3118.76	2214.67	1.12e-06	1	0.6225	-1.6066	2917.16	1815.74	7.63e-10	1	0.59393	-1.6837	3709.79	2204.35	2.21e-17	1	0.7818	-1.2791	2521.72	1972.33	4.16e-06	1	0.927902	-1.0777	4138.74	3857.44	0.4306	1	0.859697	-1.1632	3908.41	3363.55	0.017
A_55_P2144386	GGTGTTCCAGAAATTCTCATTTAATACCCATCAAGCAGTAAACACAGACTAACTCTTAAT	NM_010130	Emr1	EGF-like module containing mucin-like hormone receptor-like sequence 1	GO:0004871(signal transducer activity)|GO:0004872(receptor activity)|GO:0004888(transmembrane receptor activity)|GO:0004930(G-protein coupled receptor activity)|GO:0005509(calcium ion binding)|GO:0005886(plasma membrane)|GO:0007165(signal transduction)|GO:0007166(cell surface receptor linked signaling pathway)|GO:0007186(G-protein coupled receptor protein signaling pathway)|GO:0007218(neuropeptid…	12.0022	62	Female	0.8689	-1.1509	4425.63	3797.97	0.1476	1	0.8477	-1.1796	5274.66	4464.97	0.1355	1	0.639	-1.5649	4164.4	2672.25	8.68e-10	1	0.557383	-1.7941	5604.85	3106.93	7.16e-05	1	0.546926	-1.8284	5435.96	2866.69	0.002	1	0.775675	-1.2892	7117.99	5503.96	0.0027	1	0.725374	-1.3786	6775.05	4902.24	0.0007
A_51_P283473	TGACAAAGGTCCATATCTCCTATGCACTCATTCTGTGTTAGTGATGCCTAACAATTTGAA	NM_026271	Fibin	fin bud initiation factor homolog (zebrafish)	GO:0003674(molecular_function)|GO:0005575(cellular_component)|GO:0005576(extracellular region)|GO:0005794(Golgi apparatus)|GO:0008150(biological_process)	36.002	45	Female	0.9122	-1.0962	212.676	192.114	0.3318	1	0.6847	-1.4605	252.875	172.067	0.002	1	0.4578	-2.1845	358.59	162.222	8.98e-10	1	0.785423	-1.2732	262.536	206.6	0.0011	1	0.952472	-1.0499	199.468	189.19	0.4456	1	1.51883	1.5188	343.918	521.367	1.89e-07	1	1.32784	1.3279	340.923	453.517	0.0004
A_51_P142989	GAATGTGTCAAAGCCTTTGTTAATGTTATAGCCTGATCGACACATGACAGTTCATCCTGG	NM_001080941	Zfp429	zinc finger protein 429	GO:0003674(molecular_function)|GO:0005575(cellular_component)|GO:0008150(biological_process)|GO:0046872(metal ion binding)	4.002	155	Female	1.0345	1.0345	335.911	348.832	0.708	1	0.8776	-1.1395	438.218	384.583	0.0124	1	0.6568	-1.5225	493.267	323.622	9.17e-10	1	0.808734	-1.2365	481.486	388.885	0.0005	1	0.789827	-1.2661	404.643	319.074	8.91e-05	1	1.25031	1.2503	495.132	617.914	0.0005	1	1.05955	1.0595	523.753	554.476	0.3662
A_52_P168575	AACTCATAAGTATCTCTGTGATTTAGTAACATTATTGCTCAATAAAGACCTTCCACATGT	NM_001013811	Fam169b	family with sequence similarity 169 member B	GO:0003674(molecular_function)|GO:0005575(cellular_component)|GO:0008150(biological_process)	12.0022	62	Female	1.0003	1.0003	1124.57	1058.31	0.9981	1	0.8471	-1.1805	1239.76	1044.27	0.1117	1	0.6322	-1.5819	1185.85	747.956	1.12e-09	1	0.607644	-1.6457	1481.39	894.528	1.06e-07	1	0.681756	-1.4668	1260.19	849.871	2.96e-05	1	0.931619	-1.0734	1803.82	1680.7	0.1678	1	0.893815	-1.1188	1596.17	1427.08	0.0314
A_51_P249215	TAAATGCAGTCAGACCAAATGAAATTCATTCTCTAGGAAGTCAACTCATGCAAGCGATGA	NM_008964	Ptger2	prostaglandin E receptor 2 (subtype EP2)	GO:0004871(signal transducer activity)|GO:0004872(receptor activity)|GO:0004930(G-protein coupled receptor activity)|GO:0004957(prostaglandin E receptor activity)|GO:0005886(plasma membrane)|GO:0007165(signal transduction)|GO:0007186(G-protein coupled receptor protein signaling pathway)|GO:0016020(membrane)|GO:0016021(integral to membrane)|GO:0042127(regulation of cell proliferation)	4.002	155	Female	0.6801	-1.4704	133.285	81.7103	0.0201	1	0.7554	-1.3238	152.888	115.473	6.64e-07	1	0.6541	-1.5289	197.216	128.886	1.17e-09	1	1.29099	1.2909	118.395	153.991	0.0117	1	1.05385	1.0539	131.947	139.755	0.6429	1	1.33138	1.3314	204.643	273.934	0.0071	1	1.20438	1.2044	200.459	241.499	0.0006
A_52_P281702	CACATCACATATTACTGTAGCTCTCTATAGTGTTACGTTCAGACACCGTAGCTCTGTCCT	NM_010518	Igfbp5	insulin-like growth factor binding protein 5	GO:0001558(regulation of cell growth)|GO:0001649(osteoblast differentiation)|GO:0005520(insulin-like growth factor binding)|GO:0005576(extracellular region)|GO:0016942(insulin-like growth factor binding protein complex)|GO:0019838(growth factor binding)	4.002	155	Female	0.9958	-1.0042	1224.98	1307.2	0.9742	1	0.9847	-1.0155	1158.17	1112.17	0.9452	1	0.5399	-1.8523	1541.34	828.761	1.19e-09	1	0.574053	-1.742	1781.48	992.258	0.002	1	0.6888	-1.4518	1304.26	888.602	3.3e-07	1	1.05719	1.0572	1960.57	2080.14	0.4469	1	1.28452	1.2845	1440.93	1847.35	0.1013
A_66_P111011	TTAAGGAATATAGGGGGATTAAAGTATGGAGATACAGAAGAAACCACTAAGTCTGATGTC	NM_008091	Gata3	GATA binding protein 3	GO:0001709(cell fate determination)|GO:0001823(mesonephros development)|GO:0003677(DNA binding)|GO:0003700(transcription factor activity)|GO:0005515(protein binding)|GO:0005634(nucleus)|GO:0006350(transcription)|GO:0006355(regulation of transcription DNA-dependent)|GO:0008270(zinc ion binding)|GO:0008285(negative regulation of cell proliferation)|GO:0016563(transcription activator activity)|GO:00…	28.0022	108	Female	0.7872	-1.2704	158.317	132.249	0.1186	1	0.7826	-1.2777	143.825	111.019	0.0533	1	0.3274	-3.0547	110.779	36.2526	1.36e-09	1	0.2296	-4.3554	187.485	41.1398	2.28e-10	1	0.35189	-2.8418	114.052	37.5801	1.19e-06	1	0.635768	-1.5729	266.606	158.263	0.0099	1	0.796305	-1.2558	174.725	139.018	0.0013
A_55_P2037702	AGAGTTTTCTGGGACTTCCCGGGGAGACCTTTTATCCAAAATAAATGAAGACCTCATCTC	NR_027829	Gm10638	predicted gene 10638	GO:0003674(molecular_function)|GO:0005575(cellular_component)|GO:0008150(biological_process)	4.002	155	Female	1.0073	1.0073	40.9119	39.6234	0.9597	1	0.8924	-1.1206	50.6386	45.1891	0.137	1	0.5954	-1.6794	46.6085	27.7184	1.43e-09	1	0.726639	-1.3762	49.3899	35.7826	0.0248	1	0.758265	-1.3188	42.9388	32.6023	0.0012	1	1.10011	1.1001	63.8653	70.2788	0.1632	1	1.10327	1.1033	58.7523	64.7363	0.2746
A_51_P189241	ATTATCTTGCCCTTTAAGAAGCTGAAATTCTTGCCATCGAACTTACCAATCATTTTAGTG	NM_173406	Jazf1	JAZF zinc finger 1	GO:0000122(negative regulation of transcription from RNA polymerase II promoter)|GO:0003676(nucleic acid binding)|GO:0003714(transcription corepressor activity)|GO:0005622(intracellular)|GO:0005634(nucleus)|GO:0006350(transcription)|GO:0008270(zinc ion binding)|GO:0017053(transcriptional repressor complex)|GO:0045449(regulation of transcription)|GO:0046872(metal ion binding)	28.0022	108	Female	1.2158	1.2158	36.192	44.7166	0.0842	1	1.1163	1.1163	35.4117	38.1478	0.6241	1	0.2866	-3.4894	38.7613	10.7028	1.65e-09	1	0.323144	-3.0946	61.8617	20.0792	1.14e-19	1	0.309837	-3.2275	45.5865	14.1494	1.88e-15	1	1.02554	1.0255	62.2734	63.5618	0.7441	1	1.07677	1.0768	49.029	52.2445	0.4547
A_55_P2018280	AAAGAACAAAAGTGTCTGCTGCAAGAACATTTTCACCAGTGCCAGAACCCAGACCTGGAA	ENSMUST00000111397				28.0022	108	Female	1.1822	1.1822	47.5439	55.8513	0.0852	1	0.8798	-1.1366	54.8929	48.4639	0.1948	1	0.6533	-1.5307	48.5657	31.6997	1.65e-09	1	0.617818	-1.6186	65.0061	40.4425	2.03e-08	1	0.581835	-1.7187	84.1943	48.5552	2.47e-10	1	1.0008	1.0008	118.3	118.278	0.9911	1	0.911577	-1.097	108.604	98.1504	0.2586
A_51_P481679	ACCTAAATGGAAAATACAACAAACCCAGAACCAAATCCAGACCAGAGAGAAGAAGAGGGA	NM_013913	Angptl3	angiopoietin-like 3	GO:0004857(enzyme inhibitor activity)|GO:0005102(receptor binding)|GO:0005576(extracellular region)|GO:0006641(triglyceride metabolic process)|GO:0007165(signal transduction)|GO:0010519(negative regulation of phospholipase activity)|GO:0042632(cholesterol homeostasis)|GO:0045834(positive regulation of lipid metabolic process)|GO:0048844(artery morphogenesis)|GO:0050790(regulation of catalytic act…	4.002	155	Female	1.0004	1.0004	37378.1	37377.8	0.9964	1	0.7294	-1.371	51625.5	37272	0.0053	1	0.5969	-1.6754	69331.9	41014	1.8e-09	1	0.956938	-1.045	57544.4	55019.8	0.4376	1	1.02817	1.0282	52576.5	53618.6	0.7813	1	1.42714	1.4271	64383.9	92640.4	0.0035	1	1.17772	1.1777	65513.8	77428.1	0.0713
A_55_P2050178	CAAGAACAAGAACAAGAACAAGAACAAGACAGGGCATTCAGAGAAGGGTCTGGATGGTGA	XM_001474875	Gm9452	predicted gene 9452	GO:0003674(molecular_function)|GO:0005575(cellular_component)|GO:0008150(biological_process)	12.0022	62	Female	0.7218	-1.3854	23.4624	16.9489	0.0509	1	0.7829	-1.2773	72.6652	58.3799	0.1622	1	0.4512	-2.2165	69.3349	31.2584	2.26e-09	1	0.519265	-1.9258	33.801	17.6055	2.7e-06	1	0.666667	-1.5	29.0237	19.2295	0.0002	1	1.78444	1.7843	56.3915	96.8172	0.0089	1	1.28041	1.2805	62.7859	79.798	0.0018
A_55_P1972872	CTTAAAGCTCACAGACCACCTTTTGATCACATTTTTTCTCTACAATAAATGACAACTGCC	NM_001005858	I830012O16Rik	RIKEN cDNA I830012O16 gene	GO:0003674(molecular_function)|GO:0005575(cellular_component)|GO:0008150(biological_process)	92.0022	5	Female	1.2021	1.2021	398.546	469.225	0.0649	1	0.8906	-1.1228	1067.32	956.441	0.2311	1	0.6084	-1.6437	548.85	336.257	2.34e-09	1	0.656168	-1.524	618.958	405.324	6.3e-13	1	0.359415	-2.7823	1029.09	370.248	3.64e-37	1	1.33245	1.3324	580.176	768.787	0.0062	1	0.537115	-1.8618	1324.45	707.326	5.14e-09
A_51_P408584	CAGTGTGAAGTGTTTGACTGTATTCCTTCCTCTGTAAGTAATGGTTCTAGGAAAGTGCTG	ENSMUST00000105520	Enpp1	ectonucleotide pyrophosphatase/phosphodiesterase 1	GO:0003676(nucleic acid binding)|GO:0003824(catalytic activity)|GO:0004528(phosphodiesterase I activity)|GO:0004551(nucleotide diphosphatase activity)|GO:0005044(scavenger receptor activity)|GO:0005615(extracellular space)|GO:0005886(plasma membrane)|GO:0006955(immune response)|GO:0007165(signal transduction)|GO:0008152(metabolic process)|GO:0009986(cell surface)|GO:0016020(membrane)|GO:0016021(i…	102.022	11	Female	0.838	-1.1933	347.392	286.055	0.0741	1	0.6314	-1.5838	420.112	262.458	8.35e-05	1	0.5152	-1.9412	696.623	359.094	2.55e-09	1	1.14863	1.1486	385.482	443.713	0.0523	1	1.3101	1.3101	293.817	382.112	0.0695	1	1.76741	1.7675	518.212	928.895	6.79e-07	1	1.57257	1.5726	530.15	834.373	2.89e-07
A_51_P198434	TGAATGTAACCTTGATTGTTATCATCTTGACCTAGGGCTGATTTCTTGTTAATTTCATGG	NM_001001892	H2-K1	histocompatibility 2 K1 K region	GO:0001916(positive regulation of T cell mediated cytotoxicity)|GO:0002474(antigen processing and presentation of peptide antigen via MHC class I)|GO:0002485(antigen processing and presentation of endogenous peptide antigen via MHC class I via ER pathway TAP-dependent)|GO:0006955(immune response)|GO:0009897(external side of plasma membrane)|GO:0016020(membrane)|GO:0016021(integral to membrane)|GO…	4.002	155	Female	0.69	-1.4492	58779.5	48253.2	0.0148	1	0.8501	-1.1763	66532.1	56593.4	0.0015	1	0.6654	-1.5029	98220.9	65529.5	2.67e-09	1	1.24486	1.2449	72417.6	90951.2	0.2794	1	1.17398	1.1739	75793.9	88762.2	0.0019	1	1.43102	1.4309	92313.9	131655	6.86e-05	1	1.41044	1.4105	81869.3	115452	3.22e-16
A_51_P248666	TTGATGAGTCTCATGTTAATGTCTTGTTTGTATGAAGTTTAAGAAAATATCGGGTTGGGC	NM_021893	Cd274	CD274 antigen	GO:0004872(receptor activity)|GO:0005515(protein binding)|GO:0005886(plasma membrane)|GO:0007165(signal transduction)|GO:0009897(external side of plasma membrane)|GO:0016020(membrane)|GO:0016021(integral to membrane)|GO:0042130(negative regulation of T cell proliferation)	4.002	155	Female	1.0414	1.0414	153.695	163.05	0.6943	1	0.7669	-1.3039	240.32	183.97	0.0196	1	0.5197	-1.9241	242.83	127.207	2.71e-09	1	0.722857	-1.3834	214.706	155.286	0.0018	1	0.690799	-1.4476	203.529	139.397	6.06e-05	1	1.42613	1.4261	264.87	377.543	7.26e-06	1	0.990001	-1.0101	329.885	326.457	0.8744
A_52_P609868	ACTTCTTTTCACATTCAAGTTTCTTTAAAGTTGACTATAGTGCCTTCTGAACTCTTGCAG	NM_178759	Timd4	T-cell immunoglobulin and mucin domain containing 4	GO:0016020(membrane)|GO:0016021(integral to membrane)	4.002	155	Female	0.7498	-1.3338	654.038	505.384	0.008	1	0.8493	-1.1774	766.149	650.277	0.0112	1	0.6287	-1.5906	749.537	475.158	2.81e-09	1	0.860215	-1.1625	672.563	583.903	0.1249	1	0.711592	-1.4053	769.744	527.953	0.0213	1	0.985319	-1.0149	1067.19	1042.46	0.8771	1	0.915416	-1.0924	1040.53	949.752	0.3701
A_55_P2182372	CCTGTCACAACCACAACCACTGAGATAAGTATCATTGACAATACAACTAGCACCACATAA	XM_915096	Gm7254	predicted gene 7254	GO:0003674(molecular_function)|GO:0005575(cellular_component)|GO:0008150(biological_process)	28.0022	108	Female	0.9951	-1.005	678.998	674.772	0.9556	1	0.8564	-1.1677	615.322	530.369	0.0106	1	0.6489	-1.541	551.741	353.089	2.85e-09	1	0.595983	-1.6779	629.459	370.046	2.34e-12	1	0.588928	-1.698	939.217	552.428	2.16e-14	1	0.913159	-1.0951	1157.3	1056.13	0.2325	1	0.827815	-1.208	1176.07	973.836	0.0053
A_66_P119968	CTTTGGTTTTGCTGATGTAGAACCAACAAATAAACGTTTGTGCCCTCTGTGGTGATCTGA	NM_199311	Clec4a1	C-type lectin domain family 4 member a1	GO:0003674(molecular_function)|GO:0004872(receptor activity)|GO:0005529(sugar binding)|GO:0005575(cellular_component)|GO:0007165(signal transduction)|GO:0008150(biological_process)	4.002	155	Female	0.7585	-1.3184	377.51	281.545	0.0062	1	0.8503	-1.176	464.577	395.55	0.1159	1	0.6605	-1.514	453.053	298.39	3.32e-09	1	0.951022	-1.0515	395.136	373.749	0.687	1	0.758783	-1.3179	452.243	337.549	0.0523	1	1.10656	1.1065	584.069	643.391	0.3563	1	0.962927	-1.0385	599.665	577.768	0.6602
A_55_P2212161	GTGACTTGCGGTTGTTCAGCTTTTGGAAAAAATTTGAGTCAAAATAAAAACTGCTGCTTC	AK009622	2310034O05Rik	RIKEN cDNA 2310034O05 gene	GO:0003674(molecular_function)|GO:0005575(cellular_component)|GO:0008150(biological_process)	100.002	18	Female	1.766	1.766	6.9818	11.1111	0.1045	0.1	0.8298	-1.2051	13.7511	10.2572	0.5823	0.1	0.3151	-3.1734	62.9252	19.7185	3.6e-09	1	1.2444	1.2443	17.2566	20.8114	0.4387	1	1.64745	1.6475	10.1279	16.1782	0.1731	1	3.57526	3.5755	25.8588	92.5439	0	1	3.19081	3.1903	26.7606	85.5956	1.52e-30
A_55_P2048779	CGTGGGAATTATGCTGTCTGTGTTCACGAAAAGTATCTTATTTTCAATACAACAGTTACA	NM_001162926	Fam84b	family with sequence similarity 84 member B	GO:0003674(molecular_function)|GO:0005575(cellular_component)|GO:0008150(biological_process)	60.0022	14	Female	1.0685	1.0685	974.373	988.127	0.601	1	0.7186	-1.3917	749.17	529.509	0.0065	1	0.3218	-3.1079	471.85	149.586	3.62e-09	1	0.1519	-6.5833	1321.09	194.113	9.53e-18	1	0.28988	-3.4497	617.143	165.642	1.11e-09	1	0.459369	-2.1769	1552.8	724.562	3.98e-16	1	0.645578	-1.549	997.306	646.889	0.0012
A_55_P1974019	CTGTCCTGAGAAGCATGTCATGTTACCATATCATCTGTACATATATATATGCACTATGTA	NM_029653	Dapk1	death associated protein kinase 1	GO:0000166(nucleotide binding)|GO:0004672(protein kinase activity)|GO:0004674(protein serine/threonine kinase activity)|GO:0005515(protein binding)|GO:0005516(calmodulin binding)|GO:0005524(ATP binding)|GO:0005737(cytoplasm)|GO:0006468(protein amino acid phosphorylation)|GO:0006915(apoptosis)|GO:0006916(anti-apoptosis)|GO:0007165(signal transduction)|GO:0007243(intracellular protein kinase cascad…	28.0022	108	Female	0.9663	-1.0349	8054.05	7769.46	0.6991	1	0.7915	-1.2635	12271.2	9642.59	0.0112	1	0.6179	-1.6183	10478.6	6476.7	3.76e-09	1	0.638081	-1.5672	12190	7772.58	5.39e-13	1	0.604595	-1.654	12087.5	7256.09	3.02e-10	1	1.02775	1.0277	13897.6	14291.5	0.6019	1	0.762777	-1.311	15978	12224.6	0.0048
A_55_P1962918	GTCACCTCTAAATGACAGCTTTAGTAGTATATCCAACCATTGATTAATCTTCATACCTGA	NM_001033450	Mnda	myeloid cell nuclear differentiation antigen	GO:0003674(molecular_function)|GO:0005575(cellular_component)|GO:0008150(biological_process)	28.0022	108	Female	0.9786	-1.0219	145.416	140.725	0.8219	1	0.8592	-1.1638	202.591	172.184	0.3275	1	0.5777	-1.731	148.251	85.21	3.79e-09	1	0.599053	-1.6693	179.437	107.495	8.87e-22	1	0.570386	-1.7532	194.684	109.704	3.99e-11	1	1.01812	1.0182	239.764	244.107	0.7764	1	0.753239	-1.3276	251.743	189.572	1.81e-06
A_51_P284608	CTATAAAGGCCCGCAGACAGGGACAAGGGATGCCCTACCCTTAACCTAGGCTGGACACAT	NM_001042605	Cd74	CD74 antigen (invariant polypeptide of major histocompatibility complex class II antigen-associated)	GO:0000187(activation of MAPK activity)|GO:0001961(positive regulation of cytokine-mediated signaling pathway)|GO:0004896(cytokine receptor activity)|GO:0005515(protein binding)|GO:0005764(lysosome)|GO:0005770(late endosome)|GO:0005771(multivesicular body)|GO:0005783(endoplasmic reticulum)|GO:0005794(Golgi apparatus)|GO:0005886(plasma membrane)|GO:0005887(integral to plasma membrane)|GO:0006461(p…	100.002	18	Female	0.8233	-1.2147	1321.87	1185.4	0.1678	1	0.9881	-1.0121	1895.45	1859.6	0.869	1	0.6647	-1.5045	3358.26	2215.99	4.28e-09	1	1.45836	1.4584	1674.67	2410.57	0.0012	1	1.03434	1.0344	2162.06	2235.01	0.537	1	1.8498	1.8497	2415.11	4488.58	3.97e-14	1	1.56446	1.5644	2527.85	3953.21	4.5e-17
A_51_P147274	GCCAATGGTTATACATATGATAATACTGGCACATGTGTAAACTTACTTGGTCATTGTCAT	NM_153197	Clec4a3	C-type lectin domain family 4 member a3	GO:0003674(molecular_function)|GO:0004872(receptor activity)|GO:0005529(sugar binding)|GO:0005575(cellular_component)|GO:0007165(signal transduction)|GO:0008150(biological_process)	4.002	155	Female	0.7967	-1.2551	530.855	425.177	0.013	1	0.833	-1.2005	713.413	592.136	0.1202	1	0.6258	-1.598	624.802	392.467	4.44e-09	1	0.845952	-1.1821	563.954	478.401	0.063	1	0.624571	-1.6011	726.096	435.609	0.0064	1	1.06033	1.0603	871.873	920.818	0.4017	1	0.855578	-1.1688	935.987	801.379	0.0069
A_55_P1956593	GCTATGGTCAAAGATTGATTTTCCCAACACTGTCCAAAATTGGATGAAAACTTTGAACTA	NM_148927	Plekha4	pleckstrin homology domain containing family A (phosphoinositide binding specific) member 4	GO:0003674(molecular_function)|GO:0005575(cellular_component)|GO:0005737(cytoplasm)|GO:0008150(biological_process)|GO:0008289(lipid binding)|GO:0016020(membrane)	4.002	155	Female	0.6963	-1.4361	104.828	79.0518	0.0195	1	0.8738	-1.1444	103.948	90.8063	0.0246	1	0.6646	-1.5046	150.227	99.6122	5.56e-09	1	1.05164	1.0516	111.872	117.815	0.5466	1	1.02891	1.0289	101.956	105.067	0.633	1	1.25691	1.2569	174.526	219.36	1.05e-05	1	1.40687	1.4068	136.339	193.232	0.0054
A_55_P1979377	CTATAGACTTCTCGACAAGGAAAGGAAGAGAGAGAAGGCAAAGAAGAAGAAGTCAGCTTC	NM_011391	Slc16a7	solute carrier family 16 (monocarboxylic acid transporters) member 7	GO:0005624(membrane fraction)|GO:0005886(plasma membrane)|GO:0006810(transport)|GO:0015293(symporter activity)|GO:0015355(secondary active monocarboxylate transmembrane transporter activity)|GO:0015711(organic anion transport)|GO:0015718(monocarboxylic acid transport)|GO:0016020(membrane)|GO:0016021(integral to membrane)|GO:0055085(transmembrane transport)	4.002	155	Female	0.9145	-1.0935	1242.07	1143.08	0.337	1	0.7715	-1.2962	1664.16	1274.64	0.002	1	0.6014	-1.6629	2305.14	1381.56	5.78e-09	1	0.907112	-1.1024	1705.16	1532.77	0.3276	1	0.897747	-1.1139	1911.88	1712.96	0.0565	1	1.41884	1.4189	2576.5	3628.51	2.72e-06	1	1.20831	1.2083	2684.01	3246.73	0.0008
A_52_P1092823	CTTTGTTTCTTTTTTCCCCTTTCTGTATATAGCGTGATTTCAGATTGTAAATAGCGCGTC	NM_010573	Irx1	Iroquois related homeobox 1 (Drosophila)	GO:0001656(metanephros development)|GO:0003674(molecular_function)|GO:0003677(DNA binding)|GO:0003700(transcription factor activity)|GO:0005575(cellular_component)|GO:0005634(nucleus)|GO:0006355(regulation of transcription DNA-dependent)|GO:0008150(biological_process)|GO:0030528(transcription regulator activity)|GO:0043565(sequence-specific DNA binding)|GO:0045449(regulation of transcription)	124.002	3	Female	1	1	3.9206	3.7398	1	0.01	0.531	-1.8832	8.2823	4.4982	0.2545	0.01	0.6487	-1.5416	69.0227	44.876	6.15e-09	1	6.80272	6.8011	6.6911	46.3577	1.06e-09	1	3.92927	3.9291	11.608	47.4877	7.42e-14	1	6.01323	6.0147	15.155	101.283	4.88e-13	1	4.29369	4.2946	20.6931	93.4042	5.38e-13
A_55_P2040838	TCTTTCAATGTTCTACACGCTGGGAAATAAAGCTGATGACCCAAAGTTTTCTGTCAAAAG	NM_001166672	Gm14548	predicted gene 14548	GO:0003674(molecular_function)|GO:0005575(cellular_component)|GO:0008150(biological_process)	4.002	155	Female	0.7033	-1.4218	615.563	423.671	0.0009	1	0.7631	-1.3104	554.78	423.003	2.09e-06	1	0.6361	-1.5722	515.587	329.207	6.24e-09	1	0.726164	-1.3771	542.168	392.739	0.0312	1	0.732547	-1.3651	538.557	389.061	0.0134	1	0.755002	-1.3245	1066.01	796.83	0.0014	1	0.895736	-1.1164	760.31	678.539	0.137
A_52_P25251	TGTCTAGTTAGAGGCTAATGTTTTGTACATTTTTTGTATGAAGAAGTGATGTAGCTTGCC	NM_178756	E130309F12Rik	RIKEN cDNA E130309F12 gene	GO:0003674(molecular_function)|GO:0003824(catalytic activity)|GO:0005575(cellular_component)|GO:0007399(nervous system development)|GO:0016020(membrane)|GO:0016021(integral to membrane)	126.022	8	Female	0.6913	-1.4466	130.214	89.1932	0.0001	1	0.3211	-3.1147	116.068	36.8767	2.29e-09	1	0.1307	-7.6508	28.188	3.8166	6.75e-09	1	0.0284552	-35.143	133.573	3.7317	0	1	0.0658181	-15.1934	36.8801	2.3179	1.37e-09	1	0.195545	-5.1139	214.165	41.805	0	1	0.25319	-3.9496	148.83	37.6977	0
A_55_P2157463	ATAATAGCTCTGCAAATTCTGCCGTTTAGAAAATTTCTGAGTGGACCCCCTCCTTTGGGC	XR_031858	Gm16425	La ribonucleoprotein domain family member 1 pseudogene		36.002	45	Female	0.9657	-1.0356	15.3017	14.9094	0.8226	1	0.6309	-1.5851	22.9054	14.2945	0.007	1	0.4368	-2.2892	27.975	12.3245	7.21e-09	1	0.784252	-1.2751	19.8373	15.3926	0.1159	1	0.777242	-1.2866	25.0828	19.5356	0.0083	1	1.53421	1.5343	30.0516	46.3514	2.27e-07	1	1.25282	1.2529	34.3201	43.09	0.0031
A_55_P2129348	TAGCCTTGGGTCAGCTATGTATTCAGCATGGGTGGTCAATAAATTTGAAACCTGAGTCTC	NM_153510	Pilra	paired immunoglobin-like type 2 receptor alpha	GO:0004872(receptor activity)|GO:0005515(protein binding)|GO:0007165(signal transduction)|GO:0016020(membrane)|GO:0016021(integral to membrane)	4.002	155	Female	0.8572	-1.1665	148.809	127.385	0.0834	1	1.0814	1.0814	165.612	178.96	0.287	1	0.6549	-1.5271	148.883	97.4797	7.62e-09	1	0.730407	-1.3691	167.071	121.452	0.0488	1	0.605473	-1.6516	182.009	106.344	0.0037	1	0.931966	-1.073	215.684	199.194	0.4197	1	0.955932	-1.0461	201.897	192.729	0.5074
A_52_P64356	AGTGAGATACTGCTCTTTTGAGATAAATATGCCTCCTTTTCAGTGTCTTGATGTCCTAAT	NM_010097	Sparcl1	SPARC-like 1	GO:0005509(calcium ion binding)|GO:0005576(extracellular region)|GO:0005578(proteinaceous extracellular matrix)|GO:0007165(signal transduction)|GO:0045202(synapse)	92.0022	5	Female	1.0087	1.0087	2067.03	1709.4	0.9655	1	0.6919	-1.4454	2955.63	1994.47	0.0026	1	0.6409	-1.5603	1870.23	1188.69	8.39e-09	1	0.572115	-1.7479	2690.13	1538.86	1.23e-05	1	0.57205	-1.7481	2196.85	1254.45	5.98e-06	1	0.81473	-1.2274	3023.73	2428.07	0.0229	1	0.574845	-1.7396	3760.8	2166.19	6.62e-20
A_51_P353895	CCTGAAAGCAAACTGTAAAGGCCAAAGATTGTGTCTCTGACTCTGTGATTACTAACATCA	NM_026935	Sult1c2	sulfotransferase family cytosolic 1C member 2	GO:0005764(lysosome)|GO:0008146(sulfotransferase activity)|GO:0008150(biological_process)|GO:0016740(transferase activity)	36.002	45	Female	0.9877	-1.0125	637.836	588.175	0.9252	1	0.7924	-1.262	717.511	565.37	0.039	1	0.4918	-2.0334	1524.74	737.2	8.65e-09	1	1.08672	1.0868	786.348	858.072	0.375	1	1.22941	1.2294	615.526	759.366	0.002	1	2.00965	2.0097	1030.47	2064.37	2.54e-19	1	1.80668	1.8065	968.998	1768.89	0.0002
A_66_P111562	TTAATCTGTTAGGTTCTAGTGTTCCGTCTTGTTTTGTGTTAATTACAGCATTGTGCTAAT	NM_007631	Ccnd1	cyclin D1	GO:0000307(cyclin-dependent protein kinase holoenzyme complex)|GO:0000320(re-entry into mitotic cell cycle)|GO:0004672(protein kinase activity)|GO:0005515(protein binding)|GO:0005634(nucleus)|GO:0005654(nucleoplasm)|GO:0005737(cytoplasm)|GO:0005829(cytosol)|GO:0006468(protein amino acid phosphorylation)|GO:0007049(cell cycle)|GO:0007595(lactation)|GO:0008284(positive regulation of cell proliferat…	28.0022	108	Female	0.909	-1.1001	4939.14	4806.33	0.5021	1	0.81	-1.2346	6543.83	5397.48	0.1674	1	0.286	-3.496	4522.24	1196.77	9.41e-09	1	0.230049	-4.3469	6574.65	1512.03	0	1	0.26381	-3.7906	6198.5	1495.03	1.94e-13	1	0.813273	-1.2296	7483.54	6320.34	0.2071	1	0.706015	-1.4164	7967.58	5749.07	0.0263
A_55_P2006008	ATTTTCTTCATTCGGCACAATCCCACATCTAATGTGCTCTTCCTTGGCAGGGTTTGTTCC	NM_025429	Serpinb1a	serine (or cysteine) peptidase inhibitor clade B member 1a	GO:0004867(serine-type endopeptidase inhibitor activity)|GO:0005575(cellular_component)|GO:0005737(cytoplasm)|GO:0010466(negative regulation of peptidase activity)|GO:0010951(negative regulation of endopeptidase activity)|GO:0030414(peptidase inhibitor activity)|GO:0042176(regulation of protein catabolic process)	100.002	18	Female	0.8874	-1.1269	201.695	175.824	0.2426	1	0.698	-1.4327	359.582	243.793	0.0553	1	0.3497	-2.8595	1144.14	388.211	1.11e-08	1	1.81357	1.8137	234.838	443.322	0.0001	1	1.42187	1.4218	277.359	408.392	0.0223	1	4.10509	4.1043	373.446	1536.62	0	1	2.73598	2.7362	495.187	1383.32	8.1e-08
A_55_P2020035	AGAAGAAGAAGAAGAAGAAGAAGAAGAAGAAGAAGAAGAATCACTTCAGGACAAAAGAAT	XM_001473697	LOC100045113	similar to ubiquitin-conjugating enzyme E2 UbcH-ben		108.002	10	Female	0.7831	-1.277	24905.7	18727.1	0.0446	1	0.8767	-1.1407	36611.5	31457.4	0.3532	1	0.6656	-1.5024	66219.7	44164.1	1.11e-08	1	1.8031	1.8032	34712.4	62383.2	7.35e-09	1	1.26422	1.2642	43491.3	55294.9	0.0106	1	1.85908	1.8592	47117.5	88124.3	1.03e-08	1	1.59337	1.5933	51819.5	81963.6	4.56e-08
A_55_P2178036	ATGTGCTGGCAGATGTGGGCATTAAGGATTTGTTCACCAACCAATCTGATTTCGCAGACA	NM_007618	Serpina6	serine (or cysteine) peptidase inhibitor clade A member 6	GO:0004867(serine-type endopeptidase inhibitor activity)|GO:0005496(steroid binding)|GO:0005576(extracellular region)|GO:0005615(extracellular space)|GO:0006810(transport)|GO:0008211(glucocorticoid metabolic process)|GO:0008289(lipid binding)|GO:0010951(negative regulation of endopeptidase activity)	76.0022	4	Female	1.0209	1.0209	11221.7	11216.5	0.8406	1	0.9205	-1.0864	10399.4	9581.86	0.3489	1	0.4808	-2.08	18046.4	8507.87	1.15e-08	1	0.640123	-1.5622	15501.7	9991.52	1.9e-05	1	0.819941	-1.2196	11083.7	9173.19	0.046	1	1.33049	1.3305	18640.5	24753.8	4.83e-06	1	1.54464	1.5445	13589.2	21149.4	9.73e-06
A_55_P1957650	CGGGGCTGTATCTGTCCTGACCATGGCTGCTGACCGAGCCTGCTACAGGGAAGGTACTCA	XM_001487794	Gm4733	predicted gene 4733	GO:0003674(molecular_function)|GO:0005575(cellular_component)|GO:0008150(biological_process)	28.0022	108	Female	1.0174	1.0174	776.681	795.958	0.855	1	0.8929	-1.1199	883.389	787.709	0.1271	1	0.607	-1.6475	685.345	412.073	1.15e-08	1	0.54057	-1.8499	1993.81	1081.84	1.41e-10	1	0.571298	-1.7504	1048.82	599.832	1.19e-23	1	0.924727	-1.0814	1435.49	1348.34	0.5846	1	0.83956	-1.1911	1220.13	1036.92	0.0518
A_66_P110742	TCAAAGGGACTAAACATCAACAGCTTTCTCGATTGGCATTTTGCAAGAGAATTAAACCCC	ENSMUST00000067743				30.0222	23	Female	1.0668	1.0668	48.753	54.3931	0.6318	1	0.6259	-1.5978	71.467	44.6636	2.87e-10	1	0.3755	-2.663	48.7868	18.078	1.18e-08	1	0.27555	-3.6291	79.4558	21.4657	3.91e-15	1	0.357245	-2.7992	50.208	17.7719	5.27e-24	1	0.918695	-1.0885	74.1667	67.0827	0.409	1	0.72982	-1.3702	89.2911	64.6188	0.0014
A_55_P2181538	CCAGTAATGACTGTCTAAAATAAACATCCTTAAATAAATTCAACAATGAATTAATAAAAA	NM_016771	Sult1d1	sulfotransferase family 1D member 1	GO:0000103(sulfate assimilation)|GO:0004062(aryl sulfotransferase activity)|GO:0016740(transferase activity)|GO:0017067(tyrosine-ester sulfotransferase activity)	6.022	15	Female	0.7712	-1.2967	2320.46	1704.4	0.0538	1	0.4485	-2.2295	3086.52	1381.65	8.56e-14	1	0.3875	-2.5809	3927.67	1500.96	1.55e-08	1	0.779423	-1.283	2270.03	1759.31	0.0081	1	0.986291	-1.0139	2267.17	2204.97	0.8562	1	1.41804	1.4181	4864.37	6821.94	0.0005	1	1.16891	1.169	4926.33	5687.35	0.1218
A_55_P2085779	GTACTTCAGAGAATGAGGGTACTTCAAAACCCTCACTGATGTCAGAGAATAATGAAAAAA	NM_145449	Ifi27l2b	interferon alpha-inducible protein 27 like 2B	GO:0003674(molecular_function)|GO:0005575(cellular_component)|GO:0008150(biological_process)	4.002	155	Female	0.7759	-1.2888	110.211	87.7537	0.0452	1	0.9821	-1.0182	127.46	127.17	0.9377	1	0.5374	-1.8608	166.234	88.9192	1.65e-08	1	0.796178	-1.256	130.321	102.317	0.1106	1	0.651593	-1.5347	193.105	110.536	0.07	1	1.27763	1.2777	255.772	308.985	0.3285	1	1.2222	1.2223	209.757	254.927	0.0944
A_55_P2153797	GGAAACTTTTGTTCACATCCCTGCTGAGTTATTTGTCATAATACATCTAGTTGTATCTGG	ENSMUST00000058139				4.002	155	Female	1.1034	1.1034	955.256	590.384	0.8372	1	1.2572	1.2572	720.5	879.501	0.1718	1	0.3815	-2.6212	1819.9	717.623	1.67e-08	1	0.856604	-1.1674	979.492	757.495	0.7104	1	0.679025	-1.4727	1066.33	713.085	0.1591	1	1.55618	1.5563	1501.5	2159.38	0.0952	1	1.92345	1.9234	1032.75	2128.17	0.0172
A_66_P120125	AAATCCAAAGTGCTGGCATTTGAGTAGGAATTTGAAAATTATCCCTTTCCCAAAGTTGAA	NM_053078	D0H4S114	DNA segment human D4S114	GO:0005515(protein binding)|GO:0005634(nucleus)|GO:0005737(cytoplasm)|GO:0017015(regulation of transforming growth factor beta receptor signaling pathway)|GO:0045664(regulation of neuron differentiation)	124.002	16	Female	1.2509	1.2509	11248	12237.7	0.2424	1	1.2584	1.2584	7128.26	9017.02	0.0036	1	0.5463	-1.8305	4719.29	2596.32	1.78e-08	1	0.182829	-5.4696	18744.1	3322.21	1.09e-22	1	0.271665	-3.681	10988.3	2976.36	0	1	0.34715	-2.8806	19681.2	6839.75	1.92e-28	1	0.599449	-1.6682	9719.04	5813.88	9.83e-15
A_55_P1962661	AACACAGTCCCAGAAATTCCATCTATATTCCTTCTTATCCCAGCTTCTGTTCTCTAATTG	NM_001024719	Cyp2c67	cytochrome P450 family 2 subfamily c polypeptide 67	GO:0003674(molecular_function)|GO:0004497(monooxygenase activity)|GO:0005575(cellular_component)|GO:0008150(biological_process)|GO:0016491(oxidoreductase activity)|GO:0046872(metal ion binding)|GO:0055114(oxidation reduction)	28.0022	108	Female	1.1924	1.1924	88110.3	99274	0.1734	1	0.6869	-1.4559	128003	87671.4	1.7e-08	1	0.3933	-2.5425	161567	63427.2	2.19e-08	1	0.481186	-2.0782	184115	89122	4.47e-25	1	0.466461	-2.1438	188214	88157.5	7.44e-30	1	1.21788	1.2179	151917	186138	0.3349	1	0.774054	-1.2919	172829	134303	0.1514
A_55_P2144256	TGAACTTGATCTGCCTGCTGATGCAATTGTGATTCACCTGCTCAGATCCACAGAAAACTG	NM_010089	Usp17l5	ubiquitin specific peptidase 17-like 5	GO:0004221(ubiquitin thiolesterase activity)|GO:0004843(ubiquitin-specific protease activity)|GO:0008233(peptidase activity)|GO:0008234(cysteine-type peptidase activity)|GO:0016579(protein deubiquitination)|GO:0016787(hydrolase activity)	28.0022	108	Female	1.0511	1.0511	127.957	132.946	0.6128	1	0.8753	-1.1425	111.914	97.9326	0.0242	1	0.6212	-1.6097	83.8481	52.5582	2.23e-08	1	0.624337	-1.6017	149.407	93.4989	8.88e-09	1	0.584385	-1.7112	263.111	156.813	2.25e-10	1	0.943218	-1.0602	321.444	308.826	0.5138	1	0.851136	-1.1749	267.98	230.572	0.0208
A_51_P275591	AGATAGGACTGTTTTAAAAGAAATCAGTATAGGTAAAGCCACGGGCAGAGGGCAGTACTG	NM_013889	Zfp292	zinc finger protein 292	GO:0003677(DNA binding)|GO:0005575(cellular_component)|GO:0005622(intracellular)|GO:0005634(nucleus)|GO:0006350(transcription)|GO:0008270(zinc ion binding)|GO:0016563(transcription activator activity)|GO:0045449(regulation of transcription)|GO:0046872(metal ion binding)	6.022	15	Female	0.926	-1.0799	528.158	459.123	0.5945	1	0.6159	-1.6237	835.407	507.141	4.17e-06	1	0.6158	-1.6239	888.059	543.49	2.27e-08	1	1.0523	1.0523	626.636	658.44	0.4296	1	1.04199	1.042	634.907	658.951	0.5464	1	1.45328	1.4533	926.954	1345.32	1.1e-10	1	0.992851	-1.0072	1210.01	1201.59	0.891
A_55_P2193229	GTGTGAGCTAAAGGGATGCTGCTTTCCCCTGATAATTTGTCTTCTTTTTTAAAAAATTTC	AK039367	A330032P22Rik	RIKEN cDNA A330032P22 gene	GO:0003674(molecular_function)|GO:0005575(cellular_component)|GO:0008150(biological_process)	36.002	45	Female	1.0558	1.0558	17.0445	18.2215	0.7703	1	0.7627	-1.3111	33.8909	25.7797	0.018	1	0.5849	-1.7096	45.6693	26.7717	2.36e-08	1	1.30141	1.3014	24.3184	31.8622	0.0228	1	1.08085	1.0809	27.7227	29.8728	0.474	1	1.95198	1.9522	29.6199	57.9751	9.96e-16	1	1.42106	1.4211	41.3473	58.913	4.27e-06
A_55_P2135064	GTGGCCCATTATTCCCAAAGACACAATTCTGAATGTCATAACTGAAACATTTTAATCTCA	NM_008204	H2-M2	histocompatibility 2 M region locus 2	GO:0003674(molecular_function)|GO:0008150(biological_process)|GO:0009986(cell surface)|GO:0016021(integral to membrane)	100.002	18	Female	0.8777	-1.1393	19.1131	15.194	0.6999	0.1	1.0581	1.0581	23.4221	24.6764	0.6991	1	0.6284	-1.5913	48.9976	30.7434	2.42e-08	1	1.85805	1.8581	20.2429	37.8798	0.0322	1	1.21818	1.2181	30.2985	36.9881	0.0336	1	2.03417	2.0343	34.0516	68.9548	2.1e-19	1	1.80505	1.8052	35.0129	63.594	4.34e-05
A_52_P487362	TTAGATTGTATCTGTCCTTAATGTCAAATGATGAATCCAGTTTGAATCAGCTGTCATTCC	NM_028980	Ppp4r4	protein phosphatase 4 regulatory subunit 4	GO:0005488(binding)|GO:0005515(protein binding)|GO:0005575(cellular_component)|GO:0005737(cytoplasm)|GO:0008150(biological_process)	6.022	15	Female	0.8896	-1.1241	1040.18	881.38	0.3301	1	0.5436	-1.8395	1182.81	643.591	3.72e-19	1	0.5759	-1.7364	1188.91	683.187	2.52e-08	1	0.677277	-1.4765	1220.82	826.898	4.64e-11	1	0.991572	-1.0085	747.566	731.207	0.9442	1	1.01143	1.0115	1521.15	1552.81	0.9205	1	0.947688	-1.0552	1473.31	1392.85	0.4126
A_55_P2106844	AACTAGACCCACAATGTCCCTGCTCACTCAGCCCCAACACAATAAATGCCTGTGACAGAG	XM_001476912	Gm7475	predicted gene 7475	GO:0003674(molecular_function)|GO:0005575(cellular_component)|GO:0008150(biological_process)	36.002	45	Female	0.9515	-1.051	524.495	449.503	0.7398	1	0.6848	-1.4603	1256.5	859.136	0.0027	1	0.4192	-2.3853	1673.02	701.289	2.63e-08	1	1.24023	1.2402	604.717	781.726	0.2002	1	0.756544	-1.3218	1060.71	818.608	0.0023	1	2.35793	2.358	992.779	2369.55	1.22e-09	1	1.2012	1.2012	1774.07	2131.77	0.0021
A_55_P2024337	TGTGTGTTGACTTCATGCATAATTGTGTCCAATGCTGAGGTCCTGCTCCGGAAATAAACG	NM_026837	Tmem53	transmembrane protein 53	GO:0003674(molecular_function)|GO:0005575(cellular_component)|GO:0008150(biological_process)|GO:0016020(membrane)|GO:0016021(integral to membrane)	4.002	155	Female	1.0338	1.0338	4405.89	4559.34	0.7062	1	0.8255	-1.2114	5328.06	4390.8	0.0171	1	0.6214	-1.6093	6187.3	3852.32	2.77e-08	1	0.676682	-1.4778	6537.63	4415.66	9.45e-07	1	0.791327	-1.2637	5218.74	4097.22	0.0364	1	1.15527	1.1553	6915.16	7994.4	0.0072	1	1.02764	1.0276	6949.65	7142.17	0.6702
A_51_P291224	ACCCTTCACCTTCCTCAACTCCAAGCGTGAGATCGTGGACCGCAAGTACAGCATCTGCAA	NM_001039365	Mobp	myelin-associated oligodendrocytic basic protein	GO:0005737(cytoplasm)|GO:0005739(mitochondrion)|GO:0019911(structural constituent of myelin sheath)	28.0022	108	Female	1.0377	1.0377	408.309	425.601	0.689	1	0.8728	-1.1457	355.516	310.497	0.0091	1	0.6149	-1.6262	277.762	166.553	2.92e-08	1	0.608236	-1.6441	442.037	269.416	6.12e-17	1	0.600962	-1.664	593.527	355.324	9.11e-12	1	0.978378	-1.0221	790.929	773.791	0.768	1	0.824538	-1.2128	699.655	577.515	0.0021
A_55_P1953341	CGATGAAAGCATCTCCTTTTTCTAACCAATAAAGTGATCGCTTTCAGCAATGGAGAAGCT	NM_026323	Wfdc2	WAP four-disulfide core domain 2	GO:0003674(molecular_function)|GO:0004867(serine-type endopeptidase inhibitor activity)|GO:0005575(cellular_component)|GO:0005576(extracellular region)|GO:0008150(biological_process)|GO:0010466(negative regulation of peptidase activity)|GO:0010951(negative regulation of endopeptidase activity)|GO:0030414(peptidase inhibitor activity)	28.0022	108	Female	1.2197	1.2197	1550.57	1774.5	0.175	1	1.0926	1.0926	998.163	1086.08	0.3061	1	0.5068	-1.9733	1585.61	796.115	3.12e-08	1	0.39968	-2.502	2486.94	990.394	8.05e-40	1	0.655008	-1.5267	1294	854.988	1.14e-05	1	0.890472	-1.123	2430.5	2159.65	0.1051	1	1.37589	1.3759	1333.82	1834.4	1.27e-08
A_55_P2084641	GCTCTGGATTCCGAGTGCCTACCCTGTGTACAGCAAAGCTTTTCAATTGCCATTGGCTAA	XR_035232	Hist1h2al	histone cluster 1 H2al	GO:0003674(molecular_function)|GO:0005575(cellular_component)|GO:0008150(biological_process)	20.002	32	Female	1.2551	1.2551	20.1256	25.2426	0.0376	1	1.0207	1.0207	37.2315	38.2258	0.8845	1	0.3381	-2.9579	41.9015	14.2801	3.33e-08	1	0.490701	-2.0379	37.7786	18.3762	0.0006	1	0.536136	-1.8652	47.7925	25.275	1.33e-07	1	1.50466	1.5047	38.7964	58.9312	0.1951	1	1.0989	1.0989	48.9154	54.5505	0.4731
A_52_P657396	GCATCATGACTGTCTAATCCTAATTGTAATGTCATCTGCTCCAGTCAGGTCTTTTGCACA	XM_001477792	4933406B17Rik	RIKEN cDNA 4933406B17 gene	GO:0003674(molecular_function)|GO:0005575(cellular_component)|GO:0008150(biological_process)	20.002	32	Female	1.0583	1.0583	13.28	13.8764	0.79	0.1	0.6208	-1.6107	16.6309	10.3774	0.0397	0.1	0.2166	-4.6169	23.8091	5.1224	3.34e-08	1	0.460872	-2.1698	20.7332	8.3486	0.012	1	0.602591	-1.6595	28.838	17.4599	2.06e-06	1	1.40766	1.4077	36.981	53.2044	0.0033	1	1.16185	1.1619	33.7032	38.9577	0.0861
A_51_P411264	CCTGTGCATTTGAATCAAATTGGGATGTAACTCCACTGAATCACCGTTGACTCTCTGGTT	NM_172597	Txndc16	thioredoxin domain containing 16	GO:0003674(molecular_function)|GO:0005575(cellular_component)|GO:0005576(extracellular region)|GO:0008150(biological_process)|GO:0045454(cell redox homeostasis)	12.0022	62	Female	1.1429	1.1429	410.289	455.897	0.218	1	0.7994	-1.2509	535.297	430.152	0.0765	1	0.6417	-1.5583	522.56	333.324	3.69e-08	1	0.655996	-1.5244	608.568	398.937	2.45e-08	1	0.760572	-1.3148	481.66	367.301	4.39e-05	1	1.15929	1.1593	657.789	762.495	0.0891	1	0.911328	-1.0973	728.215	659.166	0.4468
A_51_P234692	AAAGCAGTTTGGGAAATAAAAGAGACTGGGCCCTGGGTCATCTTACTAGATAACACTTTG	NR_003513	Neat1	nuclear paraspeckle assembly transcript 1 (non-protein coding)	GO:0005515(protein binding)|GO:0042382(paraspeckles)|GO:0043954(cellular component maintenance)	6.022	15	Female	0.903	-1.1075	12042.2	11582.7	0.4578	1	0.6458	-1.5485	19565.9	12663.7	3.98e-05	1	0.6585	-1.5187	22946.7	15033.7	3.71e-08	1	1.15607	1.156	17156.4	19839.6	0.0061	1	1.11062	1.1107	15997.5	17777.9	0.1783	1	1.58831	1.5884	20417.3	32651.5	0.0014	1	1.08319	1.0832	26000.5	28261.7	0.5771
A_55_P2046145	TGCATCTTCAATGTTCTACACTCTGGGAAATAAAGATGATGACCCAAAGTTGTCAAAAAA	ENSMUST00000019416				4.002	155	Female	0.6848	-1.4604	908.022	619.53	4.58e-05	1	0.7754	-1.2897	927.116	718.627	0.0002	1	0.6246	-1.6009	883.754	552.709	4.07e-08	1	0.73551	-1.3596	979.248	713.503	0.0448	1	0.736431	-1.3579	913.967	663.173	0.0176	1	0.769645	-1.2993	1798.94	1372.71	0.001	1	0.886603	-1.1279	1377.73	1218.57	0.0941
A_51_P415247	CTAGTCTTAAGCTTTGCCTCCGTTATTACAAGAGCCTAACGCCGGCCACGATTCTTTGAA	ENSMUST00000046721	4930524J08Rik	RIKEN cDNA 4930524J08 gene	GO:0003674(molecular_function)|GO:0005575(cellular_component)|GO:0008150(biological_process)	12.0022	62	Female	1.0275	1.0275	122.598	130.932	0.8239	1	0.7458	-1.3409	132.758	99.0567	0.0004	1	0.6189	-1.6158	125.708	77.9847	4.08e-08	1	0.53582	-1.8663	171.04	91.9387	6.59e-11	1	0.743992	-1.3441	104.266	78.0381	0.0007	1	0.954198	-1.048	184.953	175.136	0.5603	1	0.966931	-1.0342	166.968	161.456	0.5465
A_52_P426740	AGGGACTCTTTGAAACACCAAACTCATCATTGAGGCCTATACATCTGAATCCTATATACC	NM_023635	Rab27a	RAB27A member RAS oncogene family	GO:0000166(nucleotide binding)|GO:0005525(GTP binding)|GO:0005622(intracellular)|GO:0005764(lysosome)|GO:0005768(endosome)|GO:0005794(Golgi apparatus)|GO:0006605(protein targeting)|GO:0006887(exocytosis)|GO:0007264(small GTPase mediated signal transduction)|GO:0007596(blood coagulation)|GO:0015031(protein transport)|GO:0016020(membrane)|GO:0016192(vesicle-mediated transport)|GO:0016324(apical pla…	60.0022	14	Female	1.1997	1.1997	551.647	613.508	0.222	1	0.9746	-1.0261	360.123	349.537	0.7326	1	0.646	-1.5481	331.539	212.365	4.31e-08	1	0.353982	-2.825	855.918	297.045	4.91e-15	1	0.609013	-1.642	391.106	238.203	4.37e-16	1	0.581903	-1.7185	816.987	476.858	4.39e-08	1	0.882924	-1.1326	451.665	402.095	0.1484
A_55_P2131288	GCATCTTGTTCCCATGGTGATAACACTAATTGAATATATCTATGAGGGCATGTATTAGTT	NM_178655	Ank2	ankyrin 2 brain	GO:0005515(protein binding)|GO:0005737(cytoplasm)|GO:0005856(cytoskeleton)|GO:0005886(plasma membrane)|GO:0005887(integral to plasma membrane)|GO:0006915(apoptosis)|GO:0007165(signal transduction)|GO:0008104(protein localization)|GO:0016020(membrane)|GO:0034394(protein localization at cell surface)|GO:0042981(regulation of apoptosis)|GO:0060048(cardiac muscle contraction)	12.0022	62	Female	0.8975	-1.1142	267.753	245.576	0.298	1	0.7435	-1.345	388.758	287.962	0.0028	1	0.5286	-1.8916	282.968	150.79	4.43e-08	1	0.510152	-1.9602	338.241	170.936	7.75e-05	1	0.497265	-2.011	337.044	159.993	0.0003	1	0.985028	-1.0152	442.279	432.205	0.8757	1	0.732923	-1.3644	493.825	359.902	0.0006
A_55_P2033250	AGAGATTTATCACTGGATCCCCAACTCAGACCCATCATCAAGCAAAACCAAGCAGGTCAT	NM_010191	Fdft1	farnesyl diphosphate farnesyl transferase 1	GO:0003824(catalytic activity)|GO:0004310(farnesyl-diphosphate farnesyltransferase activity)|GO:0005783(endoplasmic reticulum)|GO:0005792(microsome)|GO:0006694(steroid biosynthetic process)|GO:0006695(cholesterol biosynthetic process)|GO:0008299(isoprenoid biosynthetic process)|GO:0008610(lipid biosynthetic process)|GO:0009058(biosynthetic process)|GO:0016020(membrane)|GO:0016021(integral to memb…	4.002	155	Female	1.1075	1.1075	6650.04	7560.76	0.355	1	0.9002	-1.1109	6890.61	6204.99	0.1056	1	0.6649	-1.5039	9933.16	6619.64	4.47e-08	1	0.691133	-1.4469	11315.2	7915.88	0.0024	1	0.943663	-1.0597	7789.23	7454.07	0.5119	1	1.17592	1.1759	11214.2	13217.6	0.0072	1	1.27535	1.2754	9327.09	11915.8	0.0009
A_52_P51024	CTCAACAAGACGGACATCCTGGAAGATAAGATTCACACCTCCCACCTGGCCACATACTTC	NM_010304	Gna15	guanine nucleotide binding protein alpha 15	GO:0000166(nucleotide binding)|GO:0003924(GTPase activity)|GO:0004871(signal transducer activity)|GO:0005525(GTP binding)|GO:0005834(heterotrimeric G-protein complex)|GO:0006184(GTP catabolic process)|GO:0006471(protein amino acid ADP-ribosylation)|GO:0007165(signal transduction)|GO:0007186(G-protein coupled receptor protein signaling pathway)|GO:0007200(activation of phospholipase C activity by …	4.002	155	Female	1.1357	1.1357	28.1041	31.2294	0.3259	1	0.9078	-1.1016	39.9111	36.315	0.4126	1	0.6445	-1.5516	39.6803	25.5444	4.58e-08	1	0.75092	-1.3317	37.2344	27.9312	0.0002	1	0.840831	-1.1893	43.4956	36.3168	0.1471	1	1.23655	1.2365	49.412	60.7475	0.0047	1	1.1197	1.1197	52.63	58.9137	0.043
A_51_P164296	ATTTTTGAGAAGTCTGTGTGGCTTATTTCTTAGTGGAAATGGAAAAGTAAGGCTTCATTC	NM_021475	Adamdec1	ADAM-like decysin 1	GO:0003674(molecular_function)|GO:0004222(metalloendopeptidase activity)|GO:0005575(cellular_component)|GO:0005576(extracellular region)|GO:0006508(proteolysis)|GO:0008150(biological_process)|GO:0008233(peptidase activity)|GO:0008237(metallopeptidase activity)|GO:0008270(zinc ion binding)|GO:0016787(hydrolase activity)|GO:0046872(metal ion binding)	20.002	32	Female	0.8289	-1.2064	551.17	457.356	0.0343	1	0.9405	-1.0633	652.496	613.726	0.6035	1	0.6163	-1.6227	543.026	334.153	4.67e-08	1	0.685072	-1.4597	653.601	444.409	0.0001	1	0.547405	-1.8268	653.337	351.739	5.35e-09	1	0.942596	-1.0609	824.662	759.733	0.6428	1	0.832986	-1.2005	786.897	655.452	0.0049
A_52_P60353	GACTCTAAGCTGTCTTAACTTATGTCTACAGTATGTTCTTGTTCTTTCATTTGGTGAATG	NM_001083628	Greb1l	growth regulation by estrogen in breast cancer-like	GO:0003674(molecular_function)|GO:0005575(cellular_component)|GO:0008150(biological_process)	94.0222	2	Female	0.8567	-1.1673	285.306	245.297	0.0864	1	0.5835	-1.7137	389.182	227.158	1.25e-12	1	0.3855	-2.5944	229.941	87.2227	4.72e-08	1	0.372787	-2.6825	319.036	118.911	2.44e-29	1	0.400176	-2.4989	264.506	99.616	3.92e-07	1	0.800064	-1.2499	420.393	338.631	0.0017	1	0.594884	-1.681	508.894	303.614	3.37e-10
A_51_P517695	TTTCAAATATGTACTTCCTAGAATGCCATTTTGTGTGGCTTGCTAATCTTGGCCCTGGAG	NM_008530	Ly6f	lymphocyte antigen 6 complex locus F	GO:0003674(molecular_function)|GO:0005575(cellular_component)|GO:0005886(plasma membrane)|GO:0008150(biological_process)|GO:0016020(membrane)|GO:0031225(anchored to membrane)	20.002	32	Female	1.0367	1.0367	31.975	31.6323	0.8382	1	0.6868	-1.456	73.5562	50.5394	0.0417	1	0.4318	-2.3156	52.2383	22.9319	5.43e-08	1	0.691946	-1.4452	46.429	32.5536	0.0638	1	0.476963	-2.0966	59.7816	29.5055	7.09e-05	1	1.34971	1.3498	55.7611	78.6965	0.092	1	0.728173	-1.3733	93.6396	69.1066	0.1263
A_52_P493477	CCGACTGAGTAAGAAAGTCACAAAAACAGTGAAGATGATGTATCTAAAGAATAATCTTCC	NM_173051	Serpinb1c	serine (or cysteine) peptidase inhibitor clade B member 1c	GO:0004867(serine-type endopeptidase inhibitor activity)|GO:0005575(cellular_component)|GO:0005737(cytoplasm)|GO:0008150(biological_process)|GO:0010466(negative regulation of peptidase activity)|GO:0010951(negative regulation of endopeptidase activity)|GO:0030414(peptidase inhibitor activity)	100.002	18	Female	0.8674	-1.1528	15.6944	13.78	0.4809	1	0.7593	-1.317	36.1475	26.8014	0.2291	1	0.4322	-2.314	113.968	47.5107	5.47e-08	1	1.73491	1.735	23.7235	41.3584	0.0002	1	1.25078	1.2508	32.7603	43.4972	0.2347	1	3.2175	3.2173	52.0245	167.708	8.57e-24	1	2.58665	2.5867	59.4234	155.189	7.15e-08
A_52_P508991	GATCTAACTGGCTTTTCAAATGTATGGAGTATAACGTTCCAACTCCTCTAATGTAACAAC	NM_010231	Fmo1	flavin containing monooxygenase 1	GO:0004497(monooxygenase activity)|GO:0004499(flavin-containing monooxygenase activity)|GO:0005783(endoplasmic reticulum)|GO:0005792(microsome)|GO:0016020(membrane)|GO:0016021(integral to membrane)|GO:0016491(oxidoreductase activity)|GO:0031227(intrinsic to endoplasmic reticulum membrane)|GO:0050660(FAD binding)|GO:0050661(NADP or NADPH binding)|GO:0055114(oxidation reduction)	28.0022	108	Female	1.0859	1.0859	24993.5	26671.5	0.417	1	0.8265	-1.2099	28922.2	23618.6	0.1224	1	0.465	-2.1503	33423.8	15414.1	5.66e-08	1	0.463564	-2.1572	42151.9	19360.1	1.14e-14	1	0.602373	-1.6601	32255.7	19077.4	8.06e-06	1	1.01471	1.0147	45066.3	45997.8	0.8367	1	1.06792	1.068	37333	40123.5	0.585
A_55_P2427377	CTTCATCTTTACAAAGCTTGTAGCTGCCATTGCTTCTCTGCTTTATTTAATAAAGATACC	AK039947	3110068a07rik	RIKEN cDNA 3110068A07 gene		28.0022	108	Female	1.0382	1.0382	258.576	266.911	0.6833	1	0.8793	-1.1373	319.751	281.367	0.0398	1	0.6147	-1.6267	205.892	125.98	5.88e-08	1	0.586545	-1.7049	296.835	174.194	1.05e-19	1	0.610501	-1.638	440.768	258.594	1.4e-07	1	0.968523	-1.0325	621.982	616.186	0.6772	1	0.832848	-1.2007	715.336	591.622	0.0025
A_55_P2062543	TATTTCTCCTCTGGAAGAGAATGTCTCCGAGTCTCTGAATTCACTACGCTTTGCTTCCAA	NM_053173	Kifc1	kinesin family member C1	GO:0003777(microtubule motor activity)|GO:0005871(kinesin complex)	124.002	16	Female	1.5558	1.5558	117.322	188.569	0.0004	1	0.9563	-1.0456	110.507	107.319	0.7701	1	0.4346	-2.3008	22.4203	9.7096	5.9e-08	1	0.120649	-8.2885	262.131	32.0836	7.28e-19	1	0.166998	-5.9881	120.429	20.3198	0	1	0.187889	-5.3223	169.864	32.7129	3.6e-24	1	0.252417	-3.9617	132.249	33.1684	6.18e-30
A_55_P2371281	TCACAGATACATGCAGGCAGAATAGCCATACTCATAAAATAAAAGTAGAAAATCTCAACG	AK018532	9030601B04Rik	RIKEN cDNA 9030601B04 gene	GO:0003674(molecular_function)|GO:0005575(cellular_component)|GO:0008150(biological_process)	14.0222	7	Female	0.8551	-1.1695	91.034	77.5329	0.092	1	0.3524	-2.8375	147.026	51.27	3.64e-19	1	0.3266	-3.0617	101.169	33.4554	6.09e-08	1	0.33151	-3.0165	112.448	37.898	1.71e-12	1	0.660458	-1.5141	55.7218	37.2694	0.0001	1	0.976944	-1.0236	169.023	163.025	0.7834	1	0.679302	-1.4721	203.119	138.44	0.0016
A_55_P1967500	GTGCTGTAAATCACATTTCCCTTGTCAGATCATTTACAGATACATTTAAAGGATTCCATG	NM_001037906	Nell1	NEL-like 1 (chicken)	GO:0005080(protein kinase C binding)|GO:0005198(structural molecule activity)|GO:0005509(calcium ion binding)|GO:0005576(extracellular region)|GO:0005737(cytoplasm)|GO:0006917(induction of apoptosis)|GO:0007155(cell adhesion)|GO:0045667(regulation of osteoblast differentiation)|GO:0045778(positive regulation of ossification)	20.002	32	Female	1.2708	1.2708	58.5879	76.0968	0.0328	1	0.9477	-1.0552	91.763	87.0459	0.6745	1	0.6202	-1.6125	74.8344	46.5063	6.11e-08	1	0.690369	-1.4485	99.2806	68.5416	4.13e-11	1	0.573559	-1.7435	113.372	66.6435	1.27e-07	1	1.1562	1.1563	96.3489	110.124	0.0525	1	0.783331	-1.2766	118.996	95.3318	0.0889
A_55_P2045876	TTTTCCCTTCCTTGACCGATCTCTGGAACTTCGAAATACATTCAACCGCCTTTTCTGAGA	XM_001477165	2900008C10Rik	RIKEN cDNA 2900008C10 gene	GO:0003674(molecular_function)|GO:0005575(cellular_component)|GO:0008150(biological_process)	4.002	155	Female	0.9267	-1.0791	582.236	541.652	0.4015	1	0.8287	-1.2068	675.417	559.696	0.0002	1	0.6336	-1.5784	645.609	408.198	7.32e-08	1	0.725426	-1.3785	675.197	490.266	3.22e-08	1	0.734646	-1.3612	591.137	436.822	0.0004	1	1.04679	1.0467	946.03	987.629	0.5501	1	0.99295	-1.0071	879.298	872.748	0.9163
A_55_P1962861	ATATGGGACACTTGGGAAACCCTGCCATCCACATTTCTGGACAGGGGCGGGTGTTGTGTG	NR_002866	Dio3os	deiodinase iodothyronine type III opposite strand	GO:0003674(molecular_function)|GO:0005575(cellular_component)|GO:0008150(biological_process)	4.002	155	Female	0.8938	-1.1188	51.2787	45.3501	0.2681	1	0.7869	-1.2708	77.1302	60.5641	0.0089	1	0.5171	-1.9337	74.2083	38.3225	7.81e-08	1	0.714133	-1.4003	56.3523	40.2336	0.0122	1	0.772798	-1.294	63.1448	48.8768	0.0107	1	1.25047	1.2505	99.5604	125.441	0.0391	1	1.10951	1.1096	97.0169	108.002	0.1073
A_55_P1962747	TAGTAAACCAATGTATGCTTATCCCCACCTAGATTACAAATAAACGAGACTCAGACTCTG	NM_207105	H2-Ab1	histocompatibility 2 class II antigen A beta 1	GO:0002504(antigen processing and presentation of peptide or polysaccharide antigen via MHC class II)|GO:0005515(protein binding)|GO:0005622(intracellular)|GO:0005769(early endosome)|GO:0005771(multivesicular body)|GO:0005794(Golgi apparatus)|GO:0005886(plasma membrane)|GO:0006955(immune response)|GO:0009897(external side of plasma membrane)|GO:0016020(membrane)|GO:0016021(integral to membrane)|G…	36.002	45	Female	1.0178	1.0178	1359.5	1361.74	0.8593	1	1.131	1.131	2086.03	2321.2	0.2546	1	0.5593	-1.788	3335.69	1818.82	8.13e-08	1	1.153	1.1531	1882.29	2178.19	0.2455	1	0.743494	-1.345	2800.08	2078.25	9.88e-05	1	1.83959	1.8397	2541.51	4775.81	9.57e-06	1	1.44051	1.4405	2866.08	4164.72	7.46e-06
A_55_P2146560	AATGTATGCTTATCCCCACCTAGATTACAAATAAACGAGACCCAGACTCTGGTTATTTGA	NM_207105	H2-Ab1	histocompatibility 2 class II antigen A beta 1	GO:0002504(antigen processing and presentation of peptide or polysaccharide antigen via MHC class II)|GO:0005515(protein binding)|GO:0005622(intracellular)|GO:0005769(early endosome)|GO:0005771(multivesicular body)|GO:0005794(Golgi apparatus)|GO:0005886(plasma membrane)|GO:0006955(immune response)|GO:0009897(external side of plasma membrane)|GO:0016020(membrane)|GO:0016021(integral to membrane)|G…	100.002	18	Female	1.1383	1.1383	1291.64	1395.58	0.315	1	1.2414	1.2414	1936.55	2344.08	0.0619	1	0.5643	-1.772	3164.24	1741.69	8.42e-08	1	1.06712	1.0671	1966.34	2110.74	0.6349	1	0.716178	-1.3963	2928.32	2097.83	1.56e-06	1	2.07555	2.0754	2176.53	4585.44	1.67e-08	1	1.50353	1.5035	2720.47	4098.69	1.97e-12
A_51_P104897	TACATGTCCTGTGTCCTGGGGACTAATGTGTTAATTGCCTTAAATAAATTAATAGACTCC	NM_080553	Itpr3	inositol 145-triphosphate receptor 3	GO:0000822(inositol hexakisphosphate binding)|GO:0004872(receptor activity)|GO:0005216(ion channel activity)|GO:0005220(inositol 145-trisphosphate-sensitive calcium-release channel activity)|GO:0005262(calcium channel activity)|GO:0005515(protein binding)|GO:0005634(nucleus)|GO:0005640(nuclear outer membrane)|GO:0005654(nucleoplasm)|GO:0005730(nucleolus)|GO:0005737(cytoplasm)|GO:0005783(endoplasm…	12.0022	62	Female	0.9198	-1.0872	161.842	146.084	0.3555	1	1.0029	1.0029	139.463	139.69	0.9771	1	0.6308	-1.5852	168.72	106.515	9.6e-08	1	0.632391	-1.5813	205.17	129.624	1.3e-28	1	0.737735	-1.3555	166.286	121.782	1.26e-05	1	0.897344	-1.1144	264.516	234.775	0.152	1	1.16945	1.1694	187.842	219.005	0.0325
A_55_P2118441	ACTTTCCAAGGAAACTGGACGTTTCCACTTTAGCGCTTCCAATAAAATTCTTGCTAAGTG	NM_010846	Mx1	myxovirus (influenza virus) resistance 1	GO:0000166(nucleotide binding)|GO:0003924(GTPase activity)|GO:0005515(protein binding)|GO:0005525(GTP binding)|GO:0005634(nucleus)|GO:0005737(cytoplasm)|GO:0006184(GTP catabolic process)|GO:0009615(response to virus)|GO:0045087(innate immune response)	20.002	32	Female	1.1138	1.1138	174.567	175.448	0.4956	1	0.9465	-1.0565	285.356	270.193	0.3271	1	0.5918	-1.6899	203.613	121.51	1.04e-07	1	0.623131	-1.6048	230.595	144.723	0.0061	1	0.437044	-2.2881	293.108	127.011	1.94e-10	1	1.13379	1.1338	246.6	279.731	0.0642	1	0.739098	-1.353	348.437	254.591	0.013
A_52_P638459	TCTCAGCTGCTCCGAGGCTCTGCACAGCAAACCCAAGAAATCAGCATTTCATTGAAATTT	NM_013653	Ccl5	chemokine (C-C motif) ligand 5	GO:0005125(cytokine activity)|GO:0005576(extracellular region)|GO:0005615(extracellular space)|GO:0005625(soluble fraction)|GO:0005737(cytoplasm)|GO:0006935(chemotaxis)|GO:0006954(inflammatory response)|GO:0006955(immune response)|GO:0008009(chemokine activity)|GO:0031622(positive regulation of fever)|GO:0034097(response to cytokine stimulus)|GO:0034612(response to tumor necrosis factor)|GO:00456…	28.0022	108	Female	0.7928	-1.2614	362.349	266.749	0.0954	1	0.8504	-1.1759	342.939	290.292	0.1107	1	0.6224	-1.6068	305.853	188.996	1.04e-07	1	0.638651	-1.5658	364.717	232.818	2.61e-15	1	0.655265	-1.5261	335.968	219.84	2.57e-11	1	0.75188	-1.33	568.975	426.089	9.08e-05	1	0.865351	-1.1556	449.089	390.363	0.1384
A_55_P1975989	CCTCTCTTTACTGAGTGTGCGTTTTATTTTATGTAAGGTAAGATAGCAAGCTGATCATAT	NM_172864	Wdr63	WD repeat domain 63	GO:0003674(molecular_function)|GO:0005575(cellular_component)|GO:0008150(biological_process)	4.002	155	Female	0.9213	-1.0855	7.5853	6.9098	0.7906	0.1	0.511	-1.9569	11.9419	6.0055	0.0427	0.01	0.2102	-4.7575	22.9704	4.6639	1.07e-07	1	0.38345	-2.6079	8.106	3.0908	0.0002	0.1	0.637389	-1.5689	6.67	4.2514	0.011	0.01	1.66472	1.6647	15.4908	26.6694	0.0078	1	1.44155	1.4415	31.7341	44.4815	0.0078
A_51_P375969	CTCCATTTTTAAAAGATGGTGCCTCAGAAGAGGAGACCAACCTCAGCAAGATGGTGATGA	NM_053200	Ces3	carboxylesterase 3	GO:0004091(carboxylesterase activity)|GO:0005783(endoplasmic reticulum)|GO:0006637(acyl-CoA metabolic process)|GO:0009636(response to toxin)|GO:0016787(hydrolase activity)|GO:0030339(fatty-acyl-ethyl-ester synthase activity)	12.0022	62	Female	0.9583	-1.0435	67086.5	64022.3	0.6395	1	0.9026	-1.1079	77542.1	70006.6	0.0997	1	0.6166	-1.6218	102035	63289.5	1.1e-07	1	0.564016	-1.773	131836	73443.7	2.86e-10	1	0.759474	-1.3167	101391	76991.5	0.0059	1	0.833333	-1.2	132922	110764	0.0004	1	1.0022	1.0022	102814	103402	0.9778
A_55_P1966102	AAGTTACCTTACTGTAAGAAGCCGCTCCCCATGTTCTTTACATTAAAAGCATATATGTGT	NM_080637	Nme5	non-metastatic cells 5 protein expressed in (nucleoside-diphosphate kinase)	GO:0000302(response to reactive oxygen species)|GO:0004550(nucleoside diphosphate kinase activity)|GO:0005524(ATP binding)|GO:0006165(nucleoside diphosphate phosphorylation)|GO:0006183(GTP biosynthetic process)|GO:0006228(UTP biosynthetic process)|GO:0006241(CTP biosynthetic process)|GO:0006916(anti-apoptosis)|GO:0007275(multicellular organismal development)|GO:0007283(spermatogenesis)|GO:0007286…	4.002	155	Female	1.0399	1.0399	46.6261	48.2665	0.6812	1	0.7971	-1.2545	55.0751	43.8957	0.0028	1	0.6157	-1.6242	54.0639	33.2216	1.2e-07	1	0.672812	-1.4863	60.7942	40.997	1.47e-06	1	0.761093	-1.3139	53.433	40.128	0.024	1	1.04384	1.0438	76.305	78.2132	0.7238	1	1.03821	1.0382	69.1498	70.6798	0.7723
A_55_P2080021	ATAACTGTTTCAGTGTCCCGCTGGTACCTGTTCTTATTCAATAAATCTCTCAAAAGACCA	NM_011864	Papss2	3'-phosphoadenosine 5'-phosphosulfate synthase 2	GO:0000103(sulfate assimilation)|GO:0000166(nucleotide binding)|GO:0003824(catalytic activity)|GO:0004020(adenylylsulfate kinase activity)|GO:0004781(sulfate adenylyltransferase (ATP) activity)|GO:0005524(ATP binding)|GO:0007596(blood coagulation)|GO:0016301(kinase activity)|GO:0016310(phosphorylation)|GO:0016740(transferase activity)|GO:0016772(transferase activity transferring phosphorus-contai…	6.022	15	Female	0.9304	-1.0748	25492.1	22336.8	0.5967	1	0.5278	-1.8948	37079.9	19322.3	3.42e-07	1	0.3711	-2.6949	53461.5	18990.5	1.25e-07	1	0.686059	-1.4576	35002.1	24110.1	4.03e-08	1	0.889917	-1.1237	25628.7	22672.9	0.107	1	1.59923	1.5992	41761.1	67677.8	0.0005	1	1.25676	1.2568	44819.7	56920.4	0.1362
A_51_P155723	CCTCTGAACATTAATAATTATACTCGTGGACAAATGCCACTGAGAGGATCCCTCTTCTGT	NM_030239	Abcg3	ATP-binding cassette sub-family G (WHITE) member 3	GO:0003674(molecular_function)|GO:0005524(ATP binding)|GO:0005575(cellular_component)|GO:0006200(ATP catabolic process)|GO:0006810(transport)|GO:0008150(biological_process)|GO:0016020(membrane)|GO:0016021(integral to membrane)|GO:0016887(ATPase activity)	20.002	32	Female	0.9359	-1.0685	98.1592	92.5211	0.4855	1	1.0266	1.0266	107.076	110.299	0.7133	1	0.6002	-1.6661	98.0466	59.1179	1.27e-07	1	0.60584	-1.6506	129.859	77.6244	0.0035	1	0.581362	-1.7201	133.035	76.9654	3.1e-08	1	0.957579	-1.0443	181.469	171.689	0.8382	1	1.11321	1.1132	130.709	146.757	0.3699
A_55_P2014416	TTACCAAGGCAATTTTCACTATGTGAGCATCAGCAAGACTGACTCCTGGCAGATCACGAT	XM_001472652	LOC100044656	similar to renin 2 tandem duplication of Ren1		12.0022	62	Female	0.9405	-1.0633	74.2567	68.234	0.5932	1	0.4952	-2.0193	47.6884	24.0846	0.0001	0.1	0.3003	-3.3302	107.055	30.1964	1.4e-07	1	0.35189	-2.8418	83.9405	29.8619	2.63e-08	1	0.801925	-1.247	24.725	19.7815	0.4774	1	1.28057	1.2806	128.961	166.315	0.1136	1	2.15517	2.155	65.8749	137.268	0.0003
A_55_P2157048	GCAGCCAGTGTGGTACTCATTTCTTCTTAAAAACAAAACAAAAACAGGACTCAGAATTTT	NM_027326	Mllt3	myeloid/lymphoid or mixed-lineage leukemia (trithorax homolog Drosophila); translocated to 3	GO:0005515(protein binding)|GO:0005634(nucleus)|GO:0006350(transcription)|GO:0006355(regulation of transcription DNA-dependent)|GO:0007379(segment specification)|GO:0009952(anterior/posterior pattern formation)|GO:0045449(regulation of transcription)	12.0022	62	Female	0.9595	-1.0422	137.854	131.66	0.6552	1	0.6471	-1.5454	175.449	112.926	0.0011	1	0.5569	-1.7958	119.995	66.1329	1.4e-07	1	0.488759	-2.046	169.83	80.6875	3.8e-05	1	0.590737	-1.6928	131.161	74.3368	0.0015	1	0.880514	-1.1357	218.545	192.976	0.0354	1	0.744657	-1.3429	226.718	169.158	3.19e-05
A_55_P1967149	GTCTGACTCTTTTTGTATATACGGGAAAATGTACATACGTGTGAACCAAATTGTACAAGA	NM_008393	Irx3	Iroquois related homeobox 3 (Drosophila)	GO:0001656(metanephros development)|GO:0001822(kidney development)|GO:0003674(molecular_function)|GO:0003677(DNA binding)|GO:0003700(transcription factor activity)|GO:0005634(nucleus)|GO:0005737(cytoplasm)|GO:0006350(transcription)|GO:0006355(regulation of transcription DNA-dependent)|GO:0007275(multicellular organismal development)|GO:0007498(mesoderm development)|GO:0030528(transcription regula…	108.002	10	Female	1.0697	1.0697	4.9117	5.543	0.8849	0.01	1.0641	1.0641	14.5534	14.9373	0.8254	0.1	0.6101	-1.6391	39.484	24.1172	1.43e-07	1	2.25938	2.2594	12.171	28.2013	3.15e-05	1	1.06451	1.0645	25.7414	27.6077	0.7274	1	4.41696	4.4165	14.9448	66.3816	0	1	2.24517	2.2452	24.4491	56.5406	2.59e-06
A_52_P476731	GGTTCTGAACTTGTTTGTGATACTCAAAGTAAAAGAATTTTAGATTCAGAGTCTCCTGAG	NM_027828	Fam110c	family with sequence similarity 110 member C	GO:0003674(molecular_function)|GO:0005575(cellular_component)|GO:0005737(cytoplasm)|GO:0005856(cytoskeleton)|GO:0005874(microtubule)|GO:0008150(biological_process)	22.022	2	Female	1.1045	1.1045	151.512	168.289	0.2837	1	0.6252	-1.5994	151.391	94.6847	5.5e-12	1	0.3762	-2.6583	129.584	47.1205	1.45e-07	1	0.208416	-4.7981	206.675	40.2081	0.0001	1	0.478423	-2.0902	115.672	56.1079	3.47e-14	1	0.84868	-1.1783	250.824	210.164	0.1875	1	0.844951	-1.1835	212.848	177.467	0.2304
A_55_P2019714	TAAAAATCCGCCAAGAACATTATCCACACACTGTTCCATTCAGCCAGTGTCTGTTCACTA	NM_147155	Tagap1	T-cell activation GTPase activating protein 1	GO:0003674(molecular_function)|GO:0005575(cellular_component)|GO:0008150(biological_process)	20.002	32	Female	0.7718	-1.2957	40.3798	31.6584	0.0261	1	1.2911	1.2911	42.4955	54.8365	0.0303	1	0.4438	-2.2532	54.4374	24.1213	1.45e-07	1	0.667156	-1.4989	50.7316	33.5932	0.0107	1	0.442909	-2.2578	92.1087	41.4539	7.42e-07	1	0.934754	-1.0698	101.01	92.881	0.6494	1	1.20351	1.2035	70.3489	84.6558	0.0012
A_51_P339540	CGTAGAGCAGCCCACGGTTTTGTGGAAATCTGAAAACTGTGCAATGTATTGAGAACACTC	NM_009876	Cdkn1c	cyclin-dependent kinase inhibitor 1C (P57)	GO:0000122(negative regulation of transcription from RNA polymerase II promoter)|GO:0004860(protein kinase inhibitor activity)|GO:0004861(cyclin-dependent protein kinase inhibitor activity)|GO:0005515(protein binding)|GO:0005634(nucleus)|GO:0007049(cell cycle)|GO:0007050(cell cycle arrest)|GO:0016301(kinase activity)|GO:0016310(phosphorylation)|GO:0042326(negative regulation of phosphorylation)|G…	60.0022	14	Female	1.1264	1.1264	506.372	566.935	0.1974	1	0.8065	-1.2399	453.275	365.568	0.0002	1	0.5984	-1.6712	269.432	160.542	1.55e-07	1	0.338799	-2.9516	724.852	246.089	2.65e-26	1	0.494193	-2.0235	370.961	183.221	2.58e-33	1	0.608791	-1.6426	726.201	445.317	1.3e-05	1	0.685542	-1.4587	561.345	385.687	0.0003
A_55_P2095311	ATCACTGGTAATGCTGTCAACGTGAAGACTTACTGTTGCAAGGAAGACCTCTGCAATGCA	ENSMUST00000023246				4.002	155	Female	1.0737	1.0737	3579.91	3877.07	0.4508	1	0.8924	-1.1206	4258.76	3800.77	0.1881	1	0.567	-1.7636	4589.65	2623.42	1.57e-07	1	0.5997	-1.6675	5261.87	3192.34	0.002	1	0.673491	-1.4848	4292.81	2927.29	0.0195	1	1.08672	1.0867	5707.38	6263.68	0.4009	1	1.02522	1.0253	5536.61	5685.88	0.7782
A_55_P2116272	AATGGATTAATTGCTCTGCCACCCCATTACCAGCTCTGCTTCATTCCTCTCTAAAGAGAT	NM_010002	Cyp2c38	cytochrome P450 family 2 subfamily c polypeptide 38	GO:0004497(monooxygenase activity)|GO:0005506(iron ion binding)|GO:0005783(endoplasmic reticulum)|GO:0005792(microsome)|GO:0009055(electron carrier activity)|GO:0016020(membrane)|GO:0016491(oxidoreductase activity)|GO:0020037(heme binding)|GO:0046872(metal ion binding)|GO:0055114(oxidation reduction)|GO:0070330(aromatase activity)	36.002	45	Female	0.9044	-1.1057	38104.1	34771.7	0.2846	1	0.8722	-1.1466	45612	39707.4	0.0458	1	0.5639	-1.7733	69704.1	38956.2	1.67e-07	1	0.944822	-1.0584	52010	49481.3	0.6454	1	0.880824	-1.1353	51826.8	45759.8	0.045	1	1.52184	1.5218	60102.6	91517.4	7.99e-14	1	1.35044	1.3504	56185.9	75949.1	5.93e-05
A_55_P1987156	CCAACAGACTTGAAAAGGCCCCTTGTCTAGGTACCCCACGAAAATAAACTTTGAAAACGT	NM_009953	Crhr2	corticotropin releasing hormone receptor 2	GO:0004871(signal transducer activity)|GO:0004872(receptor activity)|GO:0004888(transmembrane receptor activity)|GO:0004930(G-protein coupled receptor activity)|GO:0004978(adrenocorticotropin receptor activity)|GO:0005179(hormone activity)|GO:0005515(protein binding)|GO:0005886(plasma membrane)|GO:0007165(signal transduction)|GO:0007166(cell surface receptor linked signaling pathway)|GO:0007186(G…	38.022	11	Female	0.8678	-1.1523	24.8526	21.3525	0.431	1	0.6345	-1.5762	39.0847	24.7257	7.38e-05	1	0.5892	-1.6973	66.1332	39.0951	1.74e-07	1	1.56152	1.5615	27.7481	43.8505	0.0021	1	1.49454	1.4945	30.0874	44.7382	0.0009	1	2.00682	2.0067	44.9023	90.1713	1.48e-23	1	1.731	1.731	47.2656	81.4505	0.0007
A_55_P2026223	TTTGCATGAGCAGGCTCCAAGGAGCGCCCATCGCTTCATTACCGAGAAGGCTGTGTTCTC	NM_011373	St6galnac4	ST6 (alpha-N-acetyl-neuraminyl-23-beta-galactosyl-13)-N-acetylgalactosaminide alpha-26-sialyltransferase 4	GO:0005794(Golgi apparatus)|GO:0006486(protein amino acid glycosylation)|GO:0008373(sialyltransferase activity)|GO:0016020(membrane)|GO:0016021(integral to membrane)|GO:0016740(transferase activity)|GO:0016757(transferase activity transferring glycosyl groups)|GO:0030173(integral to Golgi membrane)|GO:0047290((alpha-N-acetylneuraminyl-23-beta-galactosyl-13)-N-acetyl-galactosaminide 6-alpha-sialyl…	68.002	6	Female	1.2094	1.2094	33.2377	40.2193	0.0301	1	1.1085	1.1085	40.3749	44.8711	0.4318	1	0.6155	-1.6247	51.5073	31.7347	1.79e-07	1	0.71664	-1.3954	52.1357	36.7507	0.0243	1	0.796813	-1.255	43.2755	34.8815	0.0219	1	1.2054	1.2054	52.2251	63.6143	0.1702	1	1.50263	1.5027	37.2982	56.3881	6.53e-05
A_52_P350537	TTTTCATTTCTTGTGATTTGAAAACTAAGAAACAAGACCAGTTCAGAATGTGATTGCCCC	NM_181409	Mtmr11	myotubularin related protein 11	GO:0003674(molecular_function)|GO:0005575(cellular_component)|GO:0008150(biological_process)|GO:0016311(dephosphorylation)|GO:0016791(phosphatase activity)	13.1022	2	Female	1.5015	1.5015	65.2408	97.0625	2.73e-05	1	1.5329	1.5329	64.9981	95.1765	0.0759	1	0.6144	-1.6275	84.9895	52.0121	1.83e-07	1	0.485154	-2.0612	125.065	60.6511	2.53e-32	1	0.576701	-1.734	91.9781	51.9468	0.0014	1	1.18161	1.1816	109.163	129.408	0.006	1	1.47406	1.474	75.1907	115.334	0.3608
A_55_P2127179	ATGGTAATATCAACGGTTGCAGGTCTTTGTGCCTGTTGTTCTTGCTTGTCCTGCATCACT	XM_142052	Gm379	predicted gene 379	GO:0003674(molecular_function)|GO:0005575(cellular_component)|GO:0008150(biological_process)	4.002	155	Female	0.8938	-1.1188	210.475	177.738	0.4235	1	0.7754	-1.2896	242.053	175.83	0.2351	1	0.6637	-1.5068	293.088	194.959	1.89e-07	1	0.986582	-1.0136	241.057	235.427	0.8764	1	1.10988	1.1098	195.853	218.448	0.108	1	1.25865	1.2587	328.361	413.007	1.83e-05	1	1.22474	1.2248	312.704	378.028	0.3218
A_51_P367866	ACTGAAAATGTAAATTTATACATCTATTCAGGAGTTGGAGTGTTGTGGTTACCTACTGAG	NM_007913	Egr1	early growth response 1	GO:0000122(negative regulation of transcription from RNA polymerase II promoter)|GO:0003676(nucleic acid binding)|GO:0003677(DNA binding)|GO:0003690(double-stranded DNA binding)|GO:0003700(transcription factor activity)|GO:0005622(intracellular)|GO:0005634(nucleus)|GO:0006350(transcription)|GO:0006355(regulation of transcription DNA-dependent)|GO:0007611(learning or memory)|GO:0008270(zinc ion bi…	38.022	11	Female	0.5472	-1.8276	1429.84	952.598	0.0346	1	0.4104	-2.4366	3921.27	1542.55	2.46e-10	1	0.5568	-1.7961	2708.69	1486.36	1.98e-07	1	1.38581	1.3858	1280.79	1776.12	0.1199	1	0.884956	-1.13	1772.94	1580.54	0.238	1	1.59591	1.5959	2226.2	3492.53	1.27e-08	1	0.67627	-1.4787	4702.59	3061.96	0.1129
A_52_P207314	GTTTCTGACAGTCACACCTGAAATAATCAATTAAGTATCTTACTTTGAGAAACTGCCTAG	NM_001081187	Htra4	HtrA serine peptidase 4	GO:0003674(molecular_function)|GO:0005575(cellular_component)|GO:0008150(biological_process)	126.022	1	Female	1.0963	1.0963	107.606	113.883	0.4175	1	0.6598	-1.5156	205.417	135.049	1.21e-05	1	0.5935	-1.6849	404.658	239.187	2.07e-07	1	1.70648	1.7065	168.661	287.571	1.9e-13	1	1.54823	1.5482	181.827	281.657	2.13e-10	1	3.03582	3.0363	203.191	616.652	0	1	1.70329	1.7034	308.318	530.492	4.56e-05
A_51_P178828	CTTTAGGGTACTCCTGACGTCCGCAGTTTGTTCTGAAAAATAAAATATGGGAAAATATAA	NM_010776	Mbl2	mannose-binding lectin (protein C) 2	GO:0001867(complement activation lectin pathway)|GO:0005488(binding)|GO:0005529(sugar binding)|GO:0005537(mannose binding)|GO:0005576(extracellular region)|GO:0005615(extracellular space)|GO:0006958(complement activation classical pathway)|GO:0043621(protein self-association)|GO:0044130(negative regulation of growth of symbiont in host)|GO:0045087(innate immune response)|GO:0050766(positive regul…	28.0022	108	Female	0.9851	-1.0152	56430.5	60235.5	0.9219	1	0.946	-1.057	66692.7	63865.7	0.6782	1	0.5598	-1.7863	94969.8	53957.5	2.16e-07	1	0.573658	-1.7432	84745.5	49124.6	3.2e-09	1	0.568085	-1.7603	121779	69748.7	1.09e-10	1	1.01874	1.0188	124459	127038	0.8291	1	0.918864	-1.0883	111159	102361	0.4227
A_55_P2092993	GTGAGCAGCCTAAGAACTTAAAGGTGTACGGTATTTTGTTTATAAAGATGTTCAGATTTC	NM_175326	D330045A20Rik	RIKEN cDNA D330045A20 gene	GO:0003674(molecular_function)|GO:0005575(cellular_component)|GO:0008150(biological_process)	124.002	16	Female	0.8546	-1.1701	321.796	255.96	0.262	1	0.6954	-1.4381	318.811	221.743	0.0001	1	0.1507	-6.6378	131.948	17.9664	2.26e-07	1	0.0751095	-13.3139	382.561	28.2573	1.82e-44	1	0.136249	-7.3395	274.678	34.7865	4.9e-17	1	0.385892	-2.5914	546.301	211.498	2.28e-08	1	0.41971	-2.3826	417.985	176.736	4.21e-21
A_51_P411345	CTCTGTCTTGGCACTGAAGGGCAGCACTGTACATGTTACCTCAATAAATGAAAGGAGTCT	NM_177448	Mogat2	monoacylglycerol O-acyltransferase 2	GO:0003846(2-acylglycerol O-acyltransferase activity)|GO:0005783(endoplasmic reticulum)|GO:0006071(glycerol metabolic process)|GO:0006629(lipid metabolic process)|GO:0006651(diacylglycerol biosynthetic process)|GO:0008415(acyltransferase activity)|GO:0008610(lipid biosynthetic process)|GO:0016020(membrane)|GO:0016021(integral to membrane)|GO:0016407(acetyltransferase activity)|GO:0016740(transfer…	20.002	32	Female	1.1582	1.1582	26.1209	30.3514	0.1297	1	1.075	1.075	31.9395	34.3167	0.4747	1	0.5829	-1.7155	36.5343	21.2752	2.29e-07	1	0.547765	-1.8256	46.7516	25.6015	0.0002	1	0.666311	-1.5008	35.9286	24.0205	7.26e-07	1	1.08814	1.0881	43.5032	46.9107	0.3975	1	1.08495	1.0849	39.9936	43.4217	0.388
A_51_P326685	TGAGAAGATGGGAAGTAAGGAACTTATGGACAGTTCATCAGCCTGAGAGCCTTCATTTCC	NM_176920	Lrtm1	leucine-rich repeats and transmembrane domains 1	GO:0003674(molecular_function)|GO:0005515(protein binding)|GO:0005575(cellular_component)|GO:0008150(biological_process)|GO:0016020(membrane)|GO:0016021(integral to membrane)	22.022	2	Female	0.8635	-1.1581	763.778	605.974	0.4268	1	0.5952	-1.6801	1221.36	729.233	1.09e-14	1	0.2248	-4.4489	980.752	214.139	2.44e-07	1	0.351989	-2.841	862.906	242.653	0.0024	1	0.277001	-3.6101	780.394	217.054	8.51e-09	1	1.10193	1.1019	1219.62	1342.62	0.0853	1	0.773575	-1.2927	1524.51	1178.63	0.0005
A_55_P1967736	CACTAATATTTAGCCAGCCTTCATGTAGAAGACACATGGAAACACAGAAGTAAACTTTTA	NM_027280	Nkd1	naked cuticle 1 homolog (Drosophila)	GO:0005509(calcium ion binding)|GO:0005515(protein binding)|GO:0005737(cytoplasm)|GO:0005886(plasma membrane)|GO:0007275(multicellular organismal development)|GO:0007283(spermatogenesis)|GO:0016020(membrane)|GO:0016055(Wnt receptor signaling pathway)|GO:0030154(cell differentiation)	4.002	155	Female	0.9293	-1.0761	876.094	767.343	0.5771	1	0.7604	-1.315	965.163	733.696	6.58e-06	1	0.6131	-1.6311	1172.45	716.106	2.67e-07	1	0.820951	-1.2181	1071.17	875.095	0.0169	1	0.948947	-1.0538	843.136	798.139	0.4023	1	1.13804	1.1381	1425.69	1621.01	0.0298	1	1.14025	1.1403	1250.99	1422.43	0.1072
A_52_P547662	TTGTCTCATCAGTGGTAGCTTAACAACCTCTGGATTGATTGTGTATAATTGTCTTTGTAT	NM_008772	P2ry1	purinergic receptor P2Y G-protein coupled 1	GO:0004871(signal transducer activity)|GO:0004872(receptor activity)|GO:0004930(G-protein coupled receptor activity)|GO:0005524(ATP binding)|GO:0005739(mitochondrion)|GO:0005886(plasma membrane)|GO:0007165(signal transduction)|GO:0007186(G-protein coupled receptor protein signaling pathway)|GO:0007204(elevation of cytosolic calcium ion concentration)|GO:0009612(response to mechanical stimulus)|GO…	4.002	155	Female	0.9613	-1.0403	450.054	417.504	0.7278	1	0.8388	-1.1922	527.157	442.362	0.0253	1	0.6643	-1.5054	700.269	464.072	2.76e-07	1	1.04701	1.047	552.609	578.871	0.478	1	0.992851	-1.0072	510.44	508.587	0.9237	1	1.38045	1.3804	701.848	968.281	1.26e-06	1	1.23107	1.2311	691.806	851.175	0.015
A_66_P128918	GAGGAATTTTCTCTTTCCCGCAAGGTAGAATTTACTTTTCATAGCAAAATTACCATAGTG	NM_019975	Hacl1	2-hydroxyacyl-CoA lyase 1	GO:0000287(magnesium ion binding)|GO:0001561(fatty acid alpha-oxidation)|GO:0003824(catalytic activity)|GO:0005777(peroxisome)|GO:0006629(lipid metabolic process)|GO:0016829(lyase activity)|GO:0016830(carbon-carbon lyase activity)|GO:0030976(thiamin pyrophosphate binding)|GO:0046872(metal ion binding)	28.0022	108	Female	1.0895	1.0895	50862.2	55666.5	0.3478	1	0.8269	-1.2094	62221.3	51459.5	0.0006	1	0.5238	-1.9092	74950.7	39309.5	2.82e-07	1	0.472255	-2.1175	108368	51464.3	4.13e-24	1	0.630756	-1.5854	89547.8	56557.1	2.3e-14	1	0.907771	-1.1016	105723	96375.2	0.3448	1	0.909835	-1.0991	95606.3	86884.8	0.3533
A_55_P2055142	ATGAAGTGCTGTAACAGGATAATGACCAAGCCTTCTTTCTTCCTACGGCTTTGCTCCACT	NM_029458	Hormad2	HORMA domain containing 2	GO:0003674(molecular_function)|GO:0005575(cellular_component)|GO:0007067(mitosis)|GO:0008150(biological_process)	36.002	45	Female	0.8687	-1.1511	9.6357	7.869	0.7349	0.1	0.9978	-1.0022	14.677	13.7794	0.9949	0.1	0.5187	-1.928	23.9795	12.4064	2.89e-07	1	1.23138	1.2314	15.603	19.2086	0.0537	1	0.99552	-1.0045	17.3312	17.2323	0.974	1	1.61421	1.6142	26.0677	42.1242	7.39e-11	1	1.51446	1.5145	22.2489	33.6352	0.0014
A_51_P302566	CTTGCATCTTCTAGTTAGTCTGCTTCCATTCAAAGATTAAGACATGCTTAGGTAATTAAC	NM_172778	Maob	monoamine oxidase B	GO:0005739(mitochondrion)|GO:0005741(mitochondrial outer membrane)|GO:0005743(mitochondrial inner membrane)|GO:0008131(amine oxidase activity)|GO:0014063(negative regulation of serotonin secretion)|GO:0016020(membrane)|GO:0016021(integral to membrane)|GO:0016491(oxidoreductase activity)|GO:0042135(neurotransmitter catabolic process)|GO:0042803(protein homodimerization activity)|GO:0045964(positiv…	4.002	155	Female	1.0922	1.0922	29676.8	31322.5	0.4344	1	0.7763	-1.2882	42686.6	32894.6	0.0207	1	0.5176	-1.9321	54431.1	27752.8	3.04e-07	1	0.71958	-1.3897	48537	34996.5	5.22e-07	1	0.703532	-1.4214	47626.3	33133.9	0.0001	1	1.36147	1.3614	51583.7	70140.1	0.0006	1	1.03488	1.0348	58074.8	60053.7	0.6553
A_51_P214423	TTCAAAAGGCATTTGGCTAAACCTCCCGGCAGTACAGTATTCTCGTACTCATTAACGTTT	NM_001166584	Tead1	TEA domain family member 1	GO:0003674(molecular_function)|GO:0003677(DNA binding)|GO:0003700(transcription factor activity)|GO:0005515(protein binding)|GO:0005575(cellular_component)|GO:0005634(nucleus)|GO:0005667(transcription factor complex)|GO:0006350(transcription)|GO:0006355(regulation of transcription DNA-dependent)|GO:0007507(heart development)|GO:0008150(biological_process)|GO:0016563(transcription activator activi…	28.0022	108	Female	0.9933	-1.0067	1147.32	1179.94	0.9533	1	0.9614	-1.0402	1155.66	1110.58	0.4767	1	0.6312	-1.5843	1083.74	684.571	3.09e-07	1	0.494413	-2.0226	1629.76	807.932	3.64e-09	1	0.6035	-1.657	1240.64	756.34	1.7e-06	1	0.841043	-1.189	1771.41	1485.91	0.008	1	0.866927	-1.1535	1495.3	1297.17	0.0468
A_55_P1984655	TGCCCATCTATCCCTTAGATATTGGCAAATATATTATGATAAAAAGTGGCCCAAAGTTGA	NM_177776	Smtnl2	smoothelin-like 2	GO:0003674(molecular_function)|GO:0005575(cellular_component)|GO:0008150(biological_process)	28.0022	108	Female	1.1741	1.1741	192.25	223.022	0.0964	1	1.0028	1.0028	227.549	228.223	0.9684	1	0.5865	-1.7051	198.964	116.382	3.1e-07	1	0.455063	-2.1975	308.259	140.334	2.2e-37	1	0.487329	-2.052	279.575	135.628	2.23e-17	1	0.873591	-1.1447	316.048	276.904	0.0739	1	0.850123	-1.1763	320.391	271.106	0.0372
A_55_P1984886	GATCCTGTGGGTTTGGGGTGCGTGGGAACGCACTTCTTCAGGACAGGAATAAAGCGATTC	NM_011827	Hcst	hematopoietic cell signal transducer	GO:0005515(protein binding)|GO:0016020(membrane)|GO:0016021(integral to membrane)	4.002	155	Female	0.984	-1.0163	42.0736	39.9813	0.9095	1	0.8538	-1.1713	60.3391	51.1387	0.3427	1	0.6572	-1.5216	61.2802	40.2797	3.35e-07	1	0.862143	-1.1599	50.5667	43.8713	0.1795	1	0.867378	-1.1529	48.6357	42.012	0.0589	1	1.14116	1.1412	68.9019	78.9829	0.2555	1	1.08483	1.0848	66.4505	70.7719	0.6115
A_51_P136294	CACTTCATTGCACTGGCTTTTGAGGTGAATATTAGATTTACTGTAAGTATGTAAGTCAAG	NM_021718	Ms4a4b	membrane-spanning 4-domains subfamily A member 4B	GO:0005887(integral to plasma membrane)	20.002	32	Female	0.8921	-1.121	139.465	127.524	0.2838	1	0.8438	-1.1852	232.754	193.441	0.1054	1	0.6136	-1.6298	165.101	101.652	3.38e-07	1	0.707614	-1.4132	172.632	122.452	2.11e-06	1	0.550812	-1.8155	224.25	122.428	4.23e-07	1	1.05787	1.0579	230.882	243.881	0.4166	1	0.722074	-1.3849	307.931	222.159	3.88e-07
A_55_P1978666	GCTCCAAAGTCTTATAAGACTCATTTGCTCTTAAACCTGTCAGTTAGTGATACTATGTAA	NM_176998	Sybu	syntabulin (syntaxin-interacting)	GO:0003674(molecular_function)|GO:0005575(cellular_component)|GO:0005794(Golgi apparatus)|GO:0008150(biological_process)|GO:0016020(membrane)|GO:0016021(integral to membrane)	124.002	16	Female	0.9906	-1.0095	1391.37	1306.34	0.9446	1	0.4505	-2.22	1511.99	652.103	0.0016	1	0.0681	-14.6769	731.744	44.3829	3.43e-07	1	0.0412069	-24.2678	1805.94	60.0525	2.33e-08	1	0.100839	-9.9168	748.684	48.0341	3.23e-05	1	0.469726	-2.1289	2118.66	996.27	2.31e-35	1	0.482044	-2.0745	1838.03	878.998	3.82e-07
A_55_P1964871	TGTCCGGAAGAGGAAACTTGTGCAATGAACAAAGAATCAAAATCTTAGAAAGAATCATGG	XM_485313	Gm5549	predicted gene 5549	GO:0003674(molecular_function)|GO:0005575(cellular_component)|GO:0008150(biological_process)	60.0022	14	Female	1.157	1.157	367.512	411.949	0.2063	1	1.0455	1.0455	352.928	368.034	0.6791	1	0.6503	-1.5377	259.354	169.376	3.59e-07	1	0.400882	-2.4945	570.646	223.972	4.93e-07	1	0.499501	-2.002	414.22	201.099	9.17e-05	1	0.616903	-1.621	648.313	395.011	4.2e-05	1	0.740083	-1.3512	480.53	354.788	0.0001
A_51_P455647	CCTCTCATCCGTTGTGCTTACTAACAAAATGTGAAAAGCAAGACCCAGGTGTCTCATGTG	NM_009801	Car2	carbonic anhydrase 2	GO:0002009(morphogenesis of an epithelium)|GO:0004089(carbonate dehydratase activity)|GO:0005615(extracellular space)|GO:0005737(cytoplasm)|GO:0005829(cytosol)|GO:0005902(microvillus)|GO:0006730(one-carbon metabolic process)|GO:0008270(zinc ion binding)|GO:0015670(carbon dioxide transport)|GO:0016323(basolateral plasma membrane)|GO:0016829(lyase activity)|GO:0030424(axon)|GO:0032849(positive regu…	124.002	16	Female	0.9838	-1.0165	4366.94	4374.34	0.8737	1	0.9193	-1.0878	3314.53	3041.71	0.2701	1	0.6146	-1.6271	1981.9	1218.43	3.67e-07	1	0.287356	-3.48	6229.26	1789.54	0	1	0.400818	-2.4949	4128.71	1643.43	2.63e-24	1	0.44962	-2.2241	7563.06	3409.37	2.38e-24	1	0.581767	-1.7189	4907.18	2854.82	3.2e-09
A_55_P1963227	CAGAAAGGACTGTATAGACAAGAATGCCACTCTGGTGAAGATTGACAGCACCGAAGAAAG	NM_027709	Clec12b	C-type lectin domain family 12 member B	GO:0003674(molecular_function)|GO:0004872(receptor activity)|GO:0005488(binding)|GO:0005529(sugar binding)|GO:0005575(cellular_component)|GO:0005886(plasma membrane)|GO:0007165(signal transduction)|GO:0008150(biological_process)|GO:0016020(membrane)|GO:0016021(integral to membrane)	28.0022	108	Female	1.1234	1.1234	24.7493	27.8068	0.1822	1	0.9446	-1.0587	41.1743	39.1153	0.7014	1	0.6072	-1.647	31.2134	18.9276	3.81e-07	1	0.574284	-1.7413	36.9679	21.2541	2.81e-09	1	0.572082	-1.748	58.9942	32.785	8.16e-07	1	0.94509	-1.0581	60.7972	57.1828	0.4192	1	0.889126	-1.1247	59.4755	52.2381	0.1769
A_55_P2180866	AAGGAGTTCCTTCTCTAAGGACACTGACACTCACAATGGACACCTGCCCTCAATGGACTG	NM_028854	Tbc1d21	TBC1 domain family member 21	GO:0003674(molecular_function)|GO:0005575(cellular_component)|GO:0008150(biological_process)	12.0022	62	Female	1.0389	1.0389	43.8969	47.0197	0.7623	1	0.8492	-1.1775	63.2925	53.736	0.0238	1	0.6622	-1.51	46.6416	30.9828	3.81e-07	1	0.609162	-1.6416	58.2393	35.5086	9.91e-13	1	0.705816	-1.4168	75.8934	53.643	5.03e-09	1	1.00241	1.0024	147.707	154.186	0.9835	1	0.904323	-1.1058	96.801	88.3674	0.2511
A_55_P2154709	CACTTTTGCAACAAGGGAAGTTAAATTTTGAGACATTTTTTCCCAAAGGAGACTGCAATA	NM_008961	Pter	phosphotriesterase related	GO:0003674(molecular_function)|GO:0005575(cellular_component)|GO:0008150(biological_process)|GO:0008270(zinc ion binding)|GO:0009056(catabolic process)|GO:0016787(hydrolase activity)|GO:0016788(hydrolase activity acting on ester bonds)|GO:0046872(metal ion binding)	28.0022	108	Female	1.0293	1.0293	9338.78	9987.71	0.8023	1	0.8725	-1.1461	10441.5	9111.71	0.0572	1	0.595	-1.6807	10569.1	6283.97	3.93e-07	1	0.439618	-2.2747	16731.5	7343.59	1.43e-28	1	0.580552	-1.7225	13633.5	7795.2	6.42e-06	1	0.799872	-1.2502	18772	14902.6	0.0024	1	0.84076	-1.1894	16131.9	13585	0.01
A_51_P278868	TCCTTGTCACGAGGGCACCGTGTCTTAGGTGATCACTAAGAAATAAACTGGTGGACTTTT	NM_010387	H2-DMb1	histocompatibility 2 class II locus Mb1	GO:0002504(antigen processing and presentation of peptide or polysaccharide antigen via MHC class II)|GO:0005764(lysosome)|GO:0005768(endosome)|GO:0006955(immune response)|GO:0016020(membrane)|GO:0016021(integral to membrane)|GO:0019882(antigen processing and presentation)|GO:0019886(antigen processing and presentation of exogenous peptide antigen via MHC class II)|GO:0042613(MHC class II protein…	36.002	45	Female	0.6545	-1.5279	164.468	141.57	0.136	1	0.8716	-1.1473	195.645	170.681	0.0387	1	0.6386	-1.566	294.6	188.099	4.1e-07	1	1.17813	1.1781	185.514	210.928	0.591	1	1.11284	1.1128	178.215	195.929	0.1977	1	1.53445	1.5343	277.313	422.302	4.04e-05	1	1.49254	1.4925	269.573	398.184	0.0003
A_55_P2147136	GGCAAGAAACAAGATATACAAATCAAGCTTTGTACCATAAAATCGTCTGAAGATGGTGAT	NM_145364	Akr1d1	aldo-keto reductase family 1 member D1	GO:0005575(cellular_component)|GO:0005737(cytoplasm)|GO:0006629(lipid metabolic process)|GO:0006699(bile acid biosynthetic process)|GO:0008202(steroid metabolic process)|GO:0016491(oxidoreductase activity)|GO:0030573(bile acid catabolic process)|GO:0047568(3-oxo-5-beta-steroid 4-dehydrogenase activity)|GO:0047787(delta4-3-oxosteroid 5beta-reductase activity)|GO:0055114(oxidation reduction)	12.0022	62	Female	1.0147	1.0147	12449.5	11937	0.9117	1	0.713	-1.4026	14992.6	10658.2	0.0014	1	0.5868	-1.7042	16564.9	9638.39	4.23e-07	1	0.653296	-1.5307	18021.5	11702.1	3.18e-07	1	0.789827	-1.2661	14553.8	11349.5	0.0093	1	1.03831	1.0383	21959.1	22702.7	0.6616	1	0.968242	-1.0328	20590.2	19875.6	0.7248
A_52_P424784	ACAAACTGATTCATGTTGGTGGTCATTACGACACTTCTGTGAATTGGTTGAATAAATATG	NM_022319	Clstn2	calsyntenin 2	GO:0005509(calcium ion binding)|GO:0005783(endoplasmic reticulum)|GO:0005794(Golgi apparatus)|GO:0005886(plasma membrane)|GO:0007155(cell adhesion)|GO:0007156(homophilic cell adhesion)|GO:0016020(membrane)|GO:0016021(integral to membrane)|GO:0045211(postsynaptic membrane)	20.002	32	Female	0.7196	-1.3897	201.181	142.148	0.0009	1	1.0061	1.0061	200.557	201.295	0.9225	1	0.5372	-1.8617	198.777	108.81	4.32e-07	1	0.682082	-1.4661	189.172	132.312	0.0143	1	0.51096	-1.9571	230.907	119.246	2.3e-05	1	0.881523	-1.1344	304.392	268.852	0.0351	1	1.02302	1.023	251.524	260.009	0.818
A_51_P196207	CATCCAAAGTATCAAAATGGGGAATGGACGGAGGAACAAGTCTTCAGGAAATTTCTGGAT	NM_029341	Capsl	calcyphosine-like	GO:0003674(molecular_function)|GO:0005509(calcium ion binding)|GO:0005575(cellular_component)|GO:0005737(cytoplasm)|GO:0008150(biological_process)	12.0022	62	Female	1.0925	1.0925	62.8183	70.2318	0.4261	1	0.7861	-1.2721	75.6723	59.9118	0.0283	1	0.5458	-1.8323	56.257	30.7692	4.55e-07	1	0.330393	-3.0267	94.1986	31.0935	4.23e-37	1	0.69185	-1.4454	41.6357	28.3429	0.0054	1	0.658631	-1.5183	109.716	71.2293	0.0086	1	0.937471	-1.0667	68.7462	63.6717	0.7372
A_51_P386899	TGGAGGGAGTGTTAGGGATGGAAGAGATGCCTTACTTTCTGTCAAGAGAAAGGTGTTTTT	NM_145447	Mfsd7c	major facilitator superfamily domain containing 7C	GO:0003674(molecular_function)|GO:0005575(cellular_component)|GO:0005886(plasma membrane)|GO:0006810(transport)|GO:0008150(biological_process)|GO:0016020(membrane)|GO:0016021(integral to membrane)|GO:0055085(transmembrane transport)	4.002	155	Female	0.8948	-1.1175	481.352	434.212	0.2355	1	0.7141	-1.4004	664.124	474.559	2.84e-05	1	0.6023	-1.6603	542.771	330.455	4.71e-07	1	0.752955	-1.3281	540.649	406.872	0.0023	1	0.776096	-1.2885	457.741	354.721	0.055	1	1.10193	1.1019	729.003	803.3	0.0676	1	0.921404	-1.0853	812.142	747.302	0.4247
A_52_P425004	GTTCTGGGGATGGCAACTGAAGCAGGTGTGGAAATCAAGAACATTCTGAGTTTCCACAAA	NR_033609	A930017M01Rik	RIKEN cDNA A930017M01 gene	GO:0003674(molecular_function)|GO:0005575(cellular_component)|GO:0008150(biological_process)	60.0022	14	Female	1.1932	1.1932	27.2268	31.8403	0.2827	1	0.7337	-1.3629	37.1839	27.2423	0.0138	1	0.2695	-3.711	19.5718	5.3636	4.86e-07	1	0.131667	-7.5949	35.3791	4.7162	1.54e-10	1	0.161212	-6.203	20.7519	3.1512	3.61e-07	1	0.658675	-1.5182	44.1906	29.0748	6.95e-09	1	0.679763	-1.4711	40.4149	27.4572	7.61e-09
A_55_P2062271	AATGTCATTGAATGGTCATTGGGCAATACTCAGGCCAGGATCACCAGAAGATGCTGTTCT	XM_001475103	LOC672552	similar to Ly6-C antigen gene		28.0022	108	Female	0.6694	-1.4938	14.1819	9.5619	0.0681	0.1	0.8846	-1.1304	36.1529	32.0436	0.2614	1	0.5362	-1.8649	25.8436	13.8322	4.92e-07	1	0.474248	-2.1086	17.238	8.2765	2.97e-05	1	0.389803	-2.5654	13.4688	5.3023	5.98e-07	1	0.932575	-1.0723	22.9527	21.5092	0.511	1	1.02743	1.0274	20.3372	20.9225	0.8056
A_52_P154580	TCCTCGGGACTTTATTGATTATTTCCTAATTAAAGGAGCCCAGGAAGATGACAATCATCC	NM_206537	Cyp2c54	cytochrome P450 family 2 subfamily c polypeptide 54	GO:0004497(monooxygenase activity)|GO:0005506(iron ion binding)|GO:0005783(endoplasmic reticulum)|GO:0005792(microsome)|GO:0009055(electron carrier activity)|GO:0016020(membrane)|GO:0016491(oxidoreductase activity)|GO:0020037(heme binding)|GO:0046872(metal ion binding)|GO:0055114(oxidation reduction)|GO:0070330(aromatase activity)	20.002	32	Female	0.7526	-1.3287	15313.7	11469.5	0.0018	1	0.7844	-1.2748	17225.2	13426.6	0.0053	1	0.4728	-2.115	21289.6	9827.53	5.13e-07	1	0.758783	-1.3179	16058.1	12152.9	0.0536	1	0.665247	-1.5032	19013.5	12824.8	1.97e-05	1	1.22775	1.2277	24763.6	30388.6	0.0012	1	1.13598	1.136	22984.1	26101.2	0.0334
A_55_P2069251	GTTGCTGACATTCTGAGGACATTTTCTAGTCACTGTGCTACAATTTCTTAAGGTTTAAAT	NM_178774	Prr18	proline rich region 18	GO:0003674(molecular_function)|GO:0005575(cellular_component)|GO:0005783(endoplasmic reticulum)|GO:0008150(biological_process)	100.002	18	Female	0.8141	-1.2284	62.9142	50.7766	0.0345	1	0.8484	-1.1787	69.373	58.8983	0.1699	1	0.4925	-2.0304	120.146	60.0577	5.2e-07	1	1.02891	1.0289	68.8815	72.019	0.8507	1	0.916003	-1.0917	80.6783	74.7652	0.2807	1	1.59515	1.5952	121.625	195.964	4.87e-08	1	1.57332	1.5733	106.316	169.384	4.07e-05
A_55_P2151601	TCCTTCTACCTAGGATTTTCCATTGAGGGTCCTCTGGCATATGGCATAAAAGTGATCTAA	NM_010156	Samd9l	sterile alpha motif domain containing 9-like		12.0022	62	Female	1.1217	1.1217	950.39	1058.56	0.216	1	0.8584	-1.165	1206.7	1035.49	0.0037	1	0.5551	-1.8014	1115.07	620.412	5.6e-07	1	0.495565	-2.0179	1480.51	726.908	1.55e-08	1	0.555216	-1.8011	1224.32	665.981	0.0009	1	0.962835	-1.0386	1495.56	1440.8	0.5119	1	0.838293	-1.1929	1580.45	1320.95	0.0568
A_55_P2224431	ATATCCTAGAATTCAGTTTTCCAGGACACTGTGAAATGCTGAGCAAATAGGGAACTCAGC	AK018162	6330412A17Rik	RIKEN cDNA 6330412A17 gene	GO:0003674(molecular_function)|GO:0005575(cellular_component)|GO:0008150(biological_process)	100.002	18	Female	0.9386	-1.0654	28.4421	27.1612	0.7425	1	0.6982	-1.4322	35.068	23.8965	0.1063	1	0.4622	-2.1635	83.573	39.0339	5.74e-07	1	1.10595	1.106	37.8422	40.3682	0.7738	1	1.41904	1.419	22.834	36.0795	0.2947	1	2.43546	2.4356	49.6315	120.624	9e-40	1	2.5413	2.5415	42.8777	109.502	1.39e-35
A_55_P1960251	GTCCCATTAAATGCCATTTTGTATGCCTTCCTTCAGATATGCCTATTTAAGTTTATTGCC	NM_001005854	Gm609	predicted gene 609	GO:0003674(molecular_function)|GO:0005575(cellular_component)|GO:0008150(biological_process)	126.022	8	Female	0.9843	-1.016	47.9138	46.6235	0.8781	1	0.6384	-1.5663	59.2829	38.0818	5.94e-05	1	0.4545	-2.2004	31.4593	14.071	5.78e-07	1	0.305623	-3.272	65.8616	19.6794	3.84e-09	1	0.433821	-2.3051	50.1946	21.0386	8.8e-08	1	0.531208	-1.8825	86.6626	45.7153	8.05e-13	1	0.506073	-1.976	86.7393	43.7303	2.74e-19
A_51_P108659	CTCAGACATAAGAAGGTATGAGAGTTTCCTGGCAATAGATCCTAACTAGCAAGGGTTTCT	NM_011134	Pon1	paraoxonase 1	GO:0004063(aryldialkylphosphatase activity)|GO:0004064(arylesterase activity)|GO:0005576(extracellular region)|GO:0005615(extracellular space)|GO:0005792(microsome)|GO:0008015(blood circulation)|GO:0008035(high-density lipoprotein binding)|GO:0008203(cholesterol metabolic process)|GO:0009636(response to toxin)|GO:0016311(dephosphorylation)|GO:0016787(hydrolase activity)|GO:0034364(high-density li…	4.002	155	Female	0.984	-1.0162	66567.8	63170.8	0.8704	1	0.8047	-1.2427	82841.7	66577.9	0.0008	1	0.6396	-1.5635	105594	68084.5	6.09e-07	1	0.933707	-1.071	101202	94308.3	0.122	1	0.936768	-1.0675	96319.2	89957.4	0.3019	1	1.26598	1.2659	108337	136627	0.0136	1	1.11694	1.1169	102311	113889	0.245
A_51_P482711	GGTCATGGGGACCAAGGAGAAGGCATGAATCCCTGTATTTGGCTCTTGCAGCCTCAGGCA	NM_053272	Dhcr24	24-dehydrocholesterol reductase	GO:0003824(catalytic activity)|GO:0005624(membrane fraction)|GO:0005634(nucleus)|GO:0005737(cytoplasm)|GO:0005783(endoplasmic reticulum)|GO:0005794(Golgi apparatus)|GO:0005829(cytosol)|GO:0005856(cytoskeleton)|GO:0006694(steroid biosynthetic process)|GO:0006695(cholesterol biosynthetic process)|GO:0007265(Ras protein signal transduction)|GO:0008104(protein localization)|GO:0008202(steroid metabol…	12.0022	62	Female	1.1057	1.1057	21840.2	24675.9	0.3409	1	0.7894	-1.2668	28190.3	22296.2	0.0666	1	0.5955	-1.6793	33944.7	20188.9	6.29e-07	1	0.633834	-1.5777	39457.4	24826.9	2.73e-07	1	0.830703	-1.2038	30611.3	24988.1	0.2075	1	1.13688	1.1369	39687.8	44797.3	0.1648	1	1.07469	1.0747	37166.8	39951.4	0.179
A_51_P483473	CTTCCAAATCATCTAAGTGTTATTTAAGGCACTCTGCTGTTTGTATGAGATGGCTCATAG	NM_011375	St3gal5	ST3 beta-galactoside alpha-23-sialyltransferase 5	GO:0005794(Golgi apparatus)|GO:0006486(protein amino acid glycosylation)|GO:0008373(sialyltransferase activity)|GO:0016020(membrane)|GO:0016021(integral to membrane)|GO:0016740(transferase activity)|GO:0016757(transferase activity transferring glycosyl groups)|GO:0030173(integral to Golgi membrane)|GO:0047291(lactosylceramide alpha-23-sialyltransferase activity)	12.0022	62	Female	0.9277	-1.078	8263.56	7549.01	0.4662	1	0.7568	-1.3213	8541.06	6408.99	0.0266	1	0.5585	-1.7904	9920.44	5555.37	6.4e-07	1	0.633352	-1.5789	10491.5	6710.42	5.12e-09	1	0.802568	-1.246	7617.14	6213.06	0.0133	1	1.03284	1.0328	13581.6	13870.9	0.7286	1	1.10011	1.1001	10988.7	12100.1	0.3506
A_52_P647408	ATTTTCAGATCTCTGATTAAGGCATTGGATCTATTTTCTGTTGATTCTGCTACAGAGAGA	ENSMUST00000113891				12.0022	62	Female	1.118	1.118	81.079	83.4496	0.5419	1	0.9675	-1.0336	60.5996	56.351	0.8977	1	0.4794	-2.0858	72.8782	34.4989	6.49e-07	1	0.425804	-2.3485	108.763	45.3509	7.61e-10	1	0.671231	-1.4898	62.7663	42.131	1.02e-05	1	0.895415	-1.1168	118.319	106.605	0.1604	1	1.14653	1.1466	81.2909	90.1159	0.4794
A_52_P1020860	ACTGAGGGAGCTATCTTTCACAGAGTGTATTCAGTGGTATACGTGGAGCTCAGAAGTAGA	NM_001177351	AW112010	expressed sequence AW112010	GO:0003674(molecular_function)|GO:0005575(cellular_component)|GO:0008150(biological_process)	20.002	32	Female	1.0016	1.0016	13786.6	13999.5	0.9869	1	1.0097	1.0097	19288.7	19490.6	0.9217	1	0.6074	-1.6465	25163.9	15367.6	6.58e-07	1	0.828432	-1.2071	21677.4	17960.6	0.0008	1	0.656254	-1.5238	26028	17073.9	3.4e-10	1	1.31735	1.3174	25113.9	33142.6	0.0004	1	1.05164	1.0517	27786.6	29185.9	0.4912
A_55_P2129316	AACTTTAATGTGAATACCTCCTGTTGCAAGGAAGACCTCTGCAATGCAGCAGTTCCCACT	ENSMUST00000089689				4.002	155	Female	1.0489	1.0489	1580.33	1619.7	0.6465	1	0.8508	-1.1754	1929.27	1641.78	0.0073	1	0.5187	-1.928	2186.66	1144.96	6.73e-07	1	0.590005	-1.6949	2297.56	1366.56	0.0025	1	0.632191	-1.5818	1894.43	1232.09	0.0129	1	1.11557	1.1156	2647.44	2996.22	0.3029	1	1.04406	1.0441	2472.53	2601.17	0.6523
A_55_P1957353	GGGGATCTAATAATCTCTTCTATTGTGTCTGAAGGCTGGAACCGTGTAATAAATAAAATA	XM_907302	LOC631406	similar to schlafen 8		12.0022	62	Female	0.8849	-1.1301	46.2707	38.9619	0.4571	1	0.6683	-1.4962	83.7053	55.1309	0.0181	1	0.6024	-1.6601	50.0689	30.1224	7.14e-07	1	0.64512	-1.5501	52.634	33.9452	5.35e-09	1	0.638407	-1.5664	64.2645	40.0901	0.0004	1	0.987752	-1.0124	76.8526	76.1511	0.8692	1	0.671501	-1.4892	116.861	69.3338	0.0898
A_55_P1959091	CTCACCCTTCCCTGCTTTAAGGAAAAACCGAATAAAGATTTCATGTTTAAAGCCAAAAAA	NM_031193	Ren2	renin 2 tandem duplication of Ren1		76.0022	4	Female	0.9576	-1.0443	382.164	349.651	0.7364	1	0.5466	-1.8295	263.626	113.06	0.0348	1	0.2266	-4.4138	731.466	149.046	7.21e-07	1	0.316917	-3.1554	504.197	165.4	4.45e-13	1	1.00624	1.0063	134.455	145.022	0.9813	1	1.52765	1.5277	652.9	1000.82	0.0169	1	2.58732	2.587	362.449	904.324	2.71e-05
A_52_P14456	CCTCATTTAGATGGAACTTAATTGAGGAACTCAAATGCCTGTACTCGAACCAACTTCTAT	NM_026886	Srrm4	serine/arginine repetitive matrix 4	GO:0003723(RNA binding)|GO:0003729(mRNA binding)|GO:0005634(nucleus)|GO:0006397(mRNA processing)|GO:0007399(nervous system development)|GO:0008380(RNA splicing)|GO:0030154(cell differentiation)|GO:0043484(regulation of RNA splicing)	63.2221	1	Female	0.4988	-2.0047	251.514	119.797	1.15e-07	1	0.3905	-2.5611	284.181	109.08	2.03e-11	1	0.4733	-2.1126	477.949	226.342	7.82e-07	1	1.66973	1.6696	161.396	274.59	4.06e-06	1	2.0404	2.0403	118.066	251.057	8.53e-07	1	1.73943	1.7396	388.568	676.134	3.62e-24	1	1.64096	1.6409	369.894	594.335	0.0018
A_55_P2079579	CAATGTTCTACACTCTGGGAAATAAAGCTGATGACCCAAAGTTTTCTGTCAAAAGAAAAA	NM_011094	Pira7	paired-Ig-like receptor A7	GO:0003674(molecular_function)|GO:0005575(cellular_component)|GO:0008150(biological_process)	5.202	2	Female	0.6646	-1.5046	863.94	569.544	1.94e-05	1	0.7747	-1.2909	771.051	597.534	2.04e-05	1	0.6478	-1.5437	694.652	450.397	8.35e-07	1	0.725426	-1.3785	772.668	554.977	0.0286	1	0.738552	-1.354	751.735	547.95	0.0275	1	0.746213	-1.3401	1455.49	1070.08	0.0034	1	0.901551	-1.1092	1097.87	987.315	0.2279
A_55_P2027431	TTTCATTTACACCCTAAGGAACCAGCAGGTAAAGGATGCTTTTAAGCAGGTGCTTCACCG	NM_146285	Olfr801	olfactory receptor 801	GO:0004871(signal transducer activity)|GO:0004872(receptor activity)|GO:0004930(G-protein coupled receptor activity)|GO:0004984(olfactory receptor activity)|GO:0007165(signal transduction)|GO:0007186(G-protein coupled receptor protein signaling pathway)|GO:0007608(sensory perception of smell)|GO:0016021(integral to membrane)	28.0022	108	Female	0.9639	-1.0375	182.246	174.083	0.7445	1	0.907	-1.1026	198.193	180.076	0.084	1	0.6544	-1.5281	156.177	103.944	8.46e-07	1	0.605583	-1.6513	199.22	119.578	1.3e-13	1	0.566604	-1.7649	317.898	179.408	5e-10	1	0.897183	-1.1146	398.363	357.237	0.0781	1	0.838504	-1.1926	374.661	313.601	0.015
A_51_P375146	AAGAATGAAAAATGAACAATTCACATGTGAGCCACTGCTTATATATTAAGTCTCTCCCTC	NM_007643	Cd36	CD36 antigen	GO:0001676(long-chain fatty acid metabolic process)|GO:0002221(pattern recognition receptor signaling pathway)|GO:0004872(receptor activity)|GO:0005041(low-density lipoprotein receptor activity)|GO:0005622(intracellular)|GO:0005739(mitochondrion)|GO:0005792(microsome)|GO:0005794(Golgi apparatus)|GO:0005886(plasma membrane)|GO:0005901(caveola)|GO:0006631(fatty acid metabolic process)|GO:0006641(tr…	4.002	155	Female	1.0272	1.0272	1180.98	1200.65	0.7767	1	1.1122	1.1122	1209.21	1344.66	0.0615	1	0.6492	-1.5404	1741.57	1121.85	8.96e-07	1	0.765404	-1.3065	1703.81	1304.85	0.0012	1	0.745601	-1.3412	1604.42	1187.86	0.0108	1	1.15955	1.1595	1872.31	2163.46	0.1345	1	1.2285	1.2285	1594.73	1968.03	0.1132
A_51_P375987	AAAGGAATGTGTTAAAAGCACTATGTACTGCTGAGAGTAATAGGGTAGGCTTCAATGTTA	NM_021716	Fign	fidgetin	GO:0000166(nucleotide binding)|GO:0005524(ATP binding)|GO:0005634(nucleus)|GO:0008022(protein C-terminus binding)|GO:0016363(nuclear matrix)|GO:0017111(nucleoside-triphosphatase activity)	4.002	155	Female	0.9529	-1.0495	258.021	249.306	0.6313	1	0.7425	-1.3468	312.63	231.003	0.0014	1	0.5822	-1.7177	353.779	203.575	9.53e-07	1	0.698861	-1.4309	353.155	246.007	1.63e-05	1	0.853534	-1.1716	263.586	221.023	0.1561	1	1.10363	1.1036	462.306	500.193	0.5107	1	1.15754	1.1576	392.656	453.206	0.1844
A_51_P451409	GCAAAAGGCAAAAAACACGGAGACACCAAGAGTTCTTCAACATTCTAAGATTCTTTGGGG	NM_177765	Ttll13	tubulin tyrosine ligase-like family member 13	GO:0003674(molecular_function)|GO:0003824(catalytic activity)|GO:0004835(tubulin-tyrosine ligase activity)|GO:0005524(ATP binding)|GO:0005575(cellular_component)|GO:0006464(protein modification process)|GO:0008150(biological_process)|GO:0016874(ligase activity)	4.002	155	Female	0.9972	-1.0028	25.4237	25.4961	0.9884	1	0.867	-1.1534	40.013	35.4328	0.3889	1	0.6394	-1.5639	51.8084	33.1283	1.05e-06	1	1.09337	1.0934	31.8775	35.0539	0.4646	1	1.11309	1.1131	30.0279	33.5057	0.5461	1	1.6276	1.6276	38.3078	63.2833	0.001	1	1.33458	1.3346	45.6009	60.9084	0.01
A_55_P2035424	GAATTCATTTTCAAGATTATGACATCTCTCCATTACTCGTAAAAGCTCCATTAACCTCCT	NM_008278	Hpgd	hydroxyprostaglandin dehydrogenase 15 (NAD)	GO:0003824(catalytic activity)|GO:0005488(binding)|GO:0005737(cytoplasm)|GO:0006629(lipid metabolic process)|GO:0006631(fatty acid metabolic process)|GO:0006693(prostaglandin metabolic process)|GO:0008152(metabolic process)|GO:0016404(15-hydroxyprostaglandin dehydrogenase (NAD+) activity)|GO:0016491(oxidoreductase activity)|GO:0055114(oxidation reduction)	28.0022	108	Female	1.1496	1.1496	11648.1	13087.9	0.188	1	1.0259	1.0259	15140.8	15559.7	0.7299	1	0.5752	-1.7384	16509.3	9414.05	1.14e-06	1	0.58651	-1.705	19135.9	11247.9	1.39e-15	1	0.543744	-1.8391	18721.5	10136.6	2.08e-17	1	1.14692	1.1469	18166.1	20845.3	0.1178	1	0.944733	-1.0585	19689.4	18524.1	0.632
A_55_P2137932	TAACAACATCATATGCCTGACACTGTCTTTTCTTCCTTGCCTTGGTGGTTCCTGACTGTG	XM_001476751	B830012L14Rik	RIKEN cDNA B830012L14 gene	GO:0003674(molecular_function)|GO:0005575(cellular_component)|GO:0008150(biological_process)	7.222	2	Female	0.4091	-2.4447	64.429	26.868	1.24e-14	1	0.4315	-2.3173	61.7655	26.3921	1.04e-06	1	0.5554	-1.8006	63.2815	34.8966	1.16e-06	1	1.20438	1.2044	32.5777	39.3917	0.0262	1	1.15115	1.1511	54.2466	62.3227	0.0286	1	1.03327	1.0332	116.917	121.436	0.6495	1	1.0287	1.0287	96.7504	100.597	0.7434
A_52_P199633	ATGTAACGTTTCAGCCTAAATGTGGCTACTGGGTTATAGGGATGAAGAATTCATCTGTAT	NM_199146	Trim79	tripartite motif-containing 79	GO:0003674(molecular_function)|GO:0005575(cellular_component)|GO:0008150(biological_process)|GO:0046872(metal ion binding)	28.0022	108	Female	0.9866	-1.0136	135.51	136.409	0.8947	1	0.9535	-1.0488	185.514	177.138	0.6136	1	0.6139	-1.6289	128.306	78.4279	1.16e-06	1	0.519076	-1.9265	175.079	89.947	3.38e-10	1	0.443341	-2.2556	191.826	84.3542	1.48e-20	1	0.891902	-1.1212	204.245	182.105	0.0528	1	0.70497	-1.4185	230.204	158.938	0.0188
A_55_P1958554	TTCTGCCTGTTATATAACTCTGCACTACTTCTCTGCAGTGCCTTGGGGGAAATTCCTCTA	NM_013476	Ar	androgen receptor	GO:0001701(in utero embryonic development)|GO:0003677(DNA binding)|GO:0003700(transcription factor activity)|GO:0003707(steroid hormone receptor activity)|GO:0004872(receptor activity)|GO:0004882(androgen receptor activity)|GO:0005102(receptor binding)|GO:0005496(steroid binding)|GO:0005497(androgen binding)|GO:0005515(protein binding)|GO:0005634(nucleus)|GO:0005737(cytoplasm)|GO:0006350(transcri…	100.002	18	Female	0.7909	-1.2644	7.6631	6.5158	0.5708	0.01	0.8821	-1.1336	14.8377	13.2852	0.6564	0.1	0.5569	-1.7956	41.5997	22.9285	1.35e-06	1	1.99561	1.9955	11.3989	23.4898	0.0074	1	1.4243	1.4244	18.6762	26.8895	0.0892	1	2.57533	2.5756	24.2728	62.3465	6.84e-31	1	2.0012	2.0011	26.927	54.067	9.07e-12
A_66_P118849	GTCCTTAGCCTTTCTGAACCCCTTAGCTATCACATCTGTAAAACACATAAAGTTAGGTGT	XM_001478866	2310034G01Rik	RIKEN cDNA 2310034G01 gene	GO:0003674(molecular_function)|GO:0005575(cellular_component)|GO:0008150(biological_process)	28.0022	108	Female	0.957	-1.045	38.4372	35.0044	0.7913	1	0.714	-1.4005	33.3697	24.171	0.0943	1	0.4569	-2.1887	25.5827	11.7351	1.44e-06	1	0.253988	-3.9372	47.8087	12.1538	1.17e-30	1	0.4094	-2.4426	32.3096	13.2059	1.38e-23	1	0.581226	-1.7205	64.9918	38.6056	0.0014	1	0.694493	-1.4399	42.034	29.0438	0.0003
A_55_P2057380	AAATGTCAAACAGAACAGACTGAGAAAAAGCCAGATACCTTTCACAATAGCCTGAAAAAA	XR_033591	Gm6745	predicted gene 6745		4.002	155	Female	0.8955	-1.1167	104.141	75.059	0.7218	1	0.8799	-1.1365	75.3558	66.2921	0.0287	1	0.5187	-1.9278	79.5111	40.4239	1.44e-06	1	0.529157	-1.8898	111.915	54.7217	0.0092	1	0.718133	-1.3925	74.6577	52.9416	0.0048	1	0.723118	-1.3829	170.127	124.826	0.0684	1	1.08956	1.0896	100.397	108.401	0.2554
A_55_P2068134	AAGCGATGCTATTGTTTGGCTATCTTTGTAAAACTTGGTGCCTTCTCTGCTCTGAGATGA	ENSMUST00000100055				12.0022	62	Female	1.0754	1.0754	130.759	141.308	0.4314	1	0.948	-1.0549	150.006	142.291	0.3745	1	0.6594	-1.5165	118.756	77.651	1.59e-06	1	0.660808	-1.5133	154.551	102.39	1.32e-10	1	0.651084	-1.5359	242.816	148.342	0.0003	1	1.04362	1.0436	309.633	336.621	0.6947	1	0.905223	-1.1047	311.108	283.996	0.1008
A_55_P1997479	GAATTAAATGCAATAAAATGTGTGTCCTTAGCGGCACAATTTGCTTTGGGGAGTATGTGG	NM_173770	Fam69c	family with sequence similarity 69 member C	GO:0003674(molecular_function)|GO:0005575(cellular_component)|GO:0008150(biological_process)|GO:0016020(membrane)|GO:0016021(integral to membrane)	68.002	6	Female	0.5227	-1.913	11.5679	6.4587	0.0454	0.1	0.8472	-1.1803	5.954	5.0277	0.7288	0.01	0.1964	-5.0905	26.1372	5.0036	1.69e-06	1	0.7414	-1.3488	4.2893	3.1329	0.5735	0.01	1	-1	1.7431	1.9955	1	0.01	1.80571	1.8059	17.1444	36.9224	0.1377	1	3.18776	3.1876	9.703	30.8999	1.52e-15
A_55_P2128582	GGAAAGGTTGTTTACCAAGTTCTAGCCAATCCTTCCGTGTACTTTATCAAGTTTCAAGGT	XM_001472379	LOC100044090	similar to spermiogenesis specific transcript on the Y 1		28.0022	108	Female	0.9936	-1.0064	48.0217	45.7277	0.9692	1	0.963	-1.0385	39.1033	38.0552	0.7859	1	0.5863	-1.7056	42.096	24.7464	1.69e-06	1	0.621465	-1.6091	58.1823	35.9642	3.05e-07	1	0.553342	-1.8072	69.6827	38.4439	2.51e-13	1	0.959049	-1.0427	78.1693	74.9698	0.4551	1	0.919118	-1.088	69.3869	63.887	0.354
A_51_P433000	TTATACCTCTGGCTGACCTTCATTCATCTTGCTTTGGCCTCTGAAGCCCTAGAATTACAG	XM_001473048	LOC100044854	similar to chromatin modifying protein 4C		12.0022	62	Female	1.0093	1.0093	121.614	125.363	0.9301	1	0.7935	-1.2603	112.072	88.9567	8.53e-05	1	0.5502	-1.8175	102.017	56.2282	1.9e-06	1	0.517625	-1.9319	149.583	77.4904	8.27e-14	1	0.728757	-1.3722	109.807	80.3725	1.41e-06	1	0.859107	-1.164	198.369	169.76	0.0561	1	0.914746	-1.0932	154.687	141.209	0.2466
A_55_P2076560	AGTGCCCTTATAAACCCCTGCAGCCCTGCAGCCCTGAAATAAATTTTGCAATTAGTTTCC	NM_139051	Nr5a1	nuclear receptor subfamily 5 group A member 1	GO:0001553(luteinization)|GO:0003677(DNA binding)|GO:0003682(chromatin binding)|GO:0003690(double-stranded DNA binding)|GO:0003700(transcription factor activity)|GO:0003707(steroid hormone receptor activity)|GO:0004872(receptor activity)|GO:0004879(ligand-dependent nuclear receptor activity)|GO:0005515(protein binding)|GO:0005634(nucleus)|GO:0006350(transcription)|GO:0006355(regulation of transcr…	108.002	10	Female	1.0313	1.0313	133.583	136.74	0.7407	1	0.9111	-1.0976	250.267	224.938	0.4864	1	0.6184	-1.6171	481.762	293.924	2.07e-06	1	1.58554	1.5855	209.04	332.683	9.86e-08	1	1.07515	1.0752	327.473	353.246	0.3014	1	2.30521	2.3055	285.512	663.401	1.18e-15	1	1.57679	1.5768	356.292	554.75	7.69e-07
A_55_P2057936	AAGAGTTTGGTTCTCAGCGCCCATGCCAGACAACTCACAATTTCTTATAACTCCAGCTCT	NM_001135115	Gm12250	predicted gene 12250		4.002	155	Female	1.0433	1.0433	191.478	183.489	0.7753	1	0.9933	-1.0067	177.159	176.649	0.9571	1	0.5927	-1.6871	186.761	112.139	2.18e-06	1	0.598408	-1.6711	242.786	144.517	0.0007	1	0.651084	-1.5359	196.461	127.487	0.0003	1	0.975324	-1.0253	296.951	289.121	0.724	1	1.05809	1.0581	248.62	261.308	0.6214
A_55_P2151685	GCTGGGAACTAATCTAAAGAAAAAAGAATGCATCTTCAATGTTCTACACTCTGGGAAATA	NM_011088	Pira11	paired-Ig-like receptor A11	GO:0003674(molecular_function)|GO:0005575(cellular_component)|GO:0008150(biological_process)	4.002	155	Female	0.6867	-1.4562	660.474	446.019	0.0002	1	0.7877	-1.2695	623.251	490.925	2.8e-06	1	0.6606	-1.5138	584.438	386.994	2.23e-06	1	0.72448	-1.3803	673.127	485.91	0.0282	1	0.741345	-1.3489	595.642	439.091	0.0075	1	0.772857	-1.2939	1171.8	901.002	0.0003	1	0.893815	-1.1188	887.894	791.288	0.1259
A_55_P2003221	CAATGCGTGCTTTAAAACTCGGCGTTTCAGCCTAATAAACAGAGACCTTGATAGGAAAGA	NM_031247	Gimap3	GTPase IMAP family member 3	GO:0000166(nucleotide binding)|GO:0005525(GTP binding)|GO:0005739(mitochondrion)|GO:0005741(mitochondrial outer membrane)|GO:0008150(biological_process)|GO:0016020(membrane)|GO:0016021(integral to membrane)	4.002	155	Female	0.8352	-1.1973	85.3711	73.081	0.1117	1	0.8615	-1.1608	122.414	105.524	0.0203	1	0.633	-1.5798	133.819	84.1447	2.24e-06	1	0.919794	-1.0872	107.414	99.106	0.454	1	0.814001	-1.2285	129.034	105.037	7.18e-05	1	1.32573	1.3257	167.758	222.998	0.0012	1	1.15794	1.1579	169.786	196.942	0.0497
A_51_P172054	TGGGCTAGAGGGGCTGGCAGTTTGCAGCAGAACGGATGTGAAGAAAATAATTCTCTATTA	NM_019521	Gas6	growth arrest specific 6	GO:0005509(calcium ion binding)|GO:0005576(extracellular region)|GO:0005615(extracellular space)|GO:0009267(cellular response to starvation)|GO:0040008(regulation of growth)|GO:0046872(metal ion binding)|GO:0071363(cellular response to growth factor stimulus)	36.002	45	Female	1.0406	1.0406	1530.8	1648.69	0.7369	1	1.1374	1.1374	2055.07	2346.8	0.0711	1	0.5967	-1.6759	3721.16	2205.59	2.29e-06	1	1.01729	1.0173	2419.56	2464.87	0.7743	1	0.843526	-1.1855	2694.34	2278.77	0.0374	1	1.81028	1.8102	2683.99	4883.55	3.6e-16	1	1.56912	1.5691	2744.69	4343.23	0.0004
A_52_P510202	AATTCTAGATTCCTGATTTGTTCCCAAGAGAGTGAGTTGTTATAAGAGCAAGCCTGATTG	NR_030696	9930014A18Rik	RIKEN cDNA 9930014A18 gene	GO:0003674(molecular_function)|GO:0005575(cellular_component)|GO:0008150(biological_process)	12.0022	62	Female	1.1564	1.1564	26.6267	30.6936	0.4408	1	0.7236	-1.3819	36.2235	26.1761	0.0127	1	0.3279	-3.0497	34.9982	11.0263	2.3e-06	1	0.35685	-2.8023	36.0843	12.8975	5.08e-22	1	0.501907	-1.9924	24.8597	12.24	0.0015	1	0.919202	-1.0879	45.7993	41.5792	0.4667	1	0.915835	-1.0919	38.0809	34.8902	0.3235
A_55_P2152009	GTGGTGTGTGGGACTCCGATATTTTTATCTCTAATGGTGACAATAAAGGTTTCCTAATGA	NM_021344	Tesc	tescalcin	GO:0000287(magnesium ion binding)|GO:0001726(ruffle)|GO:0005509(calcium ion binding)|GO:0005634(nucleus)|GO:0005737(cytoplasm)|GO:0006883(cellular sodium ion homeostasis)|GO:0008584(male gonad development)|GO:0019212(phosphatase inhibitor activity)|GO:0030027(lamellipodium)|GO:0030219(megakaryocyte differentiation)|GO:0050790(regulation of catalytic activity)	44.0022	3	Female	0.9424	-1.0611	42.7561	39.668	0.6021	1	0.8863	-1.1283	37.6674	34.0045	0.4664	1	0.5599	-1.7859	29.6986	16.6848	2.49e-06	1	0.476054	-2.1006	52.8943	25.2513	3.17e-07	1	0.757748	-1.3197	38.7647	29.4728	0.0006	1	0.64792	-1.5434	76.9932	50.1035	4.9e-08	1	0.886446	-1.1281	48.5691	43.1383	0.1365
A_55_P2055607	TAAAAAACAAAAGAAAACAAAACAAACACCATAGATCCTTTTGAAAGAGTCTTATATTTG	NM_008813	Enpp1	ectonucleotide pyrophosphatase/phosphodiesterase 1	GO:0003676(nucleic acid binding)|GO:0003824(catalytic activity)|GO:0004528(phosphodiesterase I activity)|GO:0004551(nucleotide diphosphatase activity)|GO:0005044(scavenger receptor activity)|GO:0005615(extracellular space)|GO:0005886(plasma membrane)|GO:0006955(immune response)|GO:0007165(signal transduction)|GO:0008152(metabolic process)|GO:0009986(cell surface)|GO:0016020(membrane)|GO:0016021(i…	4.002	155	Female	0.9024	-1.1082	597.758	535.061	0.2717	1	0.7525	-1.329	600.317	450.013	0.0014	1	0.6289	-1.5902	800.548	498.502	2.59e-06	1	0.869036	-1.1507	724.622	628.663	0.1391	1	1.05441	1.0544	553.536	577.015	0.5457	1	1.14103	1.1411	1031.75	1169.3	0.1818	1	1.22026	1.2203	822.911	1001.31	0.0378
A_55_P2019098	GTCCACAGTTCCTGGAATAGGAATATATTCCAATTTTTCACACTGATTTGAAGGTTTTGT	XM_001475390	2810049E08Rik	RIKEN cDNA 2810049E08 gene	GO:0003674(molecular_function)|GO:0005575(cellular_component)|GO:0008150(biological_process)	20.002	32	Female	0.8833	-1.1321	37.0585	33.663	0.457	1	0.7764	-1.288	41.796	32.5015	0.0143	1	0.5047	-1.9813	30.0837	15.0995	2.63e-06	1	0.596303	-1.677	33.0059	18.9235	0.0103	1	0.54095	-1.8486	93.6678	50.8724	1.12e-18	1	0.94162	-1.062	120.374	113.185	0.3008	1	0.843739	-1.1852	108.991	92.1944	0.0075
A_51_P283344	TATGCAGAAAGGATGTCATCTGGAATCTTGTGATGAATAGCCTTGTCATGTATGCCTTAA	NM_025956	1700011H14Rik	RIKEN cDNA 1700011H14 gene	GO:0003674(molecular_function)|GO:0005575(cellular_component)|GO:0008150(biological_process)	4.002	155	Female	0.9001	-1.1109	24.9951	22.6131	0.3713	1	0.7803	-1.2815	30.8309	24.0688	0.017	1	0.656	-1.5243	33.2388	21.7439	2.81e-06	1	0.853606	-1.1715	33.8209	28.9595	0.1556	1	0.85237	-1.1732	23.5176	19.8914	0.1725	1	1.20802	1.208	36.3608	43.8929	0.0026	1	1.33779	1.3377	32.4836	43.3328	0.0003
A_55_P1968789	GCAGGCCCCTTGTACTGAACTTCTTTTTAACTTGGATTTGTAACTTAATGTTTCTGTTTA	NM_009025	Rasa3	RAS p21 protein activator 3	GO:0005096(GTPase activator activity)|GO:0005622(intracellular)|GO:0007165(signal transduction)|GO:0023034(intracellular signaling pathway)|GO:0046872(metal ion binding)|GO:0050790(regulation of catalytic activity)|GO:0051056(regulation of small GTPase mediated signal transduction)	4.002	155	Female	0.9094	-1.0997	1613.33	1456.82	0.3081	1	0.7769	-1.2872	1913.66	1484.58	0.0003	1	0.6457	-1.5487	2514.87	1610.9	2.93e-06	1	0.87974	-1.1367	2317.09	2041.43	0.0488	1	0.962001	-1.0395	1963.51	1888.13	0.4578	1	1.24254	1.2425	2894.76	3593.59	0.0004	1	1.15487	1.1548	2720.22	3140.92	0.1113
A_55_P2099284	CACCCAACTGCACAGTTCCTGTTGTAGGTTTCGCATAAAGTAATCGCACATTATTTTGTC	NR_033461	Gm9999	predicted gene 9999	GO:0003674(molecular_function)|GO:0005575(cellular_component)|GO:0008150(biological_process)	28.0022	108	Female	1.0023	1.0023	62.0523	64.2492	0.9855	1	0.9284	-1.0772	63.893	59.8084	0.4993	1	0.5869	-1.704	68.1095	40.587	2.94e-06	1	0.58326	-1.7145	77.0635	44.8365	4.15e-14	1	0.56654	-1.7651	98.0965	55.8065	1.15e-13	1	0.942951	-1.0605	121.745	114.806	0.2593	1	0.813603	-1.2291	120.554	98.1494	0.0018
A_55_P2266178	GGATTCAGTTCTCTTTCAATGATCTGTGCATGGCATTTTTGCAATTATTTCCTGTAAAGT	BC028446	AI790276	expressed sequence AI790276		28.0022	108	Female	0.8128	-1.2304	242.523	202.065	0.0523	1	0.9085	-1.1007	224.323	202.49	0.319	1	0.567	-1.7636	233.355	129.12	3e-06	1	0.613497	-1.63	260.35	158.711	8.93e-07	1	0.619694	-1.6137	242.473	148.217	3.36e-07	1	0.944376	-1.0589	362.206	341.716	0.6499	1	0.998104	-1.0019	295.319	297.204	0.9846
A_55_P2171788	AAGAAGAAGAAGAAGAAGAAGAAGAAGAAGAAGAAGAAGAAGAAGAAACAGAAACACAAA	XM_001474084	Gm2598	predicted gene 2598	GO:0003674(molecular_function)|GO:0005575(cellular_component)|GO:0008150(biological_process)	108.002	10	Female	0.7486	-1.3358	26816.8	19544.8	0.0086	1	0.8745	-1.1435	37949	32820.2	0.287	1	0.6353	-1.5741	67610	43121.9	3.09e-06	1	1.78891	1.7889	34126.1	60743.6	5.19e-11	1	1.22699	1.227	45015.4	55348.9	0.0133	1	1.8577	1.8576	46613.4	86673.8	2.29e-08	1	1.5977	1.5977	49924.5	79186.4	1.23e-05
A_55_P2193512	AGAGCAGCTCTTATCCCTCAGTGTACTGTAATCTATTGTTCTCAATGAATAAAACATAGT	BB034038	AI661384	expressed sequence AI661384		4.002	155	Female	0.8114	-1.2324	69.6636	61.1955	0.2218	1	0.831	-1.2033	76.2862	63.0229	0.2653	1	0.538	-1.8586	75.1955	40.3173	3.16e-06	1	0.690846	-1.4475	84.1868	57.554	0.0006	1	0.676956	-1.4772	74.4723	49.2691	0.0067	1	0.927386	-1.0783	115.458	104.551	0.6642	1	0.894214	-1.1183	99.6448	89.4861	0.203
A_52_P450835	GTAAGCAAGGGTGACGTCACATCCCTGTAACTCCTTGGAGATGATTTAAACCTTGACTCT	NM_197998	2210021J22Rik	RIKEN cDNA 2210021J22 gene	GO:0003674(molecular_function)|GO:0005575(cellular_component)|GO:0008150(biological_process)	28.0022	108	Female	0.8538	-1.1712	325.765	279.784	0.0883	1	0.7486	-1.3358	344.867	259.626	0.0029	1	0.4604	-2.1721	287.757	130.703	3.17e-06	1	0.44193	-2.2628	362.289	161.66	3.17e-12	1	0.512636	-1.9507	272.362	138.917	4.45e-22	1	0.891742	-1.1214	466.608	413.552	0.2078	1	0.888099	-1.126	406.189	360.242	0.26
A_55_P1958039	GGATAACTTCCCTCATTGACTCTCCAAAGAGTGTTAAAGGAAAAAGTGAAATTTTCATAC	NM_013794	Klra16	killer cell lectin-like receptor subfamily A member 16	GO:0004872(receptor activity)|GO:0005529(sugar binding)|GO:0005886(plasma membrane)|GO:0007165(signal transduction)	36.002	45	Female	0.9569	-1.045	16.3964	15.8819	0.8965	0.1	0.8511	-1.175	18.8827	15.7461	0.5274	0.1	0.4892	-2.0443	34.8419	17.1695	3.26e-06	1	1.1976	1.1977	18.9828	24.4291	0.4791	1	1.4241	1.424	18.9492	27.071	6.9e-05	1	1.74581	1.7458	31.3453	54.2381	4.52e-05	1	1.66722	1.6672	29.867	50.5242	0.0125
A_55_P2179676	GAGAATGGTGTCTTTTTCCTTTTTATAATCTCCACTCTGCAATAAAGATCTTTCCCTTCC	NM_029269	Spp2	secreted phosphoprotein 2	GO:0003674(molecular_function)|GO:0005576(extracellular region)|GO:0006461(protein complex assembly)|GO:0043234(protein complex)|GO:0046849(bone remodeling)	12.0022	62	Female	0.9534	-1.0489	26992.7	24279.3	0.7158	1	0.7456	-1.3412	29112	21665.5	0.0055	1	0.615	-1.626	31472.7	19237	3.35e-06	1	0.615271	-1.6253	37776.3	23163.2	8.61e-13	1	0.782595	-1.2778	28505.3	21906.8	0.0118	1	0.881135	-1.1349	46839.5	40994.6	0.1393	1	0.926269	-1.0796	39452.2	36303	0.5162
A_51_P288138	AAATTCTTGACATGTTTGTTAACCCAACAAGCTCATTGGCTTACTTCAATAGTTGTCTCA	NM_008039	Fpr2	formyl peptide receptor 2	GO:0004871(signal transducer activity)|GO:0004872(receptor activity)|GO:0004930(G-protein coupled receptor activity)|GO:0004982(N-formyl peptide receptor activity)|GO:0005886(plasma membrane)|GO:0006935(chemotaxis)|GO:0007165(signal transduction)|GO:0007186(G-protein coupled receptor protein signaling pathway)|GO:0016020(membrane)|GO:0016021(integral to membrane)	12.0022	62	Female	0.8518	-1.174	388.008	350.169	0.251	1	0.9419	-1.0616	388.432	366.166	0.5059	1	0.6461	-1.5477	349.147	226.534	3.53e-06	1	0.595806	-1.6784	464.862	276.548	1.97e-06	1	0.629208	-1.5893	413.618	253.238	0.0058	1	0.829256	-1.2059	606.802	489.166	0.1716	1	0.848033	-1.1792	509.798	432.921	0.0493
A_52_P283524	GGGGGGTTTCTTTTCTATCTATGCAGATAATTTGTGGTTTTCTGTACCGTTCCCTGTTGG	NM_022980	Rcan3	regulator of calcineurin 3	GO:0019722(calcium-mediated signaling)	12.0022	62	Female	1.0624	1.0624	174.678	185.752	0.4945	1	0.8551	-1.1695	157.559	134.454	0.264	1	0.576	-1.7361	164.414	95.1022	3.59e-06	1	0.510517	-1.9588	239.444	121.726	3.77e-09	1	0.715001	-1.3986	148.911	106.213	2.74e-06	1	0.87858	-1.1382	287.709	252.82	0.1127	1	0.980488	-1.0199	210.617	206.428	0.715
A_66_P117730	AACTTGACAAATACACCATGCATTCTTCTGTTGCTAGCAATGCTTTGAATGAATACCAAC	NM_013500	Hapln1	hyaluronan and proteoglycan link protein 1	GO:0005488(binding)|GO:0005540(hyaluronic acid binding)|GO:0005576(extracellular region)|GO:0005578(proteinaceous extracellular matrix)|GO:0007155(cell adhesion)	92.0022	5	Female	1.3012	1.3012	51.8144	74.7894	0.2039	1	1.0146	1.0146	60.1397	62.7199	0.9739	1	0.1751	-5.7097	23.8654	4.3158	3.73e-06	1	0.0653121	-15.3111	107.226	6.7447	2.2e-20	1	0.150378	-6.6499	73.1514	8.9158	2.91e-08	1	0.382834	-2.6121	93.8363	32.8012	0.0002	1	0.380619	-2.6273	83.2784	31.808	2.84e-09
A_55_P1991812	CAAGTAGAAGAGTTTCCCACGGTATAAGAACTATCTTCCATTTAAGTATCATGAATGAGA	NM_001024230	Gm5431	predicted gene 5431	GO:0003674(molecular_function)|GO:0005575(cellular_component)|GO:0008150(biological_process)	4.002	155	Female	0.7621	-1.3121	33.9626	25.8275	0.0203	1	0.9302	-1.0751	39.7626	36.8926	0.4545	1	0.5313	-1.882	35.6003	18.8263	3.78e-06	1	0.635445	-1.5737	41.8263	26.6772	0.0239	1	0.461936	-2.1648	44.0863	19.8048	0.0005	1	0.895335	-1.1169	53.5281	48.0809	0.432	1	0.846883	-1.1808	51.6256	43.4607	0.3284
A_55_P1962986	GTTATTTGTGATGGTGGAGTGGATTTCCTCCGCGAGACTTTGGATCCGTGTTTAGACAAA	ENSMUST00000110504	Sub1	SUB1 homolog (S. cerevisiae)	GO:0003677(DNA binding)|GO:0003713(transcription coactivator activity)|GO:0005488(binding)|GO:0005634(nucleus)|GO:0006350(transcription)|GO:0006355(regulation of transcription DNA-dependent)|GO:0045449(regulation of transcription)|GO:0045941(positive regulation of transcription)	28.0022	108	Female	0.9083	-1.1009	40.3316	36.0389	0.3944	1	0.6449	-1.5506	36.6006	23.0579	0.0354	1	0.2388	-4.1884	29.7926	6.7565	3.83e-06	1	0.171201	-5.8411	51.2613	8.758	0	1	0.389317	-2.5686	22.8024	8.8296	2.97e-14	1	0.703334	-1.4218	61.5897	43.548	0.0204	1	0.873057	-1.1454	45.2616	39.6591	0.2066
A_55_P2035509	CTGATAAAAGCAAGCTCTTTGGTTTAGGAAATGGCACTTATTCTTTCTACAGTTTTAGCA	NM_175026	Pyhin1	pyrin and HIN domain family member 1	GO:0003674(molecular_function)|GO:0005515(protein binding)|GO:0005575(cellular_component)|GO:0005634(nucleus)|GO:0008150(biological_process)	20.002	32	Female	0.8632	-1.1585	80.7876	70.5817	0.1344	1	0.9074	-1.1021	113.835	103.348	0.1069	1	0.6101	-1.6391	91.2784	55.7927	3.97e-06	1	0.716384	-1.3959	93.3353	67.1235	1.85e-06	1	0.562525	-1.7777	108.197	60.2376	3.73e-08	1	0.962186	-1.0393	133.694	128.649	0.4571	1	0.810504	-1.2338	146.805	118.041	0.0215
A_51_P381618	TCTAACGCTTTACATAAATGCCCTTTTAGCTTCTCTATTTCGACACAACTGTGATTACCT	NM_134102	Pla1a	phospholipase A1 member A	GO:0003674(molecular_function)|GO:0003824(catalytic activity)|GO:0005575(cellular_component)|GO:0005576(extracellular region)|GO:0006629(lipid metabolic process)|GO:0008150(biological_process)|GO:0016042(lipid catabolic process)|GO:0016787(hydrolase activity)	12.0022	62	Female	0.939	-1.0649	9087.65	8099.87	0.6236	1	0.7232	-1.3828	10082.6	7291.1	5.67e-08	1	0.6649	-1.5041	9232.74	6147.07	4.25e-06	1	0.624883	-1.6003	12131.9	7487.76	1.82e-05	1	0.776337	-1.2881	9042.49	6977.3	0.004	1	0.854117	-1.1708	14705.3	12574.1	0.0209	1	0.852951	-1.1724	13138	11198.2	0.0086
A_51_P157083	AAAGTTACCATGGTGTTGAACAATGCATGTTTTTTATCCTAAAGCTCGGTACTGCCATCT	NM_008086	Gas1	growth arrest specific 1	GO:0002053(positive regulation of mesenchymal cell proliferation)|GO:0005515(protein binding)|GO:0005886(plasma membrane)|GO:0007049(cell cycle)|GO:0007050(cell cycle arrest)|GO:0007411(axon guidance)|GO:0008284(positive regulation of cell proliferation)|GO:0009953(dorsal/ventral pattern formation)|GO:0012501(programmed cell death)|GO:0016020(membrane)|GO:0021587(cerebellum morphogenesis)|GO:0021…	36.002	45	Female	0.9043	-1.1059	507.676	476.043	0.3871	1	0.8594	-1.1636	965.567	833.317	0.0372	1	0.5706	-1.7526	1378.32	786.817	4.27e-06	1	1.42653	1.4266	682.089	976.087	2.51e-05	1	0.90212	-1.1085	951.996	858.815	0.0464	1	2.25836	2.2581	793.139	1803.2	6.2e-27	1	1.30907	1.3091	1225.26	1608.92	0.0011
A_55_P2325698	GGAGTAAATACTTTTCACAGGCATCATGTGGATCATTCAAATAGACCAACATCTGAAATT	AK008051	2010002M09Rik	RIKEN cDNA 2010002M09 gene	GO:0003674(molecular_function)|GO:0005575(cellular_component)|GO:0008150(biological_process)	4.002	155	Female	1.2272	1.2272	333.401	366.116	0.2488	1	0.7486	-1.3358	449.783	336.116	2.27e-05	1	0.6651	-1.5034	427.655	283.843	4.43e-06	1	0.674172	-1.4833	538.132	354.376	0.0091	1	0.815062	-1.2269	381.797	310.233	0.0269	1	1.1546	1.1546	505.472	593.093	0.2368	1	0.921574	-1.0851	568.087	524.178	0.1902
A_52_P361993	GGAAACAGTAAAGGCATCGAGGGAAATTCATCTGGACACTTACCAAAATTCTGCCATGAG	NM_173181	Fam164a	family with sequence similarity 164 member A	GO:0003674(molecular_function)|GO:0005575(cellular_component)|GO:0008150(biological_process)	12.0022	62	Female	0.9752	-1.0254	140.795	140.326	0.8203	1	0.7901	-1.2656	143.539	113.54	0.0064	1	0.603	-1.6585	104.367	62.9794	4.81e-06	1	0.455456	-2.1956	193.247	85.2191	1.28e-05	1	0.602773	-1.659	110.056	64.0585	0.0033	1	0.752559	-1.3288	207.711	154.551	0.02	1	0.788955	-1.2675	182.034	143.502	0.0007
A_65_P19089	GGCAGTCTTATGTGCAAAGATCGTGAATGGACAAAACAAAAAATTAAACTGCTTACAATG	NM_011935	Esrrg	estrogen-related receptor gamma	GO:0003677(DNA binding)|GO:0003700(transcription factor activity)|GO:0003707(steroid hormone receptor activity)|GO:0004872(receptor activity)|GO:0004879(ligand-dependent nuclear receptor activity)|GO:0005516(calmodulin binding)|GO:0005634(nucleus)|GO:0006350(transcription)|GO:0006355(regulation of transcription DNA-dependent)|GO:0007165(signal transduction)|GO:0007275(multicellular organismal dev…	76.0022	4	Female	0.9281	-1.0775	385.059	304.717	0.7117	1	0.8285	-1.207	258.56	213.825	0.0023	1	0.4033	-2.4794	442.652	173.303	4.82e-06	1	0.494486	-2.0223	427.056	213.729	1.62e-12	1	0.770119	-1.2985	238.005	191.237	0.132	1	1.09769	1.0976	605.096	664.925	0.1224	1	1.70387	1.7039	335.734	571.263	8.8e-16
A_55_P1994042	CAAGCTGGTCTTGAACCCACAGAGATCTTCTTGCTTCTGCCTATTAAATTCTGGGATTAA	NM_001139519	Zbp1	Z-DNA binding protein 1	GO:0003677(DNA binding)|GO:0003692(left-handed Z-DNA binding)|GO:0003723(RNA binding)|GO:0003726(double-stranded RNA adenosine deaminase activity)|GO:0005575(cellular_component)|GO:0008150(biological_process)	28.0022	108	Female	1.2173	1.2173	495.844	609.309	0.0385	1	1.1012	1.1012	563.196	621.003	0.1893	1	0.6652	-1.5033	530.047	353.342	4.84e-06	1	0.533276	-1.8752	838.27	446.379	2.94e-22	1	0.571494	-1.7498	710.479	406.221	1.24e-14	1	0.998403	-1.0016	716.438	716.887	0.9812	1	0.94518	-1.058	672.621	636.516	0.4684
A_51_P112627	ACATTAGTCCTTGTCACCAACAGGAAACTGAGTGATGGACCCTCACTTCACAGCTTCAAT	NM_009180	St6galnac2	ST6 (alpha-N-acetyl-neuraminyl-23-beta-galactosyl-13)-N-acetylgalactosaminide alpha-26-sialyltransferase 2	GO:0005794(Golgi apparatus)|GO:0006486(protein amino acid glycosylation)|GO:0008373(sialyltransferase activity)|GO:0016020(membrane)|GO:0016021(integral to membrane)|GO:0016740(transferase activity)|GO:0016757(transferase activity transferring glycosyl groups)|GO:0030173(integral to Golgi membrane)	4.002	155	Female	0.8724	-1.1463	122.634	111.586	0.1828	1	0.8801	-1.1362	151.222	133.156	0.0075	1	0.6408	-1.5606	165.346	106.731	4.89e-06	1	0.881446	-1.1345	139.808	123.678	0.0681	1	0.798212	-1.2528	150.005	119.222	0.0093	1	1.21095	1.211	191.467	232.433	0.0004	1	1.1121	1.112	190.859	212.018	0.0482
A_51_P497171	AGTCTCCTGAAAGCCCCTACCTATGAAAATTTCACCTGAAAGGAAAAGCGGCTGCTACTT	NM_008534	Ly9	lymphocyte antigen 9	GO:0007155(cell adhesion)|GO:0016020(membrane)|GO:0016021(integral to membrane)	4.002	155	Female	0.8186	-1.2217	78.5752	62.1398	0.0945	1	0.8621	-1.16	91.5332	78.7032	0.0492	1	0.6557	-1.5251	94.829	62.2328	5e-06	1	0.835911	-1.1963	86.4993	72.9123	0.1878	1	0.746882	-1.3389	96.1256	70.7409	0.0195	1	1.0898	1.0898	132.46	143.32	0.299	1	0.990099	-1.01	118.888	117.715	0.8467
A_55_P2174836	ACAGTGAGACAAAAGATATCAACACAACAGACATTCTACGAACTAGTGGACTGGTTCCTG	NM_013703	Vldlr	very low density lipoprotein receptor	GO:0004872(receptor activity)|GO:0005509(calcium ion binding)|GO:0005515(protein binding)|GO:0005615(extracellular space)|GO:0005624(membrane fraction)|GO:0005634(nucleus)|GO:0005905(coated pit)|GO:0006629(lipid metabolic process)|GO:0006810(transport)|GO:0006869(lipid transport)|GO:0006897(endocytosis)|GO:0007165(signal transduction)|GO:0008202(steroid metabolic process)|GO:0008203(cholesterol m…	84.002	1	Female	0.8266	-1.2097	152.137	141.447	0.3135	1	1.0079	1.0079	205.113	201.756	0.9614	1	0.3272	-3.0565	360.075	106.103	5.06e-06	1	0.68956	-1.4502	190.71	130.491	0.0282	1	0.51096	-1.9571	204.458	106.054	2.49e-10	1	1.99481	1.9949	240.982	497.551	0.0015	1	1.76741	1.7675	249.399	445.734	2.21e-11
A_52_P249856	TGGTTTAATATTCAACACCATGATTCTCCACTAAGGATAAATTTTGATGTCACAAAGCCC	NM_172274	Cc2d2a	coiled-coil and C2 domain containing 2A	GO:0003674(molecular_function)|GO:0005575(cellular_component)|GO:0005737(cytoplasm)|GO:0005856(cytoskeleton)|GO:0005929(cilium)|GO:0008150(biological_process)|GO:0030030(cell projection organization)|GO:0042995(cell projection)	12.0022	62	Female	1.0623	1.0623	423.408	458.772	0.5617	1	0.905	-1.105	430.22	385.982	0.3012	1	0.6575	-1.521	428.431	281.483	5.36e-06	1	0.568602	-1.7587	607.069	344.343	5.49e-10	1	0.700918	-1.4267	445.086	308.999	0.0032	1	0.895415	-1.1168	670.72	598.869	0.087	1	0.987557	-1.0126	552.68	538.043	0.9271
A_51_P378903	ATTTTATCTGTGACCTTTTCCCGCTCTTAAAACTTTCCTGCACTGACAACCACATCTTTG	NM_146981	Olfr1260	olfactory receptor 1260	GO:0004871(signal transducer activity)|GO:0004872(receptor activity)|GO:0004930(G-protein coupled receptor activity)|GO:0004984(olfactory receptor activity)|GO:0007165(signal transduction)|GO:0007186(G-protein coupled receptor protein signaling pathway)|GO:0007608(sensory perception of smell)|GO:0016021(integral to membrane)	12.0022	62	Female	1.1265	1.1265	132.012	149.393	0.1951	1	0.8808	-1.1354	112.459	98.9108	0.2052	1	0.6172	-1.6202	120.272	75.423	5.78e-06	1	0.48631	-2.0563	173.508	84.7032	1.83e-05	1	0.730034	-1.3698	125.679	95.6793	0.0576	1	0.876885	-1.1404	234.659	211.108	0.3	1	1.03831	1.0383	149.483	159.587	0.81
A_55_P2135986	ATCAGCAGTCTAACTCTGAACACTATCACCTCTGTGTTGGCTGCAACTGCAAGCATAATG	NM_029499	Ms4a4c	membrane-spanning 4-domains subfamily A member 4C	GO:0003674(molecular_function)|GO:0005575(cellular_component)|GO:0008150(biological_process)	28.0022	108	Female	0.8183	-1.222	78.6431	68.7128	0.1807	1	0.8727	-1.1458	121.933	106.44	0.0173	1	0.665	-1.5038	81.776	54.2992	5.84e-06	1	0.642055	-1.5575	93.0749	59.8602	1.06e-11	1	0.500025	-1.9999	121.723	60.6978	4.88e-15	1	0.924898	-1.0812	121.758	112.463	0.4185	1	0.666933	-1.4994	159.96	106.916	9.06e-10
A_55_P2080880	TGACTTCTGGGGTTGCCTGCTGCTAACCAGGAGCTTCTGAGAAAAATAAAACTGATGTCT	NM_019701	Clcnkb	chloride channel Kb	GO:0005216(ion channel activity)|GO:0005244(voltage-gated ion channel activity)|GO:0005247(voltage-gated chloride channel activity)|GO:0005254(chloride channel activity)|GO:0005515(protein binding)|GO:0005575(cellular_component)|GO:0005886(plasma membrane)|GO:0006810(transport)|GO:0006811(ion transport)|GO:0006821(chloride transport)|GO:0016020(membrane)|GO:0016021(integral to membrane)|GO:003422…	4.002	155	Female	0.9114	-1.0972	61.3333	56.6099	0.3643	1	0.8434	-1.1856	70.9927	59.8686	0.0306	1	0.6146	-1.6271	91.9783	56.2039	6.04e-06	1	0.947239	-1.0557	69.2463	65.5181	0.6826	1	0.959601	-1.0421	90.0782	86.2323	0.4796	1	1.24069	1.2406	149.137	184.761	0.0001	1	1.19289	1.1929	132.332	157.194	0.0044
A_55_P1969650	CTGACCACTTGTGAAATTGTCTAAAGATGTATACTGTAAAAGCTTCGAAAGAACTGTACA	NM_011246	Rasgrp1	RAS guanyl releasing protein 1	GO:0005085(guanyl-nucleotide exchange factor activity)|GO:0005509(calcium ion binding)|GO:0005622(intracellular)|GO:0005737(cytoplasm)|GO:0005783(endoplasmic reticulum)|GO:0005794(Golgi apparatus)|GO:0005886(plasma membrane)|GO:0007264(small GTPase mediated signal transduction)|GO:0016020(membrane)|GO:0023034(intracellular signaling pathway)|GO:0030154(cell differentiation)|GO:0046872(metal ion b…	4.002	155	Female	0.9089	-1.1003	191.853	175.496	0.3093	1	0.8662	-1.1545	229.087	197.912	0.0541	1	0.6323	-1.5815	225.414	142.558	6.11e-06	1	0.722387	-1.3843	254.367	183.65	1.77e-09	1	0.695507	-1.4378	244.772	170.467	7.78e-10	1	1.0618	1.0617	331.859	345.524	0.6125	1	0.984349	-1.0159	311.845	306.956	0.7577
A_55_P2035824	TATAAACAATGCATACTCCTATGAACTTCAGCGCTTGGAGGAACTGTCTGCTATGACGCC	NM_009803	Nr1i3	nuclear receptor subfamily 1 group I member 3	GO:0003677(DNA binding)|GO:0003700(transcription factor activity)|GO:0003707(steroid hormone receptor activity)|GO:0004872(receptor activity)|GO:0004879(ligand-dependent nuclear receptor activity)|GO:0005515(protein binding)|GO:0005634(nucleus)|GO:0005829(cytosol)|GO:0006350(transcription)|GO:0006355(regulation of transcription DNA-dependent)|GO:0007165(signal transduction)|GO:0008270(zinc ion bi…	36.002	45	Female	0.8319	-1.2021	4095.6	3450.64	0.055	1	0.8907	-1.1227	6224.19	5536.03	0.0908	1	0.6506	-1.537	9060.05	5865.2	6.28e-06	1	1.39412	1.3941	4883.18	6812.87	0.0041	1	0.964972	-1.0363	6308.41	6079	0.5398	1	1.75101	1.7509	6588.26	11735.7	1.69e-05	1	1.34571	1.3457	7706.23	10397.2	5.91e-06
A_51_P394172	CGATGAAATCTTCTTTGTATTCGGGGCTCCACTATTAAAAGAGGGTGCCTCAGAAGAGGA	NM_007954	Es1	esterase 1	GO:0004091(carboxylesterase activity)|GO:0005615(extracellular space)|GO:0005783(endoplasmic reticulum)|GO:0016787(hydrolase activity)|GO:0016788(hydrolase activity acting on ester bonds)	12.0022	62	Female	0.931	-1.0741	64503.5	58758	0.5007	1	0.7868	-1.271	72845.3	57268.9	0.0245	1	0.5629	-1.7766	93248.5	52844.9	6.47e-06	1	0.552578	-1.8097	118226	64806.9	1.07e-14	1	0.73616	-1.3584	101702	74836.6	1.9e-08	1	0.839419	-1.1913	131955	110551	0.0986	1	0.994036	-1.006	100535	99805.3	0.9414
A_55_P2032695	GCCTAGAAATGATAAGTCAGAAATTGGGACCAGCTCTCTGAATAGAAATAGTAGTAAAAA	NM_175472	Zcchc11	zinc finger CCHC domain containing 11	GO:0001816(cytokine production)|GO:0003676(nucleic acid binding)|GO:0005515(protein binding)|GO:0005634(nucleus)|GO:0005737(cytoplasm)|GO:0008270(zinc ion binding)|GO:0016740(transferase activity)|GO:0016779(nucleotidyltransferase activity)|GO:0031047(gene silencing by RNA)|GO:0031664(regulation of lipopolysaccharide-mediated signaling pathway)|GO:0032088(negative regulation of NF-kappaB transcri…	12.0022	62	Female	0.8535	-1.1716	1252.24	1117.83	0.2054	1	0.7147	-1.3993	1583.28	1125.65	0.0185	1	0.6545	-1.5279	1182.28	766.167	6.62e-06	1	0.549602	-1.8195	1697.42	930.907	8.84e-17	1	0.646747	-1.5462	1397.41	880.157	0.0013	1	0.772977	-1.2937	2203.37	1689.59	0.0001	1	0.693481	-1.442	2148.27	1501.53	0.0005
A_55_P2084797	CCCTAGCAATATGCCCTCCCACACACACACACACTTCATTTTTTAAAATGATAAAAAATA	ENSMUST00000027250				4.002	155	Female	0.6126	-1.6323	611.941	465.056	0.031	1	0.9796	-1.0208	410.176	401.503	0.9029	1	0.5824	-1.7171	791.508	456.398	6.69e-06	1	0.748559	-1.3359	851.694	619.685	0.0677	1	0.923361	-1.083	619.184	588.342	0.5787	1	0.838434	-1.1927	1403.79	1146.34	0.1842	1	1.48787	1.4878	618.154	905.733	0.0066
A_52_P198239	CAGCCCAACTGCTGATTAGAAATGCGTCTACGTATAAAATGGTAATTCAGGAACTTTTGC	NM_001033773	Ube2u	ubiquitin-conjugating enzyme E2U (putative)	GO:0003674(molecular_function)|GO:0005575(cellular_component)|GO:0008150(biological_process)	4.002	155	Female	1.3744	1.3744	63.4993	76.4268	0.4574	1	0.7567	-1.3215	72.5931	56.1983	0.0371	1	0.604	-1.6556	155.876	92.981	6.88e-06	1	1.19147	1.1915	112.88	120.717	0.5916	1	1.46757	1.4675	75.7551	103.018	0.2235	1	1.91902	1.9191	108.02	221.57	0.0026	1	2.14408	2.1439	100.858	205.332	0.0049
A_51_P418809	AGGATTTTAAACACATGTCTGAAAATACCCTAAATATCCTAAAGACACACTTCTTTCCCC	NR_027784	Airn	antisense Igf2r RNA	GO:0006349(regulation of gene expression by genetic imprinting)	124.002	16	Female	1.0194	1.0194	94.7912	94.4885	0.8686	1	1.1036	1.1036	54.1995	60.4968	0.5542	1	0.6009	-1.6642	31.0836	18.7305	6.94e-06	1	0.249451	-4.0088	119.141	29.3218	5.81e-27	1	0.335864	-2.9774	68.7683	23.3857	5.07e-22	1	0.352846	-2.8341	144.743	48.1024	1.12e-10	1	0.648214	-1.5427	66.6092	43.1616	6.23e-12
A_55_P2083474	ATTATCCATGAATGAGGCCTAATGACAGTGTGCATTGTTATACCAGTGCCCGGGAGATGA	NM_001130412	Lpin1	lipin 1	GO:0003713(transcription coactivator activity)|GO:0005515(protein binding)|GO:0005634(nucleus)|GO:0005737(cytoplasm)|GO:0005783(endoplasmic reticulum)|GO:0006350(transcription)|GO:0006629(lipid metabolic process)|GO:0006642(triglyceride mobilization)|GO:0008195(phosphatidate phosphatase activity)|GO:0009062(fatty acid catabolic process)|GO:0016020(membrane)|GO:0016311(dephosphorylation)|GO:001678…	100.002	18	Female	0.7356	-1.3594	26.4338	20.2104	0.2845	1	0.695	-1.4388	37.7495	25.0103	0.213	1	0.6129	-1.6316	81.9926	50.1497	7.18e-06	1	2.36183	2.3618	19.5187	51.0745	0.0077	1	1.9857	1.9856	17.576	44.2686	0.116	1	2.47402	2.474	42.7069	108.655	2.92e-07	1	2.05634	2.0564	48.8039	101.457	3.75e-14
A_55_P2045916	GGTGCTTTCACCTCAGGTACCTGCAGTTCGCCTATGATGGCCTTGATTACATTGCCCTGA	ENSMUST00000105041				4.002	155	Female	1.0908	1.0908	717.382	749.59	0.4582	1	1.0241	1.0241	991.783	1022.5	0.8162	1	0.642	-1.5577	1089.82	701.512	7.47e-06	1	0.767048	-1.3037	1043.49	799.663	7.68e-05	1	0.686059	-1.4576	1043.89	714.984	0.0013	1	1.29921	1.2992	1075.33	1398.8	0.0503	1	1.12246	1.1225	1071.81	1207.39	0.2291
A_55_P1996290	GGAGCAGATAAATAGCTCGAGGAAAGTCCCTTATAGTTGTGATGTCACCTGCAGATACTT	XM_001473079	Gm2550	predicted gene 2550	GO:0003674(molecular_function)|GO:0005575(cellular_component)|GO:0008150(biological_process)	12.0022	62	Female	0.9395	-1.0644	34.2106	31.6289	0.6166	1	1.0438	1.0438	31.7576	32.6572	0.7967	1	0.6595	-1.5163	38.8861	25.7167	7.76e-06	1	0.655136	-1.5264	47.7626	31.2685	5.35e-09	1	0.832986	-1.2005	37.8789	31.4038	0.0184	1	0.946701	-1.0563	54.3956	52.4545	0.6335	1	1.11757	1.1176	50.0356	56.0855	0.1444
A_66_P119518	AGAAGTGGGGACTGATTCGTTTGAAGAAGAGAATGAGGGGGAGGAATTTTAAATATACAC	NM_017379	Tuba8	tubulin alpha 8	GO:0000166(nucleotide binding)|GO:0000226(microtubule cytoskeleton organization)|GO:0003924(GTPase activity)|GO:0005198(structural molecule activity)|GO:0005200(structural constituent of cytoskeleton)|GO:0005525(GTP binding)|GO:0005874(microtubule)|GO:0006184(GTP catabolic process)|GO:0007017(microtubule-based process)|GO:0007018(microtubule-based movement)|GO:0043234(protein complex)|GO:0051258(…	4.002	155	Female	0.7747	-1.2908	102.811	79.4769	0.0052	1	0.8246	-1.2128	138.528	112.742	0.0482	1	0.598	-1.6721	119.124	70.8734	7.84e-06	1	0.76746	-1.303	101.635	76.3178	0.0608	1	0.82021	-1.2192	89.9284	73.219	0.0062	1	1.01492	1.015	177.809	174.17	0.9337	1	0.978474	-1.022	161.278	157.101	0.8414
A_51_P133562	ATCTTGTAATGAATAGGCCTTGTTGCTACTCTCAAAACAAATCAATCGGGAGGGGACCAC	NM_007618	Serpina6	serine (or cysteine) peptidase inhibitor clade A member 6	GO:0004867(serine-type endopeptidase inhibitor activity)|GO:0005496(steroid binding)|GO:0005576(extracellular region)|GO:0005615(extracellular space)|GO:0006810(transport)|GO:0008211(glucocorticoid metabolic process)|GO:0008289(lipid binding)|GO:0010951(negative regulation of endopeptidase activity)	4.002	155	Female	1.0542	1.0542	27664.3	27548.2	0.6829	1	0.9124	-1.096	27440.8	25029.4	0.1049	1	0.4877	-2.0506	48718.7	22740.6	7.93e-06	1	0.667869	-1.4973	41025.8	27571.6	8.06e-07	1	0.83724	-1.1944	31343.4	26386.1	0.013	1	1.34463	1.3446	47711.2	64907.9	0.0152	1	1.49835	1.4983	36547.8	55868.4	0.0132
A_55_P1993263	TAGAAAATTCGGTGGAAAGGAAAATGGCATGAAAGTTCAAACCCAAGTCACTTCTGGTTT	NM_009767	Chic1	cysteine-rich hydrophobic domain 1	GO:0003674(molecular_function)|GO:0005575(cellular_component)|GO:0005886(plasma membrane)|GO:0008150(biological_process)|GO:0016020(membrane)|GO:0031410(cytoplasmic vesicle)	4.002	155	Female	1.0209	1.0209	179.993	152.012	0.9313	1	0.7273	-1.375	237.662	172.863	3.02e-09	1	0.4515	-2.2149	210.332	92.9696	8.04e-06	1	0.603755	-1.6563	209.463	116.999	0.0264	1	0.549239	-1.8207	181.323	98.2667	0.0009	1	1.10169	1.1017	262.513	288.107	0.5569	1	0.883939	-1.1313	304.026	268.765	0.018
A_51_P386648	GGTTTATGGTGCAAACGTTTGTGTCTAGAAAGCCTCCATTCAAGCTACTCCAATAAACGA	NM_027227	Glod5	glyoxalase domain containing 5	GO:0003674(molecular_function)|GO:0005575(cellular_component)|GO:0008150(biological_process)	12.0022	62	Female	0.9107	-1.098	22.9254	20.7367	0.542	1	0.8421	-1.1875	18.5968	15.722	0.3256	0.1	0.5675	-1.7621	26.465	14.9436	8.32e-06	1	0.458821	-2.1795	32.1435	14.7379	7.89e-17	1	1.00857	1.0086	13.6321	13.7703	0.9382	1	0.974849	-1.0258	37.9578	37.2426	0.7602	1	1.28271	1.2827	27.7802	35.3897	0.2166
A_55_P2181557	TATTTCACTGTCAGTATTTAGCAAACATCTGTCTCTAAGGGATGGGCCGAGCTGGAGGAA	ENSMUST00000119426				102.022	11	Female	0.9771	-1.0235	7.5782	7.3047	0.9502	0.1	0.6297	-1.588	44.6827	28.1523	1.68e-06	1	0.1938	-5.1607	56.4543	10.2365	8.68e-06	1	0.738607	-1.3539	7.7088	5.3457	0.4098	0.01	1.09987	1.0998	6.1837	6.7193	0.8052	0.01	6.20732	6.2058	10.7141	65.9101	2.8e-45	1	2.2007	2.2007	29.8496	66.0224	1.95e-11
A_52_P127465	CATGGTGAAAATGACCAAGTCCAAAACTTTCCAAGCTTATCTGCCACACTGTCACCGAAC	NM_023249	Ypel1	yippee-like 1 (Drosophila)	GO:0003674(molecular_function)|GO:0005575(cellular_component)|GO:0005634(nucleus)|GO:0008150(biological_process)	36.002	45	Female	1.4599	1.4599	21.8361	31.3647	0.0081	1	0.7997	-1.2505	29.5807	23.8177	0.0962	1	0.5026	-1.9898	39.7458	20.1493	8.81e-06	1	0.692185	-1.4447	31.2514	21.6393	1.02e-07	1	0.79139	-1.2636	28.8352	22.738	0.0332	1	1.63532	1.6352	36.9986	60.4368	6.64e-11	1	1.2566	1.2566	40.1115	50.3914	6.66e-05
A_55_P2148062	AATGTATTAATGCCATTCAGTTGTCCAAAGCCAACACTCGCCTAGCAAATGATGCCAGGC	NM_175391	Apol7c	apolipoprotein L 7c	GO:0003674(molecular_function)|GO:0005575(cellular_component)|GO:0008150(biological_process)	36.002	45	Female	1.1947	1.1947	324.993	333.313	0.3494	1	0.8996	-1.1116	495.629	444.093	0.2269	1	0.6138	-1.6291	588.472	356.15	8.82e-06	1	0.949938	-1.0527	451.622	429.493	0.5371	1	0.755401	-1.3238	530.578	396.366	0.0046	1	1.62364	1.6238	539.266	874.706	4.05e-08	1	1.10193	1.1019	688.198	758.325	0.2549
A_66_P138363	GTCGGTTTCTTTGTAAAATAGGGTTCATAATTCTTGCTTTGCTGGTCTATTGTAGGATTA	XM_001479975	Gm9530	predicted gene 9530	GO:0003674(molecular_function)|GO:0005575(cellular_component)|GO:0008150(biological_process)	4.002	155	Female	0.8948	-1.1175	60.2662	55.5492	0.3668	1	0.7582	-1.3188	68.7371	52.0454	0.0009	1	0.6483	-1.5426	81.8526	52.9818	9.05e-06	1	0.984543	-1.0157	68.1698	67.3324	0.8725	1	1.02166	1.0216	63.5883	64.7084	0.8588	1	1.37495	1.375	92.2638	126.543	0.0001	1	1.21551	1.2154	91.1396	110.643	0.0218
A_55_P2006494	CCTGAGATAACAATTCCTTCACTTTCTGGTATTCCTCTTGAAATATAAACCTTGTTTGGT	NM_177820	Apol10b	apolipoprotein L 10b	GO:0003674(molecular_function)|GO:0005575(cellular_component)|GO:0008150(biological_process)	4.002	155	Female	0.696	-1.4369	23.4224	16.3413	0.032	1	1.3665	1.3665	21.7921	29.3487	0.0587	1	0.5568	-1.7961	26.4237	14.7442	9.31e-06	1	0.902039	-1.1086	22.4435	20.4857	0.4848	1	0.603318	-1.6575	35.1483	21.1995	0.0001	1	1.29702	1.297	28.4154	35.8597	0.2078	1	1.2444	1.2444	26.04	32.5388	0.0786
A_51_P469951	CTCGTTCCAGGCAGTGTGACTGTTTACATGGTTTGGCAATAGGTTTGCTTCTGATTGCTT	NM_080448	Srgap3	SLIT-ROBO Rho GTPase activating protein 3	GO:0005096(GTPase activator activity)|GO:0005515(protein binding)|GO:0005575(cellular_component)|GO:0005622(intracellular)|GO:0007165(signal transduction)|GO:0008150(biological_process)|GO:0050790(regulation of catalytic activity)	36.002	45	Female	1.0659	1.0659	9.5235	10.0596	0.8284	0.1	0.7797	-1.2825	17.8834	12.9167	0.4287	0.1	0.4094	-2.4427	42.7746	17.3702	9.42e-06	1	1.38966	1.3897	14.3504	17.6987	0.3817	1	1.01502	1.015	12.9988	13.1901	0.954	1	2.57467	2.5749	18.8474	53.5068	6.04e-05	1	1.75039	1.7504	25.6341	50.2598	0.0608
A_51_P157462	AGTTCAACTATCAATCAGCCTGATGATGGCAAATTGCTCTGGGGGTTGAAATGGGACTGT	NM_009060	Rgn	regucalcin	GO:0005509(calcium ion binding)|GO:0005634(nucleus)|GO:0005737(cytoplasm)|GO:0006874(cellular calcium ion homeostasis)|GO:0030234(enzyme regulator activity)|GO:0032781(positive regulation of ATPase activity)|GO:0050790(regulation of catalytic activity)|GO:0050848(regulation of calcium-mediated signaling)	4.002	155	Female	0.9402	-1.0636	82493.1	77547.2	0.4815	1	0.7517	-1.3302	99029.7	74430.2	3.57e-08	1	0.6104	-1.6384	124023	76587.4	9.54e-06	1	0.745434	-1.3415	132416	98692.2	1.46e-08	1	0.83682	-1.195	117183	97684.2	0.0089	1	1.0175	1.0175	146110	148831	0.8622	1	1.04102	1.041	123666	128824	0.6169
A_55_P2135203	TGTGTCCTGTGAAGCATGTTAACTATCTGTTGTAAAAGCAAATAAATGTTTATGGCCTCT	XM_001477565	Gm9454	predicted gene 9454	GO:0003674(molecular_function)|GO:0005575(cellular_component)|GO:0008150(biological_process)	30.0122	3	Female	1.1123	1.1123	655.673	700.578	0.3559	1	1.7461	1.7461	912.201	1587.46	3.96e-13	1	0.5638	-1.7735	979.083	545.689	1.06e-05	1	0.653424	-1.5304	999.255	653.212	5.94e-11	1	0.340762	-2.9346	1947.29	644.066	1.28e-12	1	1.221	1.2211	1095.59	1374.95	0.149	1	1.03648	1.0365	1207.98	1240.87	0.654
A_55_P2243431	AGCATGTTGTGTTCATAGGTTAACAGTTCTCTTTCATGGTTAATTACCTGTCAATTTGCA	BC052902	Gdap10	ganglioside-induced differentiation-associated-protein 10		68.002	6	Female	0.968	-1.0331	1478.58	1251.32	0.8672	1	1.2247	1.2247	1319.9	1614.6	0.0003	1	0.5246	-1.9061	2387.12	1230.83	1.07e-05	1	0.873057	-1.1454	1772.27	1528.99	0.1244	1	0.725531	-1.3783	1891.51	1375.28	0.0086	1	1.33209	1.3321	2294.39	3054.18	1.46e-05	1	1.65563	1.6556	1688.26	2796.15	6.58e-20
A_55_P2010271	GTCTGTTTTGGCTAAGTAAACATAGTTGTAGAGATGTCTAGTAAACAAGGATGTTTTGTC	NM_023380	Samsn1	SAM domain SH3 domain and nuclear localization signals 1	GO:0001784(phosphotyrosine binding)|GO:0005737(cytoplasm)|GO:0008150(biological_process)	20.002	32	Female	0.7408	-1.3499	84.5553	64.6171	0.0132	1	0.8711	-1.148	111.024	96.3265	0.3151	1	0.6445	-1.5515	84.3964	54.3089	1.07e-05	1	0.754774	-1.3249	88.5285	66.8083	2.88e-06	1	0.567956	-1.7607	112.264	62.1757	1.71e-06	1	0.817461	-1.2233	139.939	114.035	0.0013	1	0.727484	-1.3746	151.57	110.419	5.39e-05
A_55_P1956627	GGTATTAATCCAAATGCAAAGTAAACACATTAACATGTGTCCAGCTTGATGTTTTACTCC	NM_001134385	Gpr160	G protein-coupled receptor 160	GO:0004871(signal transducer activity)|GO:0004872(receptor activity)|GO:0004930(G-protein coupled receptor activity)|GO:0005886(plasma membrane)|GO:0007165(signal transduction)|GO:0007186(G-protein coupled receptor protein signaling pathway)|GO:0016020(membrane)|GO:0016021(integral to membrane)	5.202	2	Female	0.6183	-1.6174	37.5888	23.327	5.81e-07	1	0.6728	-1.4863	34.4856	23.645	0.12	1	0.4798	-2.0842	34.9464	17.0793	1.15e-05	1	0.703928	-1.4206	33.333	23.51	1.36e-05	1	0.733891	-1.3626	30.8881	21.3553	0.2909	1	0.948857	-1.0539	58.6577	55.458	0.5029	1	0.949037	-1.0537	49.9364	47.4438	0.579
A_51_P478172	AAACCTGTCACACAGAACATCAGTGCAGAGGCCTGGGGCCGAGCAGACTGTGGAATCACT	ENSMUST00000103299				4.002	155	Female	0.9365	-1.0678	79.7896	75.2621	0.484	1	0.8704	-1.1489	105.451	91.229	0.0978	1	0.6214	-1.6092	84.3455	52.151	1.15e-05	1	0.716794	-1.3951	93.9378	67.3015	1.09e-05	1	0.75358	-1.327	142.821	110.775	0.009	1	1.08495	1.0849	143.376	157.023	0.4314	1	0.893735	-1.1189	152.305	137.852	0.2477
A_55_P2142676	CACCTTCCAACTCTGTTGCCCCTTAGCACTAGGAACATGAAGAATATATTTGTCATGTGA	XM_001474952	LOC100045800	similar to defensin related cryptdin 26		28.0022	108	Female	0.9756	-1.025	76.2961	73.5934	0.8084	1	0.8662	-1.1544	94.0672	81.5915	0.0389	1	0.605	-1.653	78.4486	47.8824	1.17e-05	1	0.594248	-1.6828	509.599	303.117	1.77e-20	1	0.624259	-1.6019	189.36	115.903	6.07e-08	1	0.995025	-1.005	212.023	211.123	0.9234	1	0.842815	-1.1865	185.67	157.303	0.0076
A_55_P2383877	CATATACAAGACGGGGCAATCCAAAACAGCATAATATAATTTTCTCCAACTACTTGAGAA	AK012892	2810040C05Rik	RIKEN cDNA 2810040C05 gene	GO:0003674(molecular_function)|GO:0005575(cellular_component)|GO:0008150(biological_process)	4.002	155	Female	0.9032	-1.1072	558.034	439.339	0.6033	1	0.6719	-1.4882	750.304	506.097	0.0013	1	0.5988	-1.6701	674.55	397.223	1.19e-05	1	0.731957	-1.3662	633.357	450.543	0.0297	1	0.74677	-1.3391	558.495	416.738	0.0013	1	1.04264	1.0427	923.261	996.698	0.8222	1	0.853461	-1.1717	1006.35	869.84	0.0538
A_55_P2026233	ATTCCTACATCTTCAGCTCACAGCAGATACTTCAACAATAAAAACTTGTTGACGGAAGGC	NM_023738	Uba7	ubiquitin-like modifier activating enzyme 7	GO:0019782(ISG15 activating enzyme activity)|GO:0019941(modification-dependent protein catabolic process)|GO:0032020(ISG15-protein conjugation)	4.002	155	Female	1.0394	1.0394	2547.68	2542.83	0.744	1	0.8846	-1.1304	3089.12	2731.27	0.0735	1	0.6231	-1.605	3490.68	2155.18	1.29e-05	1	0.683948	-1.4621	3694.67	2519.81	4.87e-05	1	0.741125	-1.3493	3293.98	2431.75	0.0004	1	1.0989	1.0989	4317.57	4741.53	0.3036	1	1.0533	1.0533	4007.12	4219.87	0.6692
A_55_P1970583	TTGTCTGTAAAAGCTGGTATGTGTAGGCTTTCATGAAAGAAGGCATGCATCTGCCAGGGA	NM_001033337	Ttc38	tetratricopeptide repeat domain 38	GO:0003674(molecular_function)|GO:0005488(binding)|GO:0005575(cellular_component)|GO:0008150(biological_process)	4.002	155	Female	1.1244	1.1244	1929.67	1989.29	0.425	1	0.7483	-1.3363	2582.12	1934.55	0.0105	1	0.6443	-1.5522	3387.91	2201.71	1.3e-05	1	0.915667	-1.0921	2838.61	2606.63	0.4578	1	1.05407	1.0541	2138.96	2258.94	0.5133	1	1.51035	1.5104	2853.93	4325.08	0.0002	1	1.20758	1.2077	3263.27	3940.46	0.0592
A_51_P244303	ACTCAGCTAAGGAGTGCTCAGTGTCATTCCAATGGAGGTTCCTATGGCATCAATGAATGA	NM_080470	Smc1b	structural maintenance of chromosomes 1B	GO:0000166(nucleotide binding)|GO:0000775(chromosome centromeric region)|GO:0000795(synaptonemal complex)|GO:0000800(lateral element)|GO:0003677(DNA binding)|GO:0005515(protein binding)|GO:0005524(ATP binding)|GO:0005634(nucleus)|GO:0005694(chromosome)|GO:0007049(cell cycle)|GO:0007062(sister chromatid cohesion)|GO:0007126(meiosis)|GO:0051276(chromosome organization)	4.002	155	Female	0.7724	-1.2947	79.1991	63.2034	0.0248	1	0.8593	-1.1638	106.381	91.3937	0.0315	1	0.6489	-1.541	78.5803	50.9735	1.3e-05	1	1.20453	1.2045	56.3244	67.9533	0.0023	1	0.834516	-1.1983	66.1169	54.9418	0.1522	1	1.44718	1.4471	97.5179	140.64	2.27e-06	1	1.05296	1.053	117.135	122.837	0.6497
A_52_P85765	TAAGCTAACATAACATTAAATAATGTGCCGTTAATACACTTTGACCATCTGAGCATGCTG	NM_029019	Stard6	StAR-related lipid transfer (START) domain containing 6	GO:0005575(cellular_component)|GO:0008150(biological_process)|GO:0015485(cholesterol binding)	12.0022	62	Female	1.2493	1.2493	29.3251	35.8939	0.0799	1	0.8085	-1.2368	23.9395	19.536	0.174	1	0.5882	-1.7002	26.8295	15.8092	1.4e-05	1	0.451508	-2.2148	54.2281	24.4626	3.88e-08	1	0.82352	-1.2143	28.9861	23.3458	0.3525	1	0.803923	-1.2439	50.464	40.1987	0.1375	1	0.9298	-1.0755	35.5289	32.9558	0.5886
A_55_P2151868	AAGCCCTGAGATAGTTGTGCTTTTACATGGCTTTCCAACATCCAGCTATGACTGGTACAA	NM_008590	Mest	mesoderm specific transcript	GO:0003824(catalytic activity)|GO:0005783(endoplasmic reticulum)|GO:0010883(regulation of lipid storage)|GO:0016020(membrane)|GO:0016021(integral to membrane)|GO:0016787(hydrolase activity)|GO:0032526(response to retinoic acid)	124.002	16	Female	1.0628	1.0628	138.059	160.345	0.694	1	1.1147	1.1147	91.2954	101.746	0.0759	1	0.6259	-1.5976	49.0488	30.8709	1.45e-05	1	0.259808	-3.849	197.886	51.1888	0	1	0.357296	-2.7988	120.029	42.3655	3.6e-21	1	0.377159	-2.6514	212.756	79.9657	2.89e-36	1	0.538155	-1.8582	114.441	61.5734	1.26e-26
A_51_P390538	AAGAGGGCTAATTGCACAACCTCTCCATCGAACCTGCCTCTTGAGCGTTAAAATGTTCTT	NM_010821	Mpeg1	macrophage expressed gene 1	GO:0016020(membrane)|GO:0016021(integral to membrane)	4.002	155	Female	0.7675	-1.3029	2197.84	1940.68	0.1857	1	0.8962	-1.1159	2709.17	2426.79	0.1264	1	0.6364	-1.5713	3167.36	2032.96	1.45e-05	1	0.863483	-1.1581	2614.77	2242.12	0.0781	1	0.78604	-1.2722	2677.79	2101.87	0.0031	1	1.13263	1.1326	3584.78	4036.53	0.2588	1	1.08413	1.0842	3453.49	3751.62	0.2136
A_55_P2024150	CCACAACCTTCTTTACTCTCTTGGCATTTTTTAAATATAATGTTTCCAGAGTTGGAAGCA	NM_001039475	Slco6b1	solute carrier organic anion transporter family member 6b1	GO:0005887(integral to plasma membrane)|GO:0008514(organic anion transmembrane transporter activity)|GO:0015711(organic anion transport)|GO:0034220(ion transmembrane transport)	28.0022	108	Female	0.8996	-1.1117	52.8887	48.2553	0.3232	1	0.7735	-1.2929	52.2243	40.2019	0.008	1	0.6442	-1.5523	42.5424	27.4385	1.46e-05	1	0.604303	-1.6548	50.5726	30.4423	3.04e-06	1	0.540541	-1.85	120.162	64.4948	1.17e-09	1	0.934579	-1.07	136.795	128.06	0.3235	1	0.874279	-1.1438	145.091	126.994	0.0303
A_55_P2029558	ATTTCAGGATTGCCTTTCAAGAGCTTCTGTGCCTTCGCAGGTCTTCTTCGAAAACCTATG	NM_007420	Adrb2	adrenergic receptor beta 2	GO:0001993(regulation of systemic arterial blood pressure by norepinephrine-epinephrine)|GO:0002024(diet induced thermogenesis)|GO:0002025(vasodilation by norepinephrine-epinephrine involved in regulation of systemic arterial blood pressure)|GO:0002028(regulation of sodium ion transport)|GO:0004871(signal transducer activity)|GO:0004872(receptor activity)|GO:0004930(G-protein coupled receptor act…	12.0022	62	Female	0.8524	-1.1731	39.0696	35.0987	0.3246	1	0.9705	-1.0304	30.5354	29.7139	0.7696	1	0.5545	-1.8033	27.1735	15.1922	1.47e-05	1	0.537374	-1.8609	42.5833	22.9111	9.87e-10	1	0.69541	-1.438	32.2037	22.3495	1.04e-06	1	0.928333	-1.0772	52.0925	47.7661	0.4442	1	0.9802	-1.0202	41.4104	40.478	0.8728
A_51_P275435	CACACTACTCCTTGGGGTTGAAATACTATGTGTTCAAGGTTGAACACATTAATGCTCCAG	NM_172411	2310007B03Rik	RIKEN cDNA 2310007B03 gene	GO:0003674(molecular_function)|GO:0005575(cellular_component)|GO:0008150(biological_process)	12.0022	62	Female	0.9464	-1.0566	104.678	94.938	0.6552	1	0.8481	-1.1791	72.3835	60.5519	0.3035	1	0.5146	-1.9431	102.708	51.0793	1.52e-05	1	0.491981	-2.0326	135.666	66.8641	6.76e-27	1	0.768462	-1.3013	65.5301	50.7246	0.015	1	0.849762	-1.1768	174.481	149.298	0.117	1	1.33227	1.3322	91.3697	122.4	1.64e-05
A_51_P104718	GAAGCAATGACATCTTTTAGACACGTATTGACAGTGGAAATCATCTTACCAGTGTTTTTT	NM_001010941	Gpr12	G-protein coupled receptor 12	GO:0001619(lysosphingolipid and lysophosphatidic acid receptor activity)|GO:0004871(signal transducer activity)|GO:0004872(receptor activity)|GO:0004930(G-protein coupled receptor activity)|GO:0005886(plasma membrane)|GO:0006874(cellular calcium ion homeostasis)|GO:0007165(signal transduction)|GO:0007186(G-protein coupled receptor protein signaling pathway)|GO:0016020(membrane)|GO:0016021(integra…	4.002	155	Female	1.1205	1.1205	136.037	123.225	0.4808	1	1.3743	1.3743	162.047	226.008	0.1912	1	0.6126	-1.6324	180.385	115.337	1.53e-05	1	0.801539	-1.2476	163.755	143.321	0.361	1	0.497339	-2.0107	241.993	133.403	0.0314	1	1.27845	1.2784	195.985	261.2	0.3742	1	1.13045	1.1305	204.236	232.107	0.0127
A_55_P2110086	ACATACCCTTCACCCCTGATCATCATTAGACCTTCAGGAAATTGTTATGTAACCTTTACC	ENSMUST00000110898				4.002	155	Female	0.9492	-1.0535	56.1088	56.1396	0.7236	1	0.8539	-1.1711	77.1456	65.7547	0.0813	1	0.5915	-1.6906	86.1123	50.9389	1.59e-05	1	0.895175	-1.1171	78.8807	70.3882	0.3577	1	0.829738	-1.2052	80.7409	67.0686	0.0016	1	1.35722	1.3572	97.9366	131.918	0.0039	1	1.02114	1.0211	108.329	110.424	0.7865
A_66_P106388	CAACACTTTAACATCCTCCATTAATTGTATGTACAAGGGGCAATGAATTAGCAAAGATGT	NM_029499	Ms4a4c	membrane-spanning 4-domains subfamily A member 4C	GO:0003674(molecular_function)|GO:0005575(cellular_component)|GO:0008150(biological_process)	84.002	1	Female	0.8263	-1.2102	67.3353	53.0933	0.1758	1	0.9341	-1.0705	117.74	110.064	0.3292	1	0.6198	-1.6133	60.4071	37.2239	1.63e-05	1	0.673627	-1.4845	72.0688	48.5505	0.0002	1	0.350742	-2.8511	119.797	41.6568	2.03e-25	1	0.759763	-1.3162	109.054	83.2726	0.0002	1	0.493194	-2.0276	150.317	73.7848	7.79e-17
A_55_P2414707	GGAAAAAAGGAGAGTCTACAGCCTCTTAGTTTTGGGGTAAAAAAGCTGATAAACTTTTTT	AK132490	4732463B04Rik	RIKEN cDNA 4732463B04 gene	GO:0003674(molecular_function)|GO:0005575(cellular_component)|GO:0008150(biological_process)	20.002	32	Female	1.0735	1.0735	8.5924	9.2234	0.6853	0.1	0.8105	-1.2338	22.682	18.5706	0.2294	0.1	0.3356	-2.98	21.0982	7.2257	1.64e-05	1	0.506227	-1.9754	14.0196	6.7814	0.0098	1	0.365764	-2.734	12.2004	4.4125	5.5e-05	1	1.3048	1.3048	17.9279	23.4898	0.0078	1	1.17661	1.1766	21.5954	25.4201	0.1405
A_55_P2109633	CCAATACTTCTTGGACCAAGAATACCTGGTTTGTCACACAAAATAACTCTGTGGTCAACC	NM_009331	Tcf7	transcription factor 7 T-cell specific	GO:0003677(DNA binding)|GO:0003700(transcription factor activity)|GO:0005634(nucleus)|GO:0006350(transcription)|GO:0006355(regulation of transcription DNA-dependent)|GO:0016055(Wnt receptor signaling pathway)|GO:0021915(neural tube development)|GO:0030538(embryonic genitalia morphogenesis)|GO:0042127(regulation of cell proliferation)|GO:0042981(regulation of apoptosis)|GO:0045449(regulation of tr…	4.002	155	Female	1.0079	1.0079	50.259	48.4983	0.9562	1	0.8176	-1.223	47.7555	39.1955	0.0295	1	0.6547	-1.5274	58.0492	37.6247	1.7e-05	1	0.850051	-1.1764	59.8178	50.8834	0.0125	1	0.912575	-1.0958	45.6719	42.0249	0.3486	1	1.06338	1.0634	76.3316	82.7137	0.6403	1	1.22549	1.2255	61.1878	75.9047	0.1023
A_55_P2038525	TGCAGAAAGGGAAGAAGTACCTCATGTGGGGCCTCTCCTCTGACCTCTGGGGAGAAAAGC	NM_009778	C3	complement component 3	GO:0001798(positive regulation of type IIa hypersensitivity)|GO:0001970(positive regulation of activation of membrane attack complex)|GO:0004866(endopeptidase inhibitor activity)|GO:0005515(protein binding)|GO:0005576(extracellular region)|GO:0005615(extracellular space)|GO:0006954(inflammatory response)|GO:0006956(complement activation)|GO:0006957(complement activation alternative pathway)|GO:00…	4.002	155	Female	0.9136	-1.0946	89034.9	84376	0.4352	1	0.8948	-1.1176	99136.8	89019.4	0.25	1	0.5857	-1.7074	137973	81508.4	1.73e-05	1	0.755744	-1.3232	139488	106748	0.0073	1	0.82905	-1.2062	133536	111020	0.0298	1	1.10254	1.1026	155400	170132	0.4497	1	1.155	1.155	126814	145153	0.2502
A_55_P1995512	GAGCTGAATAGTTTGCACAAGAACGGGATGCTAGTAAAAACATAAAAATAACTCGAATCA	NM_175408	Tmem139	transmembrane protein 139	GO:0003674(molecular_function)|GO:0005575(cellular_component)|GO:0008150(biological_process)|GO:0016021(integral to membrane)	28.0022	108	Female	1.0457	1.0457	80.4159	81.1011	0.7105	1	0.9176	-1.0898	85.8168	78.627	0.3465	1	0.6346	-1.5758	48.5788	30.9803	1.83e-05	1	0.402139	-2.4867	98.9975	39.7655	4.39e-20	1	0.462513	-2.1621	78.2507	35.3106	2.85e-06	1	0.644496	-1.5516	138.638	88.4532	0.0004	1	0.76063	-1.3147	107.929	81.3951	0.0171
A_55_P1968703	TGCATTCACTCTTAACCAAGCTCCAATAAACGTACTAGGAAGCGAGTTGCCCCGTGCTTC	NM_008115	Gfra2	glial cell line derived neurotrophic factor family receptor alpha 2	GO:0004872(receptor activity)|GO:0005886(plasma membrane)|GO:0007165(signal transduction)|GO:0007169(transmembrane receptor protein tyrosine kinase signaling pathway)|GO:0007399(nervous system development)|GO:0016020(membrane)|GO:0016167(glial cell line-derived neurotrophic factor receptor activity)|GO:0031225(anchored to membrane)	124.002	16	Female	0.8451	-1.1833	319.738	290.115	0.2199	1	0.8956	-1.1166	274.972	245.956	0.1248	1	0.5903	-1.6942	132.655	79.044	1.87e-05	1	0.339317	-2.9471	372.992	126.411	1.99e-26	1	0.409165	-2.444	272.14	107.473	2.69e-09	1	0.49087	-2.0372	534.502	259.514	1.08e-15	1	0.622278	-1.607	350.96	217.679	6.19e-09
A_55_P2184189	GGAAATGTGGACTAACTTACCATTTCCCTATTAAAATTGAACCTGTCACACGACAAAAAA	XR_031347	Ncf2-rs	neutrophil cytosolic factor 2 related sequence		4.002	155	Female	0.9036	-1.1067	386.735	328.783	0.4726	1	0.8109	-1.2332	441.79	361.16	0.0505	1	0.6394	-1.564	379.534	240.54	1.87e-05	1	0.703284	-1.4219	432.435	296.74	0.0489	1	0.654622	-1.5276	428.972	268.788	0.0082	1	0.922935	-1.0835	616.258	561.819	0.5978	1	0.838785	-1.1922	571.354	472.937	0.1996
A_51_P212068	TTGTCTCACCTCAACGATGGGCAGGAGTAAAGAAACTCATGTGAAAATCTAATAAAATGA	NM_029638	Abp1	amiloride binding protein 1 (amine oxidase copper-containing)	GO:0005507(copper ion binding)|GO:0005576(extracellular region)|GO:0005923(tight junction)|GO:0008131(amine oxidase activity)|GO:0008144(drug binding)|GO:0008201(heparin binding)|GO:0009308(amine metabolic process)|GO:0015898(amiloride transport)|GO:0016491(oxidoreductase activity)|GO:0046872(metal ion binding)|GO:0048038(quinone binding)|GO:0055114(oxidation reduction)	28.0022	108	Female	1.1979	1.1979	14.8735	17.9185	0.3205	0.1	0.8534	-1.1718	29.7758	25.6097	0.3235	0.1	0.3242	-3.0847	32.6736	9.8385	2.14e-05	1	0.232802	-4.2955	29.7823	6.5854	3e-06	1	0.366609	-2.7277	23.5571	8.5608	2.67e-07	1	1.55715	1.5571	27.5467	42.2564	0.0009	1	1.15848	1.1585	34.8294	40.59	0.1648
A_51_P234956	TCACCAAACGAGGACTAAAAATTTGTGCTGATCCAGAAGCCAAATGGGTGAAAGCAGCGA	NM_008510	Xcl1	chemokine (C motif) ligand 1	GO:0005125(cytokine activity)|GO:0005576(extracellular region)|GO:0005615(extracellular space)|GO:0006935(chemotaxis)|GO:0006955(immune response)|GO:0008009(chemokine activity)|GO:0051209(release of sequestered calcium ion into cytosol)	44.0022	3	Female	0.9351	-1.0694	46.4371	43.0507	0.4996	1	0.9265	-1.0793	64.2455	59.7059	0.6337	1	0.5828	-1.7159	34.5932	20.1625	2.18e-05	1	0.420062	-2.3806	54.6959	22.7136	1.38e-09	1	0.489021	-2.0449	46.6866	22.114	0.0009	1	0.608014	-1.6447	69.2455	42.1027	4.61e-09	1	0.717412	-1.3939	58.1078	41.7411	2.83e-05
A_55_P2108868	CTGCTTCTGTGGGCATAAAACCTGCCTGGGAATAATAAAAATTTGACAGCTTGATCAATC	NM_013745	Nufip1	nuclear fragile X mental retardation protein interacting protein 1	GO:0003723(RNA binding)|GO:0005515(protein binding)|GO:0005622(intracellular)|GO:0005634(nucleus)|GO:0005726(perichromatin fibrils)|GO:0005730(nucleolus)|GO:0008023(transcription elongation factor complex)|GO:0008270(zinc ion binding)|GO:0016363(nuclear matrix)|GO:0022626(cytosolic ribosome)|GO:0045944(positive regulation of transcription from RNA polymerase II promoter)|GO:0046872(metal ion bind…	4.002	155	Female	0.9469	-1.0561	874.659	814.198	0.5906	1	0.8639	-1.1575	1198.6	1035.41	0.0112	1	0.6649	-1.504	1678.18	1107.37	2.19e-05	1	1.0269	1.0269	1124.4	1153.84	0.668	1	0.917263	-1.0902	1306.44	1198.05	0.0937	1	1.46156	1.4616	1717.97	2550.78	0.0001	1	1.21581	1.2157	1862.56	2288.34	0.0478
A_51_P497882	CAAATGCTTGTCATACATTTGTGATTTCATTTCTTCTTTGTGGTAAGGTCAAAGGGAAAC	NM_030080	Creb3l4	cAMP responsive element binding protein 3-like 4	GO:0003677(DNA binding)|GO:0003700(transcription factor activity)|GO:0005634(nucleus)|GO:0005783(endoplasmic reticulum)|GO:0006350(transcription)|GO:0006355(regulation of transcription DNA-dependent)|GO:0006986(response to unfolded protein)|GO:0007275(multicellular organismal development)|GO:0007283(spermatogenesis)|GO:0016020(membrane)|GO:0016021(integral to membrane)|GO:0030154(cell differentia…	4.002	155	Female	0.9668	-1.0343	20.0229	19.3937	0.8594	1	0.7685	-1.3013	21.4315	16.5042	0.1872	0.1	0.65	-1.5385	32.4715	21.1968	2.26e-05	1	1.06963	1.0697	23.2631	24.2529	0.772	1	1.24332	1.2433	20.3073	25.3666	0.0227	1	1.01937	1.0194	33.9722	34.4104	0.8356	1	1.24456	1.2445	25.3132	31.4749	0.1055
A_55_P2116305	GGTTGCTCAGCTGTTAATTAGCCCGAGTTTGGACTTGGTATTAAATTTCGTAAGAAAAGC	NM_033042	Tnfrsf25	tumor necrosis factor receptor superfamily member 25	GO:0004872(receptor activity)|GO:0005886(plasma membrane)|GO:0007165(signal transduction)	12.0022	62	Female	0.9515	-1.051	74.5531	68.523	0.6974	1	0.9504	-1.0522	56.6484	53.9104	0.4847	1	0.6058	-1.6507	76.0183	46.2851	2.34e-05	1	0.66379	-1.5065	88.7116	58.4257	8.54e-06	1	0.820951	-1.2181	64.4486	53.0199	0.0024	1	0.978665	-1.0218	115.264	112.54	0.7727	1	1.26454	1.2645	79.3641	100.397	0.0087
A_55_P1985593	CTGGAACAAGTGTTTCTGTACTGACACACTGTGTGAGCCTTAAATATTTATTAAAAACAG	ENSMUST00000061419				4.002	155	Female	1.5549	1.5549	31.643	48.8801	0.0201	1	1.4784	1.4784	13.0149	18.6853	0.135	0.1	0.6466	-1.5466	31.64	20.5341	2.42e-05	1	0.430997	-2.3202	70.0333	26.9044	0.0024	1	0.804182	-1.2435	23.5764	18.2093	0.5756	1	0.826105	-1.2105	53.7922	43.1509	0.109	1	1.88041	1.8805	22.2125	41.226	0.0002
A_52_P282905	CATGGCGATGAAATCTTCTCTGTATTTGGGATTCCATTATTAAAAGAGGGTACCTCAGAA	NM_001081372	Gm5158	predicted gene 5158	GO:0003674(molecular_function)|GO:0005575(cellular_component)|GO:0008150(biological_process)	4.002	155	Female	0.9296	-1.0758	30266.2	27057.8	0.5373	1	0.7885	-1.2682	31655.7	24919.3	0.0086	1	0.626	-1.5976	36821.1	22964.2	2.53e-05	1	0.687947	-1.4536	40012.7	27258.4	0.0003	1	0.800705	-1.2489	38375.2	30623.5	0.001	1	0.894855	-1.1175	59145.2	53046.7	0.1894	1	1.01926	1.0192	44857.5	45729.4	0.7107
A_55_P2094016	TACCCAACAAATGAACTTGAGCTTTGCCATAACCGCCATGGTGAATACCACAGTAGCATC	NM_177016	Slc17a4	solute carrier family 17 (sodium phosphate) member 4	GO:0003674(molecular_function)|GO:0005575(cellular_component)|GO:0006810(transport)|GO:0006811(ion transport)|GO:0006814(sodium ion transport)|GO:0008150(biological_process)|GO:0015293(symporter activity)|GO:0016020(membrane)|GO:0016021(integral to membrane)|GO:0055085(transmembrane transport)	4.002	155	Female	1.0493	1.0493	554.987	612.92	0.7043	1	0.985	-1.0152	810.705	795.713	0.8901	1	0.6252	-1.5996	807.799	504.313	2.59e-05	1	0.737028	-1.3568	798.346	588.807	0.0329	1	0.634598	-1.5758	872.841	559.539	0.0004	1	1.28337	1.2834	911.599	1170.46	0.0005	1	0.985222	-1.015	1033.85	1013.92	0.8911
A_55_P2293668	CCAAGTGTTACAGCTCTTGGAACAAAAGGGTCAGACAATGGAATAGTACTCGCATTCCTT	AI266897	AI132709	expressed sequence AI132709		36.002	45	Female	0.5364	-1.8644	8.236	5.2178	0.2743	0.1	0.7979	-1.2534	25.3487	18.4905	0.4039	1	0.5232	-1.9113	23.4239	12.2413	2.67e-05	1	1.0717	1.0718	11.5795	12.0115	0.7314	1	0.844666	-1.1839	10.5361	8.8995	0.299	1	1.93498	1.9349	16.7397	31.618	9.44e-05	1	1.21197	1.212	24.349	29.249	0.5201
A_51_P181891	TCTATCTCTAGGAAGAAAACAGAGGTTTAGTATGGCTGGCTCAGATCGTTGGTCTGAGGA	NM_028113	Fam123a	family with sequence similarity 123 member A	GO:0005515(protein binding)|GO:0005575(cellular_component)|GO:0008150(biological_process)	124.002	16	Female	1.0512	1.0512	140.98	147.676	0.5812	1	1.3025	1.3025	141.157	183.034	6.71e-05	1	0.6434	-1.5542	65.523	42.1867	2.77e-05	1	0.236289	-4.2321	202.541	47.452	1.88e-25	1	0.230696	-4.3347	180.6	41.1064	1.78e-20	1	0.464447	-2.1531	201.639	93.3652	9.83e-17	1	0.487021	-2.0533	152.357	73.7401	5.28e-18
A_55_P2040860	GAGGGAAACCCCAAACTCATTCCTACTAGGCAGTAAGAATTGAATGAATTTTACTAATAA	NM_177576	Sun3	Sad1 and UNC84 domain containing 3	GO:0003674(molecular_function)|GO:0005575(cellular_component)|GO:0008150(biological_process)|GO:0016020(membrane)|GO:0016021(integral to membrane)	124.002	3	Female	1.6832	1.6832	7.5136	12.5915	0.0468	0.1	1.4818	1.4818	12.4259	16.6582	0.2719	0.1	0.496	-2.0161	73.3666	36.8017	2.84e-05	1	3.36927	3.369	15.6122	52.5984	2.48e-40	1	1.93349	1.9334	24.2245	46.9165	4.25e-16	1	6.2461	6.2466	19.952	124.505	8.84e-43	1	5.48847	5.4891	20.7158	113.898	1.58e-22
A_65_P17218	AGCATCAACTGTCCTGTCAAGCACAAAAAATGAAGAAGAAAATAATTACCCAAAAGATGG	NM_001170853	Mndal	myeloid nuclear differentiation antigen like	GO:0005515(protein binding)|GO:0005634(nucleus)|GO:0030308(negative regulation of cell growth)|GO:0040008(regulation of growth)	4.002	155	Female	1.5157	1.5157	753.702	872.348	0.1774	1	0.7504	-1.3326	1009.12	744.133	0.0346	1	0.5805	-1.7227	1306.15	755.527	2.86e-05	1	0.697739	-1.4332	1301.38	889.9	0.0032	1	0.941265	-1.0624	893.995	837.153	0.38	1	1.49948	1.4996	1249.57	1883.32	0.0292	1	1.13546	1.1355	1450.3	1647.28	0.0286
A_51_P173107	GGATTTTCAGTTTAAGCCACAATTCTGTCAGTGCTAGTTGACAACAGTACTCATCCCTGT	NM_027217	1810046K07Rik	RIKEN cDNA 1810046K07 gene	GO:0003674(molecular_function)|GO:0005575(cellular_component)|GO:0008150(biological_process)	124.002	3	Female	1.0186	1.0186	229.238	200.778	0.9208	1	0.7094	-1.4096	348.706	244.933	0.0191	1	0.6266	-1.596	1072.65	664.112	2.96e-05	1	2.71961	2.7199	280.613	763.623	0	1	2.48756	2.4875	279.145	696.737	4.73e-25	1	3.82555	3.8259	353.744	1362.81	2.13e-18	1	2.59202	2.5921	475.091	1260.96	1.19e-08
A_55_P2329923	TGCGAGCATTCCTCAGCTGTGGTGGTAGAGGTCTGTCTGGAGGCTGAACACACTTCATGT	NM_145358	Camkk2	calcium/calmodulin-dependent protein kinase kinase 2 beta	GO:0000166(nucleotide binding)|GO:0004672(protein kinase activity)|GO:0004674(protein serine/threonine kinase activity)|GO:0004683(calmodulin-dependent protein kinase activity)|GO:0005516(calmodulin binding)|GO:0005524(ATP binding)|GO:0005625(soluble fraction)|GO:0005737(cytoplasm)|GO:0006468(protein amino acid phosphorylation)|GO:0016301(kinase activity)|GO:0016740(transferase activity)|GO:00321…	28.0022	108	Female	0.8889	-1.1249	1190.97	1138.89	0.4485	1	0.8921	-1.1209	1352.03	1207.62	0.4026	1	0.6132	-1.6308	1235.09	752.534	2.98e-05	1	0.564812	-1.7705	1610.98	910.039	5.13e-25	1	0.584454	-1.711	1346.4	786.681	8.45e-11	1	0.864902	-1.1562	1843.33	1586.61	0.0206	1	0.884095	-1.1311	1626.17	1437.26	0.017
A_51_P277088	TTGGCCAGCTGGAATATCTGCTTCTGTCCAACAACCAACTGACAATGCTCTCTGAGGATG	NM_008340	Igfals	insulin-like growth factor binding protein acid labile subunit	GO:0005515(protein binding)|GO:0005520(insulin-like growth factor binding)|GO:0005576(extracellular region)|GO:0005792(microsome)|GO:0007155(cell adhesion)|GO:0008022(protein C-terminus binding)|GO:0042567(insulin-like growth factor ternary complex)	12.0022	62	Female	1.0956	1.0956	1886.82	2017.5	0.3906	1	0.9102	-1.0987	2113.06	1928.05	0.23	1	0.6562	-1.5239	2362.45	1547.47	3.05e-05	1	0.661945	-1.5107	2838.59	1880.34	1.1e-10	1	0.756258	-1.3223	2044.01	1549.5	0.0035	1	1.07181	1.0718	2811.89	3015.37	0.598	1	1.01194	1.0119	2562.5	2596.84	0.9064
A_55_P1985890	GTGGAAAAGACTAAAGTGCATATTCTTCATTCACACTTGTACATATAGACAGCAGCAATA	NM_178892	Tiparp	TCDD-inducible poly(ADP-ribose) polymerase	GO:0001570(vasculogenesis)|GO:0001822(kidney development)|GO:0003674(molecular_function)|GO:0003676(nucleic acid binding)|GO:0003950(NAD+ ADP-ribosyltransferase activity)|GO:0005575(cellular_component)|GO:0006471(protein amino acid ADP-ribosylation)|GO:0006807(nitrogen compound metabolic process)|GO:0008209(androgen metabolic process)|GO:0008210(estrogen metabolic process)|GO:0008270(zinc ion bin…	12.0022	62	Female	1.1854	1.1854	768.958	810.957	0.3004	1	0.7546	-1.3252	798.663	595.919	0.1169	1	0.6611	-1.5126	859.794	564.231	3.09e-05	1	0.609793	-1.6399	1114.4	679.781	5.22e-15	1	0.94402	-1.0593	687.276	630.606	0.6605	1	0.999101	-1.0009	1201.2	1195.12	0.9942	1	1.04395	1.0439	996.667	1040.02	0.4508
A_51_P282227	CCCAAGGTTTACTCAAAGGGCCAAAGGCATCATCAACGTTGTGAGAATTATCTTCCTTCT	NM_020577	As3mt	arsenic (+3 oxidation state) methyltransferase	GO:0005625(soluble fraction)|GO:0005737(cytoplasm)|GO:0005739(mitochondrion)|GO:0005829(cytosol)|GO:0008152(metabolic process)|GO:0008168(methyltransferase activity)|GO:0009404(toxin metabolic process)|GO:0016740(transferase activity)|GO:0018872(arsonoacetate metabolic process)|GO:0030791(arsenite methyltransferase activity)|GO:0030792(methylarsonite methyltransferase activity)|GO:0046685(respons…	14.0222	7	Female	0.8523	-1.1733	2317.89	1993.15	0.0916	1	0.5689	-1.7578	2626.87	1477.31	1.82e-07	1	0.483	-2.0704	2906.11	1366.81	3.26e-05	1	0.625861	-1.5978	2678.06	1687.88	7.63e-05	1	0.871688	-1.1472	1789.91	1586.06	0.1357	1	1.0798	1.0798	3825.33	4107.68	0.4376	1	1.04866	1.0487	3383.95	3548.92	0.3538
A_66_P115098	AATTTTTCTCTCTCTGATTTGGAAAGTTCTTCATACTACAGCATGAGTCCAGGAGCAATG	NM_001122953	Nfia	nuclear factor I/A	GO:0003677(DNA binding)|GO:0003700(transcription factor activity)|GO:0005622(intracellular)|GO:0005634(nucleus)|GO:0006260(DNA replication)|GO:0006350(transcription)|GO:0006355(regulation of transcription DNA-dependent)|GO:0010552(positive regulation of gene-specific transcription from RNA polymerase II promoter)|GO:0016563(transcription activator activity)|GO:0045449(regulation of transcription)…	20.002	32	Female	1.0418	1.0418	30.0598	31.6298	0.703	1	0.884	-1.1312	41.2581	36.4206	0.1688	1	0.545	-1.8349	41.4431	22.7677	3.46e-05	1	0.731261	-1.3675	39.1671	28.3926	0.0406	1	0.665513	-1.5026	38.1993	25.5132	8.18e-06	1	1.24409	1.2441	49.8861	62.2316	0.0023	1	1.00573	1.0057	54.0063	54.3295	0.9197
A_55_P2059010	TGCCTGGTCTCTTTTCCTTTTCTTAAAATGAAGCGACCCCAATAAAAGTGATCTCTGTTT	NM_011254	Rbp1	retinol binding protein 1 cellular	GO:0005215(transporter activity)|GO:0005488(binding)|GO:0005501(retinoid binding)|GO:0005737(cytoplasm)|GO:0006810(transport)|GO:0008289(lipid binding)|GO:0016918(retinal binding)|GO:0019841(retinol binding)|GO:0030852(regulation of granulocyte differentiation)|GO:0033189(response to vitamin A)|GO:0042572(retinol metabolic process)|GO:0042573(retinoic acid metabolic process)	124.002	16	Female	0.8957	-1.1165	12389.3	11339.9	0.339	1	0.6838	-1.4625	14546.6	9978.16	0.0005	1	0.612	-1.634	7413.42	4557.52	3.5e-05	1	0.350128	-2.8561	17636.4	6121.51	7.5e-21	1	0.471187	-2.1223	13117.2	5855.76	1.5e-05	1	0.501203	-1.9952	24490.9	12078.7	3.02e-13	1	0.516049	-1.9378	20935.7	10782.5	5.4e-25
A_51_P238576	AGGTTGTTCTCTGCTTTTGACTCCTGAGCTGGTTGTGTTAAAATGCAAGTTGGCGTTTTT	NM_007822	Cyp4a14	cytochrome P450 family 4 subfamily a polypeptide 14	GO:0004497(monooxygenase activity)|GO:0005506(iron ion binding)|GO:0005783(endoplasmic reticulum)|GO:0005792(microsome)|GO:0008391(arachidonic acid monooxygenase activity)|GO:0008393(fatty acid (omega-1)-hydroxylase activity)|GO:0009055(electron carrier activity)|GO:0016020(membrane)|GO:0016491(oxidoreductase activity)|GO:0018685(alkane 1-monooxygenase activity)|GO:0019369(arachidonic acid metabo…	62.0122	1	Female	0.8786	-1.1382	12843.9	14009.7	0.5854	1	2.1445	2.1445	8388.67	18015.2	1.34e-27	1	0.248	-4.0326	8495.56	1921.57	3.53e-05	1	0.115823	-8.6339	20138.5	2339.01	0	1	0.12273	-8.148	22989.5	2762.47	8.53e-32	1	0.540278	-1.8509	22495.2	12248.5	6.13e-15	1	0.893975	-1.1186	11513.5	10383.9	0.3143
A_55_P2183433	GTGCTAATGATTATGCTATTTCACAGACCAAACGTTTTAGTACATTGATACCCTTAGATG	NM_029494	Rab30	RAB30 member RAS oncogene family	GO:0000166(nucleotide binding)|GO:0003674(molecular_function)|GO:0005525(GTP binding)|GO:0005575(cellular_component)|GO:0005886(plasma membrane)|GO:0007264(small GTPase mediated signal transduction)|GO:0008150(biological_process)|GO:0015031(protein transport)|GO:0016020(membrane)	28.0022	108	Female	1.2155	1.2155	895.1	1111.44	0.0635	1	1.2484	1.2484	1103.08	1396.62	0.0532	1	0.51	-1.961	1486.98	731.336	3.64e-05	1	0.571821	-1.7488	1573.42	899.451	1.61e-20	1	0.505715	-1.9774	1623.19	827.072	1.38e-09	1	1.42308	1.423	1523.85	2257.03	0.0033	1	1.24254	1.2425	1460.79	1903.11	0.1286
A_55_P1986703	AGAAGCTTAATGGCCTCCGTTACCCGCCCTATAGTCCCCGTAGGCAGCAGCTGCTAAGAT	ENSMUST00000025794				4.002	155	Female	0.9708	-1.0301	23.9289	23.2099	0.7948	1	0.6611	-1.5126	44.9666	29.8155	0.0009	1	0.6507	-1.5367	38.6279	25.08	3.82e-05	1	0.7818	-1.2791	39.49	30.847	0.0006	1	0.926612	-1.0792	37.234	35.1604	0.5352	1	1.19119	1.1912	52.5388	64.2061	0.1662	1	1.0019	1.0019	54.3498	55.0787	0.9871
A_52_P327664	GTAAAGTTTAAAAATGATTTCTCACTATTCTAAGCCTGTCTCTGTTTCTGGGTCGATTTG	NM_153564	Gbp5	guanylate binding protein 5	GO:0000166(nucleotide binding)|GO:0003924(GTPase activity)|GO:0005525(GTP binding)|GO:0005575(cellular_component)|GO:0005886(plasma membrane)|GO:0006184(GTP catabolic process)|GO:0016020(membrane)	12.0022	62	Female	0.9257	-1.0803	33.6684	32.4977	0.7281	1	0.7445	-1.3432	41.0466	30.5272	0.001	1	0.5265	-1.8994	27.8845	14.5283	3.87e-05	1	0.559879	-1.7861	37.7494	20.9972	4.71e-06	1	0.6259	-1.5977	42.5439	26.2199	0.0008	1	0.9176	-1.0898	52.9367	47.6274	0.4547	1	0.760052	-1.3157	49.9029	37.8464	0.0005
A_51_P412809	AGAAAGCACTGCTGTCAGGATACTTCCTCAAGGTGGCCCGAGACACAGATGGGACAGGAA	NM_033606	Dqx1	DEAQ RNA-dependent ATPase	GO:0000166(nucleotide binding)|GO:0003676(nucleic acid binding)|GO:0004386(helicase activity)|GO:0005524(ATP binding)|GO:0005575(cellular_component)|GO:0005634(nucleus)|GO:0006200(ATP catabolic process)|GO:0016787(hydrolase activity)|GO:0016887(ATPase activity)	4.002	155	Female	0.9751	-1.0255	54.3967	52.2101	0.8108	1	0.8389	-1.1921	74.3973	62.8313	0.1994	1	0.6148	-1.6264	79.6954	48.821	3.94e-05	1	0.854774	-1.1699	66.1642	56.5928	0.027	1	0.838153	-1.1931	59.2789	49.531	0.0605	1	1.21124	1.2112	94.191	115.222	0.2153	1	1.19218	1.1922	89.9874	107.184	0.0022
A_55_P2034655	CACGAGGGTCTGCACAATCACCTTACGACTAAGACCATCTCCCGGTCTCTGGGTAAATGA	ENSMUST00000103416				4.002	155	Female	0.6517	-1.5345	31.3335	19.5045	0.3921	1	0.8553	-1.1692	24.0568	21.1642	0.431	1	0.6525	-1.5325	47.9728	31.5484	4.21e-05	1	1.41363	1.4136	22.369	31.7142	0.0398	1	1.43062	1.4306	24.4811	35.9179	0.0099	1	1.27307	1.2731	62.4717	68.0473	0.5107	1	1.93013	1.9301	29.1399	58.9736	0.0041
A_55_P2092745	TCTCTTTTCTAAGTCTATTAACCTGGCCATTGGGGCTGCTCTAACTCCAGCTCCAAGATT	XM_001480309	LOC100048531	similar to gag polyprotein		4.002	155	Female	0.9483	-1.0545	16.7232	15.6501	0.8177	0.1	0.5638	-1.7737	19.964	11.2159	0.012	0.1	0.4217	-2.3714	33.7578	13.8126	4.29e-05	1	0.755344	-1.3239	23.6867	17.9399	0.0028	1	1.38408	1.3841	15.677	21.5509	0.0312	1	1.52091	1.521	31.6289	46.8067	0.0133	1	1.41024	1.4103	30.6521	43.2097	2.63e-07
A_55_P2024841	ACTATAATCACTACTTTCCCCTTGAGTCTGGGTAATAAACTGGGGCTTGATTTGGGCTTT	NM_008185	Gstt1	glutathione S-transferase theta 1	GO:0004364(glutathione transferase activity)|GO:0004602(glutathione peroxidase activity)|GO:0005634(nucleus)|GO:0005737(cytoplasm)|GO:0005829(cytosol)|GO:0006749(glutathione metabolic process)|GO:0016740(transferase activity)	4.002	155	Female	0.8791	-1.1375	27182.9	24041.5	0.1608	1	0.7303	-1.3693	27843.6	20332.9	3.07e-06	1	0.6179	-1.6184	35580.9	22000.2	4.52e-05	1	0.764701	-1.3077	36200.7	27551.5	0.0023	1	1.0006	1.0006	26319.2	25975.7	0.9961	1	1.04701	1.047	47852.8	50092.1	0.3706	1	1.16618	1.1661	36486.4	42504.5	0.0088
A_55_P2033407	TAGTGGGGACATTAGGAGCAACCTCCTAGGGTTGTTGTGAGAATTAAATGAACTGCAGCA	NR_027652	Meg3	maternally expressed 3		6.022	15	Female	0.6743	-1.4829	18.6984	11.8963	0.1893	1	0.489	-2.0452	39.0312	18.8064	3.15e-05	1	0.3839	-2.6045	46.0257	17.7559	4.55e-05	1	1.04167	1.0416	19.5727	19.3396	0.8888	1	0.973141	-1.0276	17.6428	17.0662	0.9109	1	1.57307	1.573	40.1663	64.0902	0.0063	1	1.09926	1.0993	51.0658	56.5887	0.2675
A_55_P2160094	TTTGAAAGCTTTTTAAAAGATACTATTGCCTGGGAAATTCTATTCAATAAAATGCTAATG	NM_008880	Plscr2	phospholipid scramblase 2	GO:0005515(protein binding)|GO:0016020(membrane)|GO:0016021(integral to membrane)|GO:0017124(SH3 domain binding)	108.002	10	Female	1.0755	1.0755	901.582	875.455	0.6729	1	0.7902	-1.2655	2466.2	1952.46	0.0026	1	0.5284	-1.8927	4238.97	2232.18	4.68e-05	1	2.16357	2.1637	1272.27	2776.69	1.56e-21	1	1.07654	1.0765	2456.25	2781.19	0.6557	1	3.8625	3.8626	1617.48	6325.1	3.5e-37	1	1.65399	1.654	3425.43	5651.38	1.05e-14
A_52_P80787	TGTGCACTCGACTGACTTTGAACCATATGCAAATTCTTTCAATAATGAAAAACTACCAGA	ENSMUST00000103684				60.0022	14	Female	0.9789	-1.0215	59.6521	54.8291	0.889	1	0.94	-1.0639	43.1011	41.1345	0.7646	1	0.5504	-1.8167	31.4987	17.5639	4.76e-05	1	0.454856	-2.1985	71.3569	32.237	8.47e-09	1	0.49412	-2.0238	48.3983	23.8596	2e-16	1	0.486547	-2.0553	97.1969	47.3652	9.37e-25	1	0.694589	-1.4397	58.6541	40.6465	1.76e-07
A_55_P2208579	TCCAGCACTTGTACCAAAGCATGATGCAAGGACTCTCCACCTGGGCACAAGTCATCTCCA	NM_194268	Onecut2	one cut domain family member 2	GO:0001889(liver development)|GO:0001952(regulation of cell-matrix adhesion)|GO:0002064(epithelial cell development)|GO:0003677(DNA binding)|GO:0003700(transcription factor activity)|GO:0005634(nucleus)|GO:0006350(transcription)|GO:0006355(regulation of transcription DNA-dependent)|GO:0009653(anatomical structure morphogenesis)|GO:0030335(positive regulation of cell migration)|GO:0030512(negative…	4.002	155	Female	0.8721	-1.1467	6222.38	5381.18	0.1457	1	0.7468	-1.3391	7275.5	5432.75	1.05e-05	1	0.5636	-1.7744	10722.7	6148.8	4.83e-05	1	1.1152	1.1152	8154.35	9090.83	0.0435	1	1.20207	1.2021	6838.52	8203.78	0.0134	1	1.35685	1.3568	10247.4	14018.9	0.0017	1	1.28074	1.2807	9858.55	12655.5	0.0018
A_51_P112308	CTCCAGACACTGTAGTAAGCATTAGGAAATGAATATGGGGGATTTTAGAAGGATGCTGTG	NM_026931	1810011O10Rik	RIKEN cDNA 1810011O10 gene	GO:0003674(molecular_function)|GO:0005575(cellular_component)|GO:0006915(apoptosis)|GO:0008150(biological_process)	4.002	155	Female	0.6565	-1.5233	2872.55	1999.57	0.0002	1	0.8025	-1.2461	2714.14	2167.04	0.1191	1	0.5381	-1.8584	4229.42	2298.13	5.15e-05	1	0.919794	-1.0872	2976.92	2772.31	0.3347	1	0.971251	-1.0296	2532.43	2474.55	0.6058	1	1.20337	1.2034	4581.64	5294.2	0.236	1	1.47297	1.473	3357.96	4946.83	3.5e-19
A_55_P1991773	CTTCTCCATTGTAAAGGGATTCTGCTCCTGAACAGCCAATAAATATGCTTTGTGAGAGAA	NM_017480	Icos	inducible T-cell co-stimulator	GO:0005515(protein binding)|GO:0005887(integral to plasma membrane)|GO:0009897(external side of plasma membrane)|GO:0016020(membrane)|GO:0016021(integral to membrane)	20.002	32	Female	0.9396	-1.0643	165.985	161.761	0.5828	1	0.9126	-1.0958	252.338	226.982	0.4605	1	0.6213	-1.6094	183.518	115.012	5.27e-05	1	0.661726	-1.5112	199.363	132.457	0.0003	1	0.515013	-1.9417	252.244	124.515	4.21e-05	1	0.975991	-1.0246	282.678	276.288	0.6775	1	0.702149	-1.4242	324.285	227.865	4.52e-10
A_55_P2200029	TTTCAGGTTTTGTAACAGTTCAGTAGTTAAAAGCACTTGTGGGCTGGAGAGACACCTCGG	AK033078	Dleu2	deleted in lymphocytic leukemia 2	GO:0003674(molecular_function)|GO:0005575(cellular_component)|GO:0008150(biological_process)	36.002	45	Female	0.8867	-1.1277	243.698	206.444	0.3372	1	0.8179	-1.2227	403.303	328.772	0.0061	1	0.6139	-1.629	493.197	300.86	5.34e-05	1	1.29803	1.2981	271.605	350.459	0.0231	1	0.879817	-1.1366	373.278	325.936	0.1403	1	1.81389	1.8139	395.134	717.757	5.84e-25	1	1.19789	1.1979	513.778	623.202	0.1225
A_55_P2072005	TTGTTCATGCAGCTGGGAACTGTGGGAATGTATGATTTGCCACATCTGAGGAACAAACTG	ENSMUST00000098313				52.002	5	Female	0.9826	-1.0177	66.2559	61.067	0.9129	1	1.0088	1.0088	167.497	168.207	0.9097	1	0.4625	-2.1624	198.286	90.1646	5.93e-05	1	1.22085	1.2209	83.0331	102.205	0.0212	1	0.54136	-1.8472	175.097	95.6964	7.69e-05	1	2.60688	2.6072	106.306	277.096	4.18e-37	1	1.18287	1.1828	208.967	247.036	0.0037
A_55_P2038362	GGAGAAGCCCCAGATTGTCTGCTACCCCAAAACAGGACACCACATTGAACCCCCTTACAT	NM_145444	Acot5	acyl-CoA thioesterase 5	GO:0000038(very long-chain fatty acid metabolic process)|GO:0001676(long-chain fatty acid metabolic process)|GO:0004091(carboxylesterase activity)|GO:0005777(peroxisome)|GO:0005829(cytosol)|GO:0006629(lipid metabolic process)|GO:0006637(acyl-CoA metabolic process)|GO:0016290(palmitoyl-CoA hydrolase activity)|GO:0016291(acyl-CoA thioesterase activity)|GO:0016787(hydrolase activity)|GO:0016790(thio…	28.0022	108	Female	1.2047	1.2047	75.0378	91.3454	0.1207	1	1.1517	1.1517	106.473	123.843	0.0923	1	0.5254	-1.9034	125.236	65.1426	5.96e-05	1	0.598838	-1.6699	121.151	72.4099	9.15e-15	1	0.546388	-1.8302	219.387	118.838	5.05e-16	1	1.48104	1.481	182.69	271.158	2.16e-11	1	1.20992	1.2099	190.646	230.918	0.0005
A_51_P256384	GGGAACCAGACCTTTCTCTGGCAGCCATGCTGTTTGAACTCTTTTTCACTCCTTAGGCCT	NM_009723	Atp2b2	ATPase Ca++ transporting plasma membrane 2	GO:0000166(nucleotide binding)|GO:0000902(cell morphogenesis)|GO:0003824(catalytic activity)|GO:0005388(calcium-transporting ATPase activity)|GO:0005516(calmodulin binding)|GO:0005524(ATP binding)|GO:0005783(endoplasmic reticulum)|GO:0005792(microsome)|GO:0005886(plasma membrane)|GO:0005929(cilium)|GO:0006200(ATP catabolic process)|GO:0006754(ATP biosynthetic process)|GO:0006810(transport)|GO:000…	28.0022	108	Female	1.0567	1.0567	100.662	114.447	0.7009	1	0.9291	-1.0763	147.675	142.306	0.7121	1	0.4298	-2.3264	70.6553	28.8409	6.09e-05	1	0.393391	-2.542	130.423	50.9366	3.11e-22	1	0.414594	-2.412	140.071	55.9164	6.35e-17	1	0.874967	-1.1429	137.424	123.7	0.5203	1	0.721657	-1.3857	153.595	111.263	0.0722
A_51_P255657	AACCACCTTTCTCCATAAAATTCTCTAGTCTTCCTTGGAAACCCTGCAAAACCTATGAGT	ENSMUST00000056686	2210011C24Rik	RIKEN cDNA 2210011C24 gene	GO:0003674(molecular_function)|GO:0005575(cellular_component)|GO:0008150(biological_process)	76.0022	1	Female	1.1139	1.1139	47.3997	51.6927	0.3334	1	0.7093	-1.4099	38.9439	27.8207	0.0966	1	0.5938	-1.684	25.4286	15.1713	6.2e-05	1	0.256759	-3.8947	63.6788	16.3643	3.26e-23	1	0.559472	-1.7874	36.7581	19.9163	0.0041	1	0.487401	-2.0517	68.8949	31.8174	0.0004	1	0.607054	-1.6473	50.47	30.7008	7.51e-10
A_55_P2145059	GAAGCTCTGTGGCTCTCGCCTGTCCTAGAAACTGTTGGCCTCTTTATTCCACACCCTCAC	ENSMUST00000045254				14.0222	7	Female	0.8618	-1.1604	651.839	587.601	0.2414	1	0.5407	-1.8494	1040.41	561.585	2.73e-17	1	0.4707	-2.1245	938.077	415.192	6.37e-05	1	0.612033	-1.6339	632.437	385.918	1.52e-06	1	0.835911	-1.1963	547.2	451.549	0.0493	1	1.23138	1.2314	1127.93	1454.59	0.187	1	0.909174	-1.0999	1328.72	1242.44	0.489
A_51_P416822	TATAGAATTATGACCATGAGCATGAAAGACTTCTAGTAGGAAAATCTTGTGTCTTCCTTG	NM_020259	Hhip	Hedgehog-interacting protein	GO:0003824(catalytic activity)|GO:0005515(protein binding)|GO:0005576(extracellular region)|GO:0005886(plasma membrane)|GO:0005887(integral to plasma membrane)|GO:0007165(signal transduction)|GO:0007224(smoothened signaling pathway)|GO:0007405(neuroblast proliferation)|GO:0009887(organ morphogenesis)|GO:0009953(dorsal/ventral pattern formation)|GO:0009986(cell surface)|GO:0016020(membrane)|GO:003…	4.002	155	Female	0.6772	-1.4767	93.6067	64.2624	0.0002	1	0.7055	-1.4174	104.532	73.9351	0.0042	1	0.6545	-1.5279	92.94	60.4554	6.39e-05	1	0.810636	-1.2336	84.317	68.3942	0.0669	1	0.826583	-1.2098	73.4613	60.379	0.0755	1	0.898553	-1.1129	144.372	129.754	0.0397	1	0.855945	-1.1683	127.43	108.297	0.0525
A_55_P1957125	ACATGGTCGACACTTTCACTTATACATAGACATGATTGAAGTGGCCACAGGAAGTAGAAA	NM_001105076	Vmn2r46	vomeronasal 2 receptor 46	GO:0003674(molecular_function)|GO:0005575(cellular_component)|GO:0008150(biological_process)	68.002	6	Female	0.5178	-1.9314	16.2765	8.722	0.0346	1	0.8919	-1.1212	21.5839	20.1592	0.7557	1	0.584	-1.7122	35.119	20.2505	6.97e-05	1	1.44571	1.4456	16.9206	24.4186	0.0003	1	1.03018	1.0302	22.5132	22.6787	0.9117	1	1.46994	1.4699	27.2182	40.6247	0.0007	1	1.53186	1.532	26.7372	40.9899	5.21e-06
A_66_P124755	TGTGTAATTTAAGTGACACAGACATTTTGTGTGAGACTTAAAACATGGTGCCTATATCTG	NM_016893	Fut8	fucosyltransferase 8	GO:0005794(Golgi apparatus)|GO:0007179(transforming growth factor beta receptor signaling pathway)|GO:0007229(integrin-mediated signaling pathway)|GO:0007585(respiratory gaseous exchange)|GO:0008424(glycoprotein 6-alpha-L-fucosyltransferase activity)|GO:0016020(membrane)|GO:0016021(integral to membrane)|GO:0016477(cell migration)|GO:0016740(transferase activity)|GO:0016757(transferase activity tr…	12.0022	62	Female	0.9737	-1.0271	682.125	669.387	0.7762	1	0.7196	-1.3897	975.282	699.749	0.0009	1	0.6146	-1.6271	672.987	413.019	7e-05	1	0.563095	-1.7759	913.089	510.433	4.98e-05	1	0.591506	-1.6906	754.672	440.57	0.0003	1	0.883002	-1.1325	1024.93	905.749	0.0233	1	0.687427	-1.4547	1207.16	829.195	7.12e-05
A_51_P455997	TTGAGTAGAGAGACCCACCTACTGACTGATGAACTGCGCTGACCCTGGGGTCAGGCATGT	NR_027652	Meg3	maternally expressed 3		38.022	11	Female	0.6916	-1.4459	438.938	325.756	0.0114	1	0.5787	-1.728	651.241	376.21	2.8e-08	1	0.4939	-2.0248	1083.55	514.209	7.05e-05	1	1.13353	1.1335	440.754	525.435	0.5445	1	1.13585	1.1359	390.655	454.698	0.4446	1	1.84536	1.8452	765.507	1437.22	2.77e-09	1	1.42005	1.4201	949.396	1383.38	0.0041
A_55_P2038787	CCTTCATACTGAGTGGATGATGAAAAGGTTCTAAGATTAGGTTTTAGTGATACCTACAAA	NM_130866	Olfr78	olfactory receptor 78	GO:0004871(signal transducer activity)|GO:0004872(receptor activity)|GO:0004930(G-protein coupled receptor activity)|GO:0004984(olfactory receptor activity)|GO:0005887(integral to plasma membrane)|GO:0007165(signal transduction)|GO:0007186(G-protein coupled receptor protein signaling pathway)|GO:0007608(sensory perception of smell)|GO:0016021(integral to membrane)	20.002	32	Female	0.8627	-1.1592	36.608	32.7087	0.4996	1	1.0829	1.0829	64.1706	69.4942	0.5208	1	0.5153	-1.9405	38.8205	19.4065	7.73e-05	1	0.556948	-1.7955	44.1453	22.7828	0.064	1	0.3333	-3.0003	68.6568	22.6903	5.53e-11	1	0.898473	-1.113	63.1224	58.2253	0.5565	1	0.633192	-1.5793	83.1305	52.4378	0.004
A_55_P2034067	GGGAGGAGTTATCAAATTCTAGCTGTTTGCTGCCAAATCTTAGATGATTTTGGAAATTAT	NM_001085509	Myom3	myomesin family member 3	GO:0003674(molecular_function)|GO:0005575(cellular_component)|GO:0008150(biological_process)	14.0222	7	Female	1.0118	1.0118	188.785	157.489	0.9623	1	0.1752	-5.7087	224.359	39.0587	0	1	0.3922	-2.5498	152.564	55.4641	8.03e-05	1	0.355189	-2.8154	213.032	69.549	1.39e-05	1	1.41784	1.4178	41.7229	59.2048	0.0001	1	0.807494	-1.2384	280.794	227.553	0.3468	1	0.693866	-1.4412	280.088	195.588	0.0126
A_52_P527822	AGTCAGTTGTATTCAAACTTAAAAGAATTAGCAGCCAATTTGACTTGTAAGTGTTGGAGG	NM_011395	Slc22a3	solute carrier family 22 (organic cation transporter) member 3	GO:0005215(transporter activity)|GO:0005329(dopamine transmembrane transporter activity)|GO:0005887(integral to plasma membrane)|GO:0006810(transport)|GO:0006811(ion transport)|GO:0015075(ion transmembrane transporter activity)|GO:0015101(organic cation transmembrane transporter activity)|GO:0015651(quaternary ammonium group transmembrane transporter activity)|GO:0015695(organic cation transport)…	6.022	15	Female	0.7335	-1.3633	125.706	83.1501	0.1423	1	0.6478	-1.5437	109.03	70.6297	8.73e-05	1	0.459	-2.1785	161.411	72.2391	8.3e-05	1	0.824198	-1.2133	111.958	89.7089	0.0837	1	1.00361	1.0037	83.8185	84.3635	0.9543	1	1.22205	1.222	188.767	228.959	0.0839	1	1.39334	1.3934	147.293	206.32	0.0011
A_51_P333274	CCCCGAGAATGTTATCTAATGCTAGTCATCATTAATAGCTCCCTACAGAACTTTCATACA	NM_013542	Gzmb	granzyme B	GO:0001913(T cell mediated cytotoxicity)|GO:0003824(catalytic activity)|GO:0004252(serine-type endopeptidase activity)|GO:0005515(protein binding)|GO:0005737(cytoplasm)|GO:0006508(proteolysis)|GO:0006915(apoptosis)|GO:0006917(induction of apoptosis)|GO:0008233(peptidase activity)|GO:0008236(serine-type peptidase activity)|GO:0008626(induction of apoptosis by granzyme)|GO:0016787(hydrolase activit…	124.002	16	Female	0.8563	-1.1678	193.068	145.232	0.387	1	0.7215	-1.386	178.031	126.644	0.022	1	0.5122	-1.9522	102.056	51.7059	8.45e-05	1	0.355859	-2.8101	192.09	68.2957	0	1	0.435825	-2.2945	141.45	60.932	2.95e-20	1	0.579979	-1.7242	271.531	156.96	1.34e-12	1	0.656599	-1.523	215.281	139.851	1.48e-05
A_52_P657800	ATCCAGATGCCCAGAAAAGTAATATGGTTTGTCGGAGTAGTCACACTCTAGATCTGCCCA	NM_001081091	Cep152	centrosomal protein 152	GO:0003674(molecular_function)|GO:0005575(cellular_component)|GO:0008150(biological_process)	36.002	45	Female	1.4328	1.4328	327.056	453.442	0.0018	1	1.0683	1.0683	410.236	438.42	0.2153	1	0.618	-1.6182	616.309	390.576	8.59e-05	1	0.790952	-1.2643	600.547	479.843	0.2428	1	0.862664	-1.1592	506.005	433.205	0.5207	1	1.65893	1.6589	521.231	867.553	1.38e-11	1	1.4339	1.434	524.165	766.169	0.0203
A_55_P2026878	CTGAAGATTGTTGGATGTGCTTTTCTGCTTCCCCGCACTTTTATGAGGGCATAGCCTTAT	XM_001478429	LOC100047557	hypothetical protein LOC100047557		6.022	15	Female	0.9387	-1.0653	83.0365	80.1355	0.5706	1	0.4058	-2.4641	138.598	56.5996	6.43e-13	1	0.4902	-2.0399	115.596	59.1382	8.65e-05	1	0.655093	-1.5265	108.966	73.5537	0.185	1	0.962649	-1.0388	71.4843	67.817	0.9155	1	1.16225	1.1623	134.063	157.466	0.4406	1	0.85859	-1.1647	170.066	148.136	0.5386
A_55_P2094966	GCCGTCATGGCGCTGCAGGAGGCGAGCGAGGCCTACCTGGTGGGGCTGTTCGAGGACACC	NM_178216	Hist2h3c1	histone cluster 2 H3c1		4.002	155	Female	0.9187	-1.0885	163.346	153.786	0.43	1	0.6993	-1.43	230.468	160.323	0.0005	1	0.6376	-1.5683	184.752	118.891	8.94e-05	1	0.768699	-1.3009	186.664	143.52	9.3e-05	1	0.812678	-1.2305	156.807	123.74	0.1414	1	1.06633	1.0663	244.085	259.907	0.3097	1	0.902527	-1.108	259.661	234.455	0.0611
A_55_P2178678	GCTCTCAGAAGCCCAGCCTTGATGTGCTAATGAGATAAAGGATAATTTTCACTGAAAAGC	NM_033321	P2rx5	purinergic receptor P2X ligand-gated ion channel 5	GO:0004872(receptor activity)|GO:0004931(extracellular ATP-gated cation channel activity)|GO:0005216(ion channel activity)|GO:0005524(ATP binding)|GO:0005525(GTP binding)|GO:0005886(plasma membrane)|GO:0005887(integral to plasma membrane)|GO:0006810(transport)|GO:0006811(ion transport)|GO:0006812(cation transport)|GO:0007165(signal transduction)|GO:0007166(cell surface receptor linked signaling p…	12.0022	62	Female	0.9856	-1.0146	22.3716	22.485	0.9509	1	0.882	-1.1338	24.6116	23.6009	0.695	0.1	0.3894	-2.5679	23.324	9.4508	9.44e-05	1	0.461404	-2.1673	30.3465	14.0414	3.91e-12	1	0.67245	-1.4871	19.245	12.9355	0.0042	1	0.784006	-1.2755	37.7158	30.0126	0.0701	1	0.97924	-1.0212	28.3158	27.7175	0.7877
A_55_P1969276	GCAGTAGCCTTCATCTGTAGGTTAATAGTCTTTTGTCTCTGTTACTTTCTCTTCATAGTC	NM_020259	Hhip	Hedgehog-interacting protein	GO:0003824(catalytic activity)|GO:0005515(protein binding)|GO:0005576(extracellular region)|GO:0005886(plasma membrane)|GO:0005887(integral to plasma membrane)|GO:0007165(signal transduction)|GO:0007224(smoothened signaling pathway)|GO:0007405(neuroblast proliferation)|GO:0009887(organ morphogenesis)|GO:0009953(dorsal/ventral pattern formation)|GO:0009986(cell surface)|GO:0016020(membrane)|GO:003…	6.022	15	Female	0.6772	-1.4768	160.73	118.647	0.0142	1	0.5885	-1.6992	213.846	125.812	5.81e-09	1	0.5559	-1.7988	157.95	88.7792	9.47e-05	1	0.779727	-1.2825	153.296	120.122	0.2421	1	0.793714	-1.2599	128.615	106.956	0.2334	1	0.947508	-1.0554	260.091	246.715	0.3183	1	0.812876	-1.2302	271.069	221.417	0.0177
A_51_P454196	GAGAAAGACCCAAGTGTAAATTGAAAGACAAGTTTCAAAACTTGAGATGAGAGACTTACC	NM_028182	Sh2d4a	SH2 domain containing 4A	GO:0005515(protein binding)|GO:0005737(cytoplasm)	36.002	45	Female	0.9913	-1.0088	313.589	274.259	0.9638	1	0.8974	-1.1144	366.206	327.889	0.3258	1	0.4388	-2.2788	654.691	273.777	9.49e-05	1	0.833056	-1.2004	410.495	343.008	0.0027	1	0.743329	-1.3453	471.165	349.025	3.87e-07	1	1.61551	1.6155	630.956	1019.74	8.17e-18	1	1.53116	1.531	610.757	938.088	0.0011
A_52_P669922	TTCTGCTGTAAATGCTGTAACAATTCCCAGTGTGGTATCTGTTGCAAAACATAGCCTAGA	NM_032541	Hamp	hepcidin antimicrobial peptide	GO:0005179(hormone activity)|GO:0005576(extracellular region)|GO:0005737(cytoplasm)|GO:0006879(cellular iron ion homeostasis)|GO:0042742(defense response to bacterium)|GO:0045179(apical cortex)|GO:0050832(defense response to fungus)	108.002	10	Female	0.8632	-1.1585	47825.4	43082.4	0.2021	1	0.9923	-1.0078	68830.4	68620.7	0.9749	1	0.5369	-1.8624	130934	71423.2	9.52e-05	1	2.29305	2.2932	55404.5	127608	2.24e-06	1	1.10363	1.1036	95638.2	106170	0.4328	1	3.2041	3.2046	65735	209032	1.68e-08	1	1.9279	1.9277	78515.3	151292	9.45e-32
A_55_P1959072	TTTGATGGGAGTTATGTCATCCCTTCCTTCATGTCTCTACTTGGAGCCTGGGACTGTTTA	NM_153506	Clec2e	C-type lectin domain family 2 member e	GO:0003674(molecular_function)|GO:0004872(receptor activity)|GO:0005488(binding)|GO:0005529(sugar binding)|GO:0005575(cellular_component)|GO:0005886(plasma membrane)|GO:0007165(signal transduction)|GO:0008150(biological_process)|GO:0016020(membrane)|GO:0016021(integral to membrane)	28.0011	182	Male	0.979	-1.0214	200.796	193.428	0.8407	1	0.9451	-1.0581	254.367	239.83	0.5149	1	2.5048	2.5048	375.881	942.586	0	1	3.70645	3.707	313.799	1158.09	0	1	2.89519	2.8955	461.361	1361.99	1.12e-37	1	1.38658	1.3865	332.61	470.218	1.26e-05	1	1.09027	1.0903	390.473	423.016	0.1453
A_51_P501922	CTCGCCTTCCTCTCCCTGCCATGCAGGCCAATTCTTATCGCTGTGGATGTAAGGGTTCCT	NM_008881	Plxna1	plexin A1	GO:0004872(receptor activity)|GO:0005515(protein binding)|GO:0005622(intracellular)|GO:0005624(membrane fraction)|GO:0005886(plasma membrane)|GO:0007165(signal transduction)|GO:0007275(multicellular organismal development)|GO:0016020(membrane)|GO:0016021(integral to membrane)|GO:0017154(semaphorin receptor activity)|GO:0060666(dichotomous subdivision of terminal units involved in salivary gland b…	60.0011	39	Male	0.9721	-1.0287	48.4998	49.9156	0.834	1	1.0749	1.0749	50.1342	54.16	0.6968	1	2.56	2.56	85.2152	218.098	0	1	3.46981	3.4704	43.4233	151.24	1.04e-19	1	2.91375	2.9135	129.467	378.924	3.81e-43	1	1.50557	1.5055	123.036	184.633	3.75e-09	1	1.45624	1.4563	98.7019	143.549	3.44e-10
A_55_P2113587	GAAAAACTATGTGAGGAGCATGGAATCGTTAGAGAAAATAGCATTGACTTATCTAATGCC	ENSMUST00000107481				124.001	96	Male	0.6706	-1.4911	32676.6	19426.6	0.0449	1	1.4302	1.4302	33175.7	48813.4	0.0436	1	2.677	2.677	35585.3	95246.8	0	1	14.5773	14.5806	7991.9	116402	0	1	4.91159	4.9105	29087	152722	2.82e-07	1	3.6324	3.6327	43246.8	157303	1.86e-21	1	3.05437	3.054	41900.1	129926	1.72e-13
A_55_P2045777	GAGACGTGTCTTGTGATAATACATCTTATCTTGAATTTTCTTCTTTTTCACAGGAAGAGG	XM_001475033	Gm7902	predicted gene 7902		28.0011	182	Male	1.0753	1.0753	56.6982	58.76	0.5967	1	1.1095	1.1095	54.0086	59.9518	0.1804	1	2.7327	2.7327	57.856	157.994	0	1	2.61917	2.6188	74.8996	199.731	4.38e-12	1	2.63505	2.6351	76.159	200.438	2.62e-42	1	0.931272	-1.0738	101.604	94.0425	0.4337	1	1.14299	1.143	71.9897	82.2684	0.027
A_55_P2175065	CCTACTCTGCTATGCACTATGTGAACAGGAATGGCTGTATTCCAATAAAGTTTTATTTAT	XM_001478830	LOC100048053	hypothetical protein LOC100048053		30.0111	16	Male	0.885	-1.1299	293.823	250.095	0.3295	1	1.6631	1.6631	218.522	368.765	1.6e-06	1	2.7539	2.7539	249.633	687.356	0	1	2.15146	2.1514	358.544	767.369	6.53e-11	1	1.86116	1.8611	383.183	717.636	3.77e-06	1	0.733407	-1.3635	467.817	341.598	9.52e-06	1	1.19048	1.1904	266.355	317.326	0.0113
A_51_P333111	CCAGAATCATCTACAGCACTGCTTTACATGAAGCCGACTCGGAAGATTCTCTTGAGGATA	NM_009676	Aox1	aldehyde oxidase 1	GO:0003824(catalytic activity)|GO:0004031(aldehyde oxidase activity)|GO:0005506(iron ion binding)|GO:0005737(cytoplasm)|GO:0009055(electron carrier activity)|GO:0016491(oxidoreductase activity)|GO:0046872(metal ion binding)|GO:0050660(FAD binding)|GO:0051287(NAD or NADH binding)|GO:0051536(iron-sulfur cluster binding)|GO:0051537(2 iron 2 sulfur cluster binding)|GO:0055114(oxidation reduction)	30.0111	16	Male	1.076	1.076	3665.79	4282.26	0.6114	1	1.6203	1.6203	4528.63	7328.28	4.42e-12	1	2.8893	2.8893	6529.65	18865.5	0	1	3.62319	3.6235	6144.91	22226	4.92e-23	1	2.33918	2.3393	8803.49	20582.1	3.36e-29	1	1.45921	1.4592	6199.85	9038.22	3.57e-08	1	1.34571	1.3458	5857.38	7883.24	1.62e-07
A_55_P2220899	GACCTTGGACCTAATTATTTGTTCCTCTTCCCAAAGTGCTGACTTAAATTATATCTTCTT	AK045684	B230303O12Rik	RIKEN cDNA B230303O12 gene	GO:0003674(molecular_function)|GO:0005575(cellular_component)|GO:0008150(biological_process)	124.001	96	Male	0.8641	-1.1573	20.6198	17.8155	0.2877	1	1.1061	1.1061	30.0259	32.7237	0.6264	1	2.9633	2.9633	52.0164	154.005	0	1	6.19195	6.1936	28.82	190.882	3.49e-14	1	5.39665	5.3964	46.4504	254.982	1.33e-39	1	2.86287	2.8628	41.7436	119.464	1.64e-34	1	1.8044	1.8043	40.4595	72.9874	1.21e-09
A_55_P2099947	AGTCTCTTGTCCTCAACTTCAGCCATCCAGGACTCTATCCCATCCTACCTGGGATACTGA	NM_001163282	Gdf1	growth differentiation factor 1	GO:0005125(cytokine activity)|GO:0005576(extracellular region)|GO:0005615(extracellular space)|GO:0008083(growth factor activity)|GO:0040007(growth)	124.001	96	Male	1.3377	1.3377	12.8534	17.1644	0.0198	0.1	1.3517	1.3517	18.1489	23.9049	0.1455	0.1	3.1574	3.1574	33.8843	107.06	0	1	6.5189	6.5208	20.2367	132.338	0	1	5.01505	5.0147	37.5656	208.532	2.02e-13	1	1.7934	1.7933	22.1695	39.8001	1.46e-11	1	1.87688	1.8769	27.6783	52.2133	3.56e-11
A_55_P2332194	TATTTAGTGGTTGCTGTGTGACAGCGACAAGAGAAGAAGCCTCCTCTTACCTATCTCTGT	AK140090	Gm15998	predicted gene 15998	GO:0003674(molecular_function)|GO:0005575(cellular_component)|GO:0008150(biological_process)	92.0011	23	Male	0.7206	-1.3878	133.021	96.2347	0.0004	1	1.2423	1.2423	97.7051	122.019	0.1509	1	3.2167	3.2167	198.807	639.58	0	1	4.9975	4.9972	151.847	762.875	0	1	4.34405	4.3437	169.084	749.384	3.31e-23	1	1.24549	1.2455	214.797	267.137	0.0001	1	1.79953	1.7994	130.783	233.775	1.42e-08
[truncated: 5,082 more rows]
[truncated: 1 more columns]

## Sheet: Additional File 3C
Additional File 3C. Genes showing developmental changes in expression in male and female mouse liver
[truncated: 7 more rows]
