# Supplementary material for: Sex-specific mouse liver gene expression: genome-wide analysis of developmental changes from pre-pubertal period to young adulthood
Source: Biol Sex Differ. 2012 Apr 4;3:9. doi: 10.1186/2042-6410-3-9 (PMC3350426; doi:10.1186/2042-6410-3-9)
Supplement: Additional file 5 — Significant DAVID functional annotation clusters found for each STEM cluster. Each STEM cluster was analyzed using the DAVID annotation tool. DAVID annotation clusters with a minimum enrichment score of 1.3 (equivalent to a p-value of 0.05) for the genes in each STEM profile are shown, listed in descending order of enrichment score. The p-values (also referred to as the Ease Score) are derived from a one-tail Fisher Exact Test. A. DAVID functional annotation clusters for the 7 sex-independent STEM clusters. B. DAVID functional annotation clusters for the 3 male-specific STEM clusters. C. DAVID functional annotation clusters for the 2 female-specific STEM clusters. [file 2042-6410-3-9-S5.XLS]

## Sheet: Additional File 5A
Additional File 5A. Significant DAVID functional annotation clusters found for each sex-independent STEM cluster
STEM Cluster #1: Sex-independent down-regulated genes (790 genes, STEM p-value = 0)
Annotation Cluster 1	Enrichment Score: 41.8
Category	Term	# of genes	p-value	Genes found in each term
GOTERM_BP_FAT	GO:0007049~cell cycle	117	4.94492e-52	KIFC1, PRC1, DBF4, KNTC1, PKMYT1, AURKA, AURKB, PTTG1, CDCA8, OIP5, INCENP, CDCA2, H2AFX, CDCA5, CCNA2, ASPM, CDCA3, SGOL2, LIG1, RBL1, SGOL1, SKP2, 4632434I11RIK, ESPL1, TOPBP1, TACC3, GM9430, 6720463M24RIK, NCAPD2, UHRF1, MAD2L1, TIMELESS, PELO, STMN1, DSCC1, CCDC99, ANLN, CHEK2, SPC24, GM8956, SPC25, NCAPG2, FBXO5, SKA1, SKIL, HELLS, GM4137, ERCC6L, CKAP2, GM9252, MKI67, NUF2, SYCE2, NDC80, CD…
SP_PIR_KEYWORDS	cell cycle	96	4.18256e-48	KIFC1, PRC1, DBF4, KNTC1, PKMYT1, AURKA, PTTG1, AURKB, CDCA8, OIP5, INCENP, CDCA2, H2AFX, CDCA5, CCNA2, ASPM, CDCA3, LIG1, SGOL2, SGOL1, RBL1, 4632434I11RIK, 6720463M24RIK, GM9430, NCAPD2, UHRF1, MAD2L1, TIMELESS, PELO, DSCC1, CCDC99, ANLN, CHEK2, GM8956, SPC24, SPC25, NCAPG2, FBXO5, SKA1, HELLS, ERCC6L, GM4137, CKAP2, NUF2, SYCE2, CASC5, CDC20, NDC80, SUV39H2, CDKN1A, PLK1, CHAF1A, CHAF1B, E2F1,…
GOTERM_BP_FAT	GO:0000279~M phase	79	4.44641e-47	KIFC1, KNTC1, AURKB, PTTG1, GM4870, FAM83D, CDCA8, OIP5, INCENP, TUBB5, CDCA2, GM5593, H2AFX, TUBB1, CDCA5, FANCA, CCNA2, ASPM, CDCA3, CDC6, CDK1, KIF11, DSN1, SGOL2, SGOL1, CCNF, TPX2, NUSAP1, ESPL1, TOPBP1, HMGA2, TACC3, UBE2C, GM9430, 6720463M24RIK, RAD51, NCAPD2, MAD2L1, TIMELESS, FANCD2, NSL1, GM11223, BUB1B, STMN1, CCDC99, ANLN, CEP55, C79407, SPC24, GM8956, SPC25, NCAPH, NCAPG2, F630043A04…
GOTERM_BP_FAT	GO:0022402~cell cycle process	90	4.41669e-46	KIFC1, DBF4, KNTC1, PTTG1, AURKB, CDCA8, OIP5, INCENP, CDCA2, H2AFX, CDCA5, CCNA2, ASPM, CDCA3, SGOL2, SGOL1, 4632434I11RIK, SKP2, TOPBP1, ESPL1, TACC3, 6720463M24RIK, GM9430, NCAPD2, MAD2L1, TIMELESS, STMN1, CCDC99, ANLN, GM8956, SPC24, SPC25, NCAPG2, FBXO5, SKIL, SKA1, HELLS, ERCC6L, GM4137, GM9252, MKI67, NUF2, SYCE2, CDC20, NDC80, SUV39H2, CDKN1A, PLK1, STMN1-RS2, GAS2L3, LOC630896, GM4870, F…
GOTERM_BP_FAT	GO:0022403~cell cycle phase	82	6.40421e-45	KIFC1, DBF4, KNTC1, AURKB, PTTG1, GM4870, FAM83D, CDCA8, OIP5, INCENP, TUBB5, CDCA2, GM5593, H2AFX, TUBB1, MYB, CDCA5, FANCA, CCNA2, ASPM, CDCA3, CDC6, CDK1, KIF11, DSN1, SGOL2, SGOL1, CCNF, TPX2, SKP2, NUSAP1, ESPL1, TOPBP1, HMGA2, TACC3, UBE2C, GM9430, 6720463M24RIK, RAD51, NCAPD2, MAD2L1, TIMELESS, FANCD2, NSL1, GM11223, BUB1B, STMN1, CCDC99, ANLN, CEP55, C79407, SPC24, GM8956, SPC25, NCAPH, N…
SP_PIR_KEYWORDS	mitosis	60	1.28068e-41	KIFC1, KNTC1, AURKB, PTTG1, GM4870, FAM83D, KIF2C, CDCA8, OIP5, INCENP, CDCA2, GM5593, CDCA5, CCNA2, ASPM, CDCA3, CDC6, CDK1, KIF11, DSN1, SGOL1, CCNF, NUSAP1, HMGA2, UBE2C, GM9430, 6720463M24RIK, NCAPD2, MAD2L1, TIMELESS, NSL1, BUB1B, CCDC99, ANLN, CEP55, C79407, GM8956, SPC24, SPC25, NCAPH, NCAPG2, F630043A04RIK, BUB1, FBXO5, SKA1, ZWILCH, HELLS, GM4137, ERCC6L, FAM33A, NUF2, CASC5, CDC20, CENP…
SP_PIR_KEYWORDS	cell division	69	4.82413e-41	KIFC1, PRC1, KNTC1, AURKB, PTTG1, GM4870, FAM83D, CCNE2, KIF2C, CDCA8, CDC45, OIP5, INCENP, CDCA2, GM5593, CDCA5, CCNA2, ASPM, CDCA3, CDC6, CDK1, KIF11, DSN1, SGOL2, LIG1, SGOL1, CCNF, NUSAP1, HMGA2, UBE2C, GM9430, MCM5, 6720463M24RIK, NCAPD2, MAD2L1, TIMELESS, NSL1, BUB1B, PELO, CCDC99, ANLN, CEP55, C79407, SPC24, GM8956, SPC25, NCAPH, NCAPG2, F630043A04RIK, BUB1, FBXO5, SKA1, ZWILCH, HELLS, GM4…
GOTERM_BP_FAT	GO:0000087~M phase of mitotic cell cycle	62	1.56278e-40	KIFC1, KNTC1, AURKB, PTTG1, GM4870, FAM83D, CDCA8, OIP5, INCENP, CDCA2, GM5593, CDCA5, CCNA2, ASPM, CDCA3, CDC6, CDK1, KIF11, DSN1, SGOL1, CCNF, NUSAP1, HMGA2, UBE2C, GM9430, 6720463M24RIK, NCAPD2, MAD2L1, TIMELESS, NSL1, BUB1B, CCDC99, ANLN, CEP55, C79407, SPC24, GM8956, SPC25, NCAPH, NCAPG2, F630043A04RIK, BUB1, FBXO5, SKA1, ZWILCH, HELLS, GM4137, ERCC6L, FAM33A, DLGAP5, KIF18A, NUF2, CENPF, CD…
GOTERM_BP_FAT	GO:0000278~mitotic cell cycle	67	3.05724e-39	KIFC1, DBF4, KNTC1, AURKA, AURKB, PTTG1, GM4870, FAM83D, CDCA8, OIP5, INCENP, CDCA2, GM5593, MYB, CDCA5, CCNA2, ASPM, CDCA3, CDC6, CDK1, KIF11, DSN1, SGOL1, CCNF, SKP2, NUSAP1, HMGA2, UBE2C, GM9430, 6720463M24RIK, NCAPD2, MAD2L1, TIMELESS, NSL1, GM11223, BUB1B, STMN1, CCDC99, ANLN, CEP55, C79407, SPC24, GM8956, SPC25, NCAPH, NCAPG2, F630043A04RIK, BUB1, FBXO5, SKA1, ZWILCH, HELLS, GM4137, ERCC6L,…
GOTERM_BP_FAT	GO:0007067~mitosis	60	7.263e-39	KIFC1, KNTC1, AURKB, PTTG1, GM4870, FAM83D, CDCA8, OIP5, INCENP, CDCA2, GM5593, CDCA5, CCNA2, ASPM, CDCA3, CDC6, CDK1, KIF11, DSN1, SGOL1, CCNF, NUSAP1, HMGA2, UBE2C, GM9430, 6720463M24RIK, NCAPD2, MAD2L1, TIMELESS, NSL1, BUB1B, CCDC99, ANLN, CEP55, C79407, GM8956, SPC24, SPC25, NCAPH, NCAPG2, F630043A04RIK, BUB1, FBXO5, SKA1, ZWILCH, HELLS, GM4137, ERCC6L, FAM33A, KIF18A, NUF2, CDC20, CENPE, NDC…
GOTERM_BP_FAT	GO:0000280~nuclear division	60	7.263e-39	KIFC1, KNTC1, AURKB, PTTG1, GM4870, FAM83D, CDCA8, OIP5, INCENP, CDCA2, GM5593, CDCA5, CCNA2, ASPM, CDCA3, CDC6, CDK1, KIF11, DSN1, SGOL1, CCNF, NUSAP1, HMGA2, UBE2C, GM9430, 6720463M24RIK, NCAPD2, MAD2L1, TIMELESS, NSL1, BUB1B, CCDC99, ANLN, CEP55, C79407, GM8956, SPC24, SPC25, NCAPH, NCAPG2, F630043A04RIK, BUB1, FBXO5, SKA1, ZWILCH, HELLS, GM4137, ERCC6L, FAM33A, KIF18A, NUF2, CDC20, CENPE, NDC…
GOTERM_BP_FAT	GO:0048285~organelle fission	60	7.27825e-38	KIFC1, KNTC1, AURKB, PTTG1, GM4870, FAM83D, CDCA8, OIP5, INCENP, CDCA2, GM5593, CDCA5, CCNA2, ASPM, CDCA3, CDC6, CDK1, KIF11, DSN1, SGOL1, CCNF, NUSAP1, HMGA2, UBE2C, GM9430, 6720463M24RIK, NCAPD2, MAD2L1, TIMELESS, NSL1, BUB1B, CCDC99, ANLN, CEP55, C79407, GM8956, SPC24, SPC25, NCAPH, NCAPG2, F630043A04RIK, BUB1, FBXO5, SKA1, ZWILCH, HELLS, GM4137, ERCC6L, FAM33A, KIF18A, NUF2, CDC20, CENPE, NDC…
GOTERM_BP_FAT	GO:0051301~cell division	69	4.62126e-37	KIFC1, PRC1, KNTC1, AURKB, PTTG1, GM4870, FAM83D, CCNE2, CDCA8, CDC45, OIP5, INCENP, CDCA2, GM5593, CDCA5, CCNA2, TOP2A, ASPM, CDCA3, CDC6, CDK1, KIF11, DSN1, SGOL2, LIG1, SGOL1, CCNF, NUSAP1, HMGA2, UBE2C, GM9430, MCM5, 6720463M24RIK, NCAPD2, MAD2L1, TIMELESS, NSL1, BUB1B, PELO, CCDC99, ANLN, CEP55, C79407, SPC24, GM8956, SPC25, NCAPH, NCAPG2, F630043A04RIK, BUB1, FBXO5, SKA1, ZWILCH, HELLS, GM4…
Annotation Cluster 2	Enrichment Score: 23.6
Category	Term	# of genes	p-value	Genes found in each term
GOTERM_CC_FAT	GO:0005694~chromosome	73	1.25389e-33	CLSPN, KIF22, GM13646, KNTC1, AURKB, PRIM1, HIST1H2BP, CDCA8, OIP5, FANCI, INCENP, PRIM2, H2AFZ, TIGD3, H2AFX, GM6594, TOP2A, HIST1H1D, HMGN2L6, DSN1, SGOL2, SGOL1, MBD4, TOPBP1, MCM2, HMGA2, RAD51, NCAPD2, RFC5, HIST2H2BB, GM8284, MAD2L1, RFC4, APITD1, FANCD2, NSL1, LOC100045975, RAD18, BUB1B, GM5899, HMGB2, CCDC99, GM8681, LOC100048070, C79407, SPC24, SPC25, CENPA, F630043A04RIK, BUB1, SKA1, ZW…
GOTERM_CC_FAT	GO:0000775~chromosome, centromeric region	41	2.13596e-30	CCDC99, KNTC1, AURKB, C79407, SPC24, SPC25, CDCA8, OIP5, CENPA, INCENP, F630043A04RIK, BUB1, TIGD3, SKA1, ZWILCH, DNMT3B, HELLS, ERCC6L, FAM33A, CENPN, MKI67, DSN1, CENPQ, SGOL2, SGOL1, CENPP, NUF2, CENPF, NDC80, CENPE, BIRC5, CENPK, MLF1IP, CENPI, SUV39H2, CENPH, MAD2L1, APITD1, NSL1, BUB1B, CENPT
GOTERM_CC_FAT	GO:0044427~chromosomal part	63	1.49335e-29	KIF22, KNTC1, GM13646, AURKB, PRIM1, HIST1H2BP, CDCA8, OIP5, INCENP, PRIM2, H2AFZ, TIGD3, H2AFX, GM6594, HIST1H1D, HMGN2L6, DSN1, SGOL2, SGOL1, MBD4, MCM2, HMGA2, RAD51, RFC5, HIST2H2BB, MAD2L1, RFC4, APITD1, NSL1, LOC100045975, RAD18, BUB1B, GM5899, CCDC99, LOC100048070, C79407, SPC24, SPC25, CENPA, F630043A04RIK, BUB1, SKA1, ZWILCH, ASF1B, DNMT3B, HELLS, ERCC6L, FAM33A, CENPN, MKI67, HIST1H2BG,…
SP_PIR_KEYWORDS	kinetochore	29	4.7532e-25	CCDC99, KNTC1, SPC24, SPC25, KIF2C, CENPA, INCENP, F630043A04RIK, BUB1, SKA1, ZWILCH, ERCC6L, FAM33A, CENPN, DSN1, SGOL2, SGOL1, NUF2, CASC5, NDC80, CENPE, CENPK, MLF1IP, CENPH, MAD2L1, PLK1, NSL1, BUB1B, CENPT
GOTERM_CC_FAT	GO:0000793~condensed chromosome	34	8.93065e-23	HMGB2, CCDC99, GM8681, KNTC1, SPC24, SPC25, CENPA, INCENP, F630043A04RIK, BUB1, SKA1, ZWILCH, TOP2A, ERCC6L, FAM33A, CENPN, MKI67, DSN1, SGOL2, SGOL1, NUF2, SYCE2, CENPF, NDC80, CENPE, TOPBP1, MLF1IP, NCAPD2, RAD51, CENPH, GM8284, MAD2L1, FANCD2, NSL1, BUB1B, CENPT
GOTERM_CC_FAT	GO:0000779~condensed chromosome, centromeric region	26	2.96696e-21	CCDC99, KNTC1, SPC24, SPC25, CENPA, INCENP, F630043A04RIK, BUB1, SKA1, ZWILCH, ERCC6L, FAM33A, CENPN, DSN1, SGOL2, SGOL1, NUF2, CENPF, NDC80, CENPE, MLF1IP, CENPH, MAD2L1, NSL1, BUB1B, CENPT
GOTERM_CC_FAT	GO:0000777~condensed chromosome kinetochore	24	3.83905e-20	FAM33A, CENPN, CCDC99, DSN1, NUF2, KNTC1, CENPF, CENPE, NDC80, MLF1IP, CENPH, SPC24, SPC25, MAD2L1, CENPA, NSL1, INCENP, F630043A04RIK, BUB1, BUB1B, CENPT, SKA1, ZWILCH, ERCC6L
GOTERM_CC_FAT	GO:0000776~kinetochore	24	2.71255e-18	FAM33A, CENPN, CCDC99, DSN1, NUF2, KNTC1, CENPF, CENPE, NDC80, MLF1IP, CENPH, SPC24, SPC25, MAD2L1, CENPA, NSL1, INCENP, F630043A04RIK, BUB1, BUB1B, CENPT, SKA1, ZWILCH, ERCC6L
GOTERM_BP_FAT	GO:0007059~chromosome segregation	24	2.03113e-17	FAM33A, CCDC99, DSN1, SGOL2, SGOL1, NUF2, KIF18A, CENPF, NUSAP1, ESPL1, BIRC5, CENPE, NDC80, PTTG1, CENPH, SMC4, SPC25, MAD2L1, NSL1, INCENP, F630043A04RIK, SKA1, TOP2A, CDCA5
Annotation Cluster 3	Enrichment Score: 11.6
Category	Term	# of genes	p-value	Genes found in each term
GOTERM_BP_FAT	GO:0006259~DNA metabolic process	60	2.53106e-19	CLSPN, KIF22, XRCC2, DBF4, PTTG1, PRIM1, CCNE2, CDC45, MCM7, FANCI, PRIM2, H2AFX, CRY1, FANCA, TOP2A, FANCB, CDC6, GEN1, DTL, LIG1, NEIL3, TOPBP1, MBD4, MCM2, MCM3, KCNQ1OT1, MCM4, GM9430, ORC1L, MCM5, MCM6, RAD51, RFC5, UHRF1, GM8284, RFC4, FANCD2, RRM2, RRM1, RAD18, DSCC1, HMGB2, GM8681, LOC100048070, POLE2, POLQ, DNMT3B, HELLS, FEN1, TRIP13, EXO1, RECQL4, GINS2, RAD51AP1, EME1, BRIP1, RAD54L, …
GOTERM_BP_FAT	GO:0006974~response to DNA damage stimulus	40	1.3104e-12	KIF22, CLSPN, HMGB2, GM8681, XRCC2, CHEK2, PTTG1, FANCI, H2AFX, CRY1, POLQ, FANCA, PHLDA3, FANCB, FEN1, TRIP13, EXO1, CDK1, RAD51AP1, GEN1, DTL, LIG1, NEIL3, EME1, BRIP1, TOPBP1, MBD4, RAD54L, RAD51, CDKN1A, UHRF1, GM8284, NUPR1, TIMELESS, FANCD2, SFPQ, PCNA, RAD18, RAD54B, CHAF1A, CHAF1B, BARD1
GOTERM_BP_FAT	GO:0033554~cellular response to stress	47	7.26755e-12	CLSPN, KIF22, PXDN, XRCC2, SNCA, PTTG1, FANCI, H2AFX, CRY1, FANCA, FANCB, CDK1, DTL, GEN1, NEIL3, LIG1, MBD4, TOPBP1, RAD51, PYCR1, UHRF1, GM8284, TIMELESS, FANCD2, RAD18, ROR2, EIF2AK3, HMGB2, GM8681, KRT20, CHEK2, HSPA5, POLQ, PHLDA3, FEN1, TRIP13, EXO1, RAD51AP1, EME1, BRIP1, RAD54L, CDKN1A, NUPR1, SFPQ, PCNA, RAD54B, CHAF1A, CHAF1B, BARD1
GOTERM_BP_FAT	GO:0006281~DNA repair	33	3.03214e-11	KIF22, CLSPN, HMGB2, GM8681, XRCC2, PTTG1, FANCI, H2AFX, CRY1, POLQ, FANCA, FANCB, FEN1, TRIP13, EXO1, RAD51AP1, GEN1, LIG1, NEIL3, EME1, BRIP1, MBD4, TOPBP1, RAD54L, RAD51, UHRF1, GM8284, FANCD2, SFPQ, PCNA, RAD18, RAD54B, CHAF1A, CHAF1B, BARD1
SP_PIR_KEYWORDS	DNA damage	28	7.95508e-10	CLSPN, XRCC2, PTTG1, FANCI, H2AFX, FANCA, FANCB, EXO1, RAD51AP1, DTL, GEN1, LIG1, NEIL3, EME1, BRIP1, MBD4, TOPBP1, RAD54L, RAD51, UHRF1, TIMELESS, FANCD2, SFPQ, RAD18, RAD54B, CHAF1A, CHAF1B, BARD1
SP_PIR_KEYWORDS	dna repair	25	7.43047e-09	CLSPN, XRCC2, PTTG1, FANCI, H2AFX, FANCA, FANCB, EXO1, RAD51AP1, GEN1, LIG1, EME1, BRIP1, MBD4, TOPBP1, RAD54L, RAD51, UHRF1, FANCD2, SFPQ, RAD18, RAD54B, CHAF1A, CHAF1B, BARD1
Annotation Cluster 4	Enrichment Score: 10.9
Category	Term	# of genes	p-value	Genes found in each term
GOTERM_CC_FAT	GO:0043228~non-membrane-bounded organelle	150	1.68342e-23	FAM110A, KIFC1, PRC1, TUBB2A, TUBB2C, SNCA, PDLIM3, KNTC1, GM13646, AURKA, AURKB, PRIM1, HIST1H2BP, ACTG2, CDCA8, G2E3, OIP5, INCENP, PRIM2, H2AFZ, TIGD3, H2AFX, GM7172, SLC4A1, ASPM, HMGN2L6, SGOL2, SGOL1, TOPBP1, TACC3, GM9430, NCAPD2, RFC5, MAD2L1, RFC4, NME1, MTAP1B, RAD18, MFAP2, STMN1, DBN1, GM5899, HMGB2, CCDC99, LMNB1, AKAP12, ANLN, KRT20, MYL9, SPC24, SPC25, FBXO5, SKA1, ASF1B, DNMT3B, H…
GOTERM_CC_FAT	GO:0043232~intracellular non-membrane-bounded organelle	150	1.68342e-23	FAM110A, KIFC1, PRC1, TUBB2A, TUBB2C, SNCA, PDLIM3, KNTC1, GM13646, AURKA, AURKB, PRIM1, HIST1H2BP, ACTG2, CDCA8, G2E3, OIP5, INCENP, PRIM2, H2AFZ, TIGD3, H2AFX, GM7172, SLC4A1, ASPM, HMGN2L6, SGOL2, SGOL1, TOPBP1, TACC3, GM9430, NCAPD2, RFC5, MAD2L1, RFC4, NME1, MTAP1B, RAD18, MFAP2, STMN1, DBN1, GM5899, HMGB2, CCDC99, LMNB1, AKAP12, ANLN, KRT20, MYL9, SPC24, SPC25, FBXO5, SKA1, ASF1B, DNMT3B, H…
GOTERM_CC_FAT	GO:0015630~microtubule cytoskeleton	61	9.14806e-20	FAM110A, KIF23, KIFC1, KIF22, GM6788, TUBB2A-PS2, PRC1, TUBB2A, TUBB2C, KNTC1, AURKA, AURKB, GM4870, TTLL11, FAM83D, KIF2C, CDCA8, DYNLL1, INCENP, TUBB5, TUBB6, GM5593, GM7172, CNTLN, TUBA1A, TUBB1, TUBA1B, ASPM, TUBB4, CDC6, KIF11, KIF15, 1190002H23RIK, TPX2, NUSAP1, TACC3, DNAIC1, GM9430, MAD2L1, NME1, GM11223, MTAP1B, STMN1, CCDC99, CETN4, CEP55, LOC100045728, KIF4, F630043A04RIK, FBXO5, TUBB2…
GOTERM_BP_FAT	GO:0007017~microtubule-based process	37	8.76137e-15	KIF23, KIF22, KIFC1, CCDC99, GM6788, TUBB2A-PS2, TUBB2A, TUBB2C, LOC100045728, KIF2C, SPC25, DYNLL1, KIF4, TUBB5, TUBB6, FBXO5, GM7172, TUBB2C-PS1, TUBA1A, TUBB1, TUBB2C-PS2, TUBA1B, GM4961, GM4137, TUBB4, KIF11, PSRC1, KIF15, NUF2, TPX2, KIF18A, NUSAP1, KIF18B, BIRC5, NDC80, CENPE, ESPL1, TACC3, GM14150, LOC100048839, BC048507, GM11223, MTAP1B, KIF20B, STMN1-RS2, STMN1, KIF20A
GOTERM_CC_FAT	GO:0044430~cytoskeletal part	73	1.00117e-14	FAM110A, KIF23, KIFC1, KIF22, GM6788, TUBB2A-PS2, PRC1, TUBB2A, TUBB2C, KNTC1, AURKA, AURKB, GM4870, TTLL11, FAM83D, KIF2C, CDCA8, DYNLL1, INCENP, TUBB5, TUBB6, GM5593, GM7172, TUBB1, TUBA1A, CNTLN, TUBA1B, ASPM, TUBB4, CDC6, KIF11, ACTA1, KIF15, 1190002H23RIK, TPX2, NUSAP1, TACC3, DNAIC1, GM9430, MAD2L1, NME1, GM11223, MTAP1B, SPNA1, MFAP2, STMN1, CCDC99, LMNB1, CETN4, VIM, ANLN, KRT20, CEP55, T…
GOTERM_CC_FAT	GO:0005819~spindle	26	3.46341e-14	KIF22, KIFC1, CCDC99, PRC1, KNTC1, AURKA, AURKB, FAM83D, INCENP, F630043A04RIK, FBXO5, SKA1, ASPM, GM4137, FAM33A, CDC6, DLGAP5, KIF15, PSRC1, KIF18A, TPX2, CENPF, NUSAP1, BIRC5, CENPE, RACGAP1, GM9430, MAD2L1
GOTERM_BP_FAT	GO:0007018~microtubule-based movement	23	1.07244e-11	KIF23, KIFC1, KIF22, GM6788, TUBB2A-PS2, TUBB2A, TUBB2C, LOC100045728, KIF2C, DYNLL1, KIF4, TUBB5, TUBB6, GM7172, TUBB2C-PS1, TUBA1A, TUBB1, TUBA1B, TUBB2C-PS2, GM4961, GM4137, TUBB4, KIF11, KIF15, KIF18A, KIF18B, CENPE, GM14150, LOC100048839, KIF20B, KIF20A
GOTERM_CC_FAT	GO:0005874~microtubule	34	1.27872e-11	KIF23, KIF22, KIFC1, GM6788, PRC1, TUBB2A-PS2, TUBB2A, TUBB2C, LOC100045728, KIF2C, DYNLL1, INCENP, KIF4, F630043A04RIK, TUBB5, TUBB6, GM7172, TUBB2C-PS1, SKA1, TUBA1A, TUBB1, TUBB2C-PS2, TUBA1B, GM4961, GM4137, TUBB4, CKAP2, FAM33A, KIF11, KIF15, TPX2, KIF18A, NUSAP1, KIF18B, BIRC5, DNAIC1, GM14150, LOC100048839, GM11223, MTAP1B, KIF20B, STMN1-RS2, STMN1, KIF20A
GOTERM_CC_FAT	GO:0005856~cytoskeleton	84	2.17964e-11	FAM110A, KIFC1, PRC1, TUBB2A, SNCA, TUBB2C, KNTC1, PDLIM3, AURKA, AURKB, ACTG2, CDCA8, INCENP, GM7172, SLC4A1, ASPM, TOPBP1, TACC3, GM9430, MAD2L1, NME1, MTAP1B, MFAP2, STMN1, DBN1, CCDC99, LMNB1, AKAP12, ANLN, KRT20, MYL9, FBXO5, SKA1, GM4961, GM4137, CKAP2, PLK4, BC048507, EPB4.2, STMN1-RS2, KIF23, KIF22, GM6788, TUBB2A-PS2, GM4870, TTLL11, FAM83D, FRMD3, KIF2C, DYNLL1, TUBB5, GM5593, TUBB6, CN…
SP_PIR_KEYWORDS	microtubule	32	3.58196e-11	KIF23, KIF22, KIFC1, GM6788, PRC1, TUBB2A-PS2, TUBB2A, TUBB2C, LOC100045728, KIF2C, DYNLL1, INCENP, KIF4, F630043A04RIK, TUBB5, TUBB6, GM7172, TUBB2C-PS1, SKA1, TUBA1A, TUBB1, TUBB2C-PS2, TUBA1B, GM4961, GM4137, TUBB4, FAM33A, CKAP2, KIF11, KIF15, KIF18A, NUSAP1, KIF18B, DNAIC1, GM14150, LOC100048839, GM11223, MTAP1B, KIF20B, STMN1-RS2, STMN1, KIF20A
INTERPRO	IPR001752:Kinesin, motor region	12	1.19955e-07	KIF23, KIFC1, KIF22, KIF11, KIF15, KIF18A, KIF18B, CENPE, KIF2C, KIF4, GM4961, GM4137, KIF20A
GOTERM_MF_FAT	GO:0003777~microtubule motor activity	15	1.37483e-07	KIF23, KIFC1, KIF22, KIF11, GM6788, KIF15, KIF18A, KIF18B, CENPE, KIF2C, DYNLL1, LOC100048839, BC048507, KIF4, KIF20B, GM4961, KIF20A, GM4137
SMART	SM00129:KISc	12	3.67049e-07	KIF23, KIFC1, KIF22, KIF11, KIF15, KIF18A, KIF18B, CENPE, KIF2C, KIF4, GM4961, GM4137, KIF20A
UP_SEQ_FEATURE	domain:Kinesin-motor	11	4.34313e-07	KIF2C, KIF22, KIFC1, KIF11, KIF4, KIF15, KIF20B, KIF18A, KIF18B, CENPE, KIF20A, GM4137
INTERPRO	IPR019821:Kinesin, motor region, conserved site	11	7.42292e-07	KIF23, KIF2C, KIF22, KIFC1, KIF11, KIF4, KIF15, KIF18A, KIF18B, CENPE, KIF20A, GM4137
SP_PIR_KEYWORDS	cytoskeleton	42	1.5585e-05	FAM110A, KIFC1, CCDC99, PRC1, AKAP12, KNTC1, AURKA, ANLN, CEP55, AURKB, TPM2, GM4870, TTLL11, FAM83D, ACTG2, KIF2C, CDCA8, INCENP, F630043A04RIK, GM5593, FBXO5, SKA1, CNTLN, GM4137, FAM33A, CKAP2, ACTA1, ACTA2, DLGAP5, SGOL1, 1190002H23RIK, KIF15, LDB3, KIF18A, NUSAP1, BIRC5, CENPE, TOPBP1, RACGAP1, CDC25B, CCNB1, PLK4, TAGLN, EPB4.2, SPNA1
GOTERM_MF_FAT	GO:0003774~motor activity	17	1.8731e-05	KIF23, KIF22, KIFC1, KIF11, GM6788, KIF15, KIF18A, KIF18B, CENPE, DNAIC1, MYL9, KIF2C, DYNLL1, LOC100048839, BC048507, KIF4, KIF20B, GM4961, KIF20A, GM4137
SP_PIR_KEYWORDS	motor protein	16	2.37917e-05	KIF23, KIF22, KIFC1, KIF11, GM6788, KIF15, KIF18A, KIF18B, CENPE, DNAIC1, MYL9, KIF2C, DYNLL1, LOC100048839, KIF4, KIF20B, GM4961, KIF20A, GM4137
Annotation Cluster 5	Enrichment Score: 8.8
Category	Term	# of genes	p-value	Genes found in each term
GOTERM_BP_FAT	GO:0007017~microtubule-based process	37	8.76137e-15	KIF23, KIF22, KIFC1, CCDC99, GM6788, TUBB2A-PS2, TUBB2A, TUBB2C, LOC100045728, KIF2C, SPC25, DYNLL1, KIF4, TUBB5, TUBB6, FBXO5, GM7172, TUBB2C-PS1, TUBA1A, TUBB1, TUBB2C-PS2, TUBA1B, GM4961, GM4137, TUBB4, KIF11, PSRC1, KIF15, NUF2, TPX2, KIF18A, NUSAP1, KIF18B, BIRC5, NDC80, CENPE, ESPL1, TACC3, GM14150, LOC100048839, BC048507, GM11223, MTAP1B, KIF20B, STMN1-RS2, STMN1, KIF20A
GOTERM_BP_FAT	GO:0000226~microtubule cytoskeleton organization	19	1.09312e-07	CCDC99, KIF11, PSRC1, NUF2, KIF18A, TPX2, NUSAP1, ESPL1, CENPE, NDC80, BIRC5, TACC3, GM14150, SPC25, MTAP1B, GM11223, TUBB5, FBXO5, STMN1, STMN1-RS2, TUBB1, TUBA1B
GOTERM_BP_FAT	GO:0007010~cytoskeleton organization	31	3.61995e-06	PALM, CCDC99, ELN, GYPA, PDLIM3, FHDC1, KRT20, SPC25, TUBB5, FBXO5, TUBB1, TUBA1B, EHD2, KIF11, ACTA1, PSRC1, NUF2, KIF18A, TPX2, NUSAP1, BIRC5, NDC80, CENPE, ESPL1, RACGAP1, TACC3, GM14150, TAGLN, MTAP1B, GM11223, STMN1, STMN1-RS2, DBN1, DIAP3
Annotation Cluster 6	Enrichment Score: 7.1
Category	Term	# of genes	p-value	Genes found in each term
GOTERM_CC_FAT	GO:0044420~extracellular matrix part	22	4.44827e-12	COL4A2, COL4A1, FBN1, COL3A1, CCDC80, NID1, NID2, SPARC, COL5A2, COL4A6, COL5A1, COL4A5, ANXA2, LAMA2, FREM1, COL1A2, MFAP2, COL1A1, LOX, LAMC1, FBN2, COL24A1
GOTERM_CC_FAT	GO:0005604~basement membrane	13	7.41129e-06	COL4A2, COL4A1, CCDC80, NID1, NID2, SPARC, COL4A6, COL5A1, ANXA2, COL4A5, LAMA2, FREM1, LAMC1
SP_PIR_KEYWORDS	basement membrane	9	1.6493e-05	LAMA2, COL4A2, COL4A1, FREM1, NID1, LAMC1, SPARC, NID2, ANXA2
Annotation Cluster 7	Enrichment Score: 6.8
Category	Term	# of genes	p-value	Genes found in each term
GOTERM_CC_FAT	GO:0005578~proteinaceous extracellular matrix	48	1.17886e-18	ASPN, COL3A1, ELN, MMP2, CPZ, TNFRSF11B, GPC3, COL6A6, EMID1, GPC6, COL6A1, PTN, COL12A1, LOX, FBN2, LOXL1, MATN2, COL4A2, COL4A1, LGALS1, FBN1, CILP, CCDC80, NID1, NID2, SPARC, MMP14, MMP13, COL5A2, COL4A6, COL5A1, COL4A5, ANXA2, LAMA2, ADAMTS9, FBLN2, FREM1, COL1A2, VCAN, MFAP2, ADAM19, LAMC1, COL1A1, MFAP4, ADAM12, COL24A1, ADAMTS2, ADAMTS5
GOTERM_CC_FAT	GO:0031012~extracellular matrix	48	6.02001e-18	ASPN, COL3A1, ELN, MMP2, CPZ, TNFRSF11B, GPC3, COL6A6, EMID1, GPC6, COL6A1, PTN, COL12A1, LOX, FBN2, LOXL1, MATN2, COL4A2, COL4A1, LGALS1, FBN1, CILP, CCDC80, NID1, NID2, SPARC, MMP14, MMP13, COL5A2, COL4A6, COL5A1, COL4A5, ANXA2, LAMA2, ADAMTS9, FBLN2, FREM1, COL1A2, VCAN, MFAP2, ADAM19, LAMC1, COL1A1, MFAP4, ADAM12, COL24A1, ADAMTS2, ADAMTS5
SP_PIR_KEYWORDS	extracellular matrix	36	1.56538e-14	ASPN, PXDN, ELN, COL3A1, MMP2, CPZ, COL6A6, EMID1, COL6A1, COL12A1, FBN2, COL4A2, COL4A1, LGALS1, FBN1, CILP, CCDC80, NID1, SPARC, NID2, MMP13, COL5A2, COL5A1, ANXA2, LAMA2, FBLN2, FREM1, COL1A2, MFAP2, VCAN, LAMC1, COL1A1, MFAP4, COL24A1, ADAMTS2, ADAMTS5
GOTERM_CC_FAT	GO:0044420~extracellular matrix part	22	4.44827e-12	COL4A2, COL4A1, FBN1, COL3A1, CCDC80, NID1, NID2, SPARC, COL5A2, COL4A6, COL5A1, COL4A5, ANXA2, LAMA2, FREM1, COL1A2, MFAP2, COL1A1, LOX, LAMC1, FBN2, COL24A1
GOTERM_CC_FAT	GO:0044421~extracellular region part	61	3.56383e-09	ASPN, MMP2, TNFRSF11B, GPC3, EMID1, GPC6, COL12A1, LOXL4, LOX, LOXL2, LOXL1, MATN2, CILP, MGP, MMP14, MMP13, ADAMTS9, CMTM2A, CPXM1, COL1A2, VCAN, MFAP2, LAMC1, ADAM19, COL1A1, ADAM12, MFAP4, COL24A1, ADAMTS2, ADAMTS5, DHH, CCL2, ELN, COL3A1, PF4, CCL7, CPZ, COL6A6, FGA, COL6A1, PTN, FBN2, THBS1, COL4A2, COL4A1, LGALS1, FBN1, CCDC80, MSTN, NID1, SPARC, NID2, COL5A2, COL4A6, COL5A1, COL4A5, ANXA2,…
GOTERM_CC_FAT	GO:0005576~extracellular region	95	1.4001e-06	ASPN, PXDN, LTBP2, FSTL1, SPINK3, MMP2, TNFRSF11B, GPC3, EMID1, GPC6, COL12A1, LTF, LOXL4, PDGFC, LOX, LOXL2, LOXL1, GFOD1, MATN2, NGP, SCUBE3, CILP, LOC620515, MGP, MMP14, MCPT8, MMP13, CCDC134, ADAMTS9, CMTM2A, CPE, PPBP, PROK1, CPXM1, COL1A2, MFAP2, VCAN, LAMC1, COL1A1, ADAM19, ADAM12, COL24A1, MFAP4, ADAMTS2, ADAMTS5, CAR6, DHH, ADAMTS17, CCL2, CRELD2, EPDR1, COL3A1, ELN, PF4, MANF, CCL7, TAC…
SP_PIR_KEYWORDS	Secreted	80	1.92905e-05	ASPN, PXDN, LTBP2, LRRC17, FSTL1, SPINK3, MMP2, TNFRSF11B, GPC3, EMID1, GPC6, COL12A1, LTF, LOXL4, PDGFC, LOX, LOXL2, GFOD1, LOXL1, MATN2, SCUBE3, CILP, MGP, LOC620515, MCPT8, MMP13, CCDC134, CPE, PROK1, CPXM1, COL1A2, VCAN, MFAP2, LAMC1, COL1A1, COL24A1, MFAP4, ADAMTS2, CAR6, ADAMTS5, DHH, CCL2, CRELD2, EPDR1, COL3A1, ELN, PF4, MANF, CCL7, TAC2, PCOLCE, CPZ, COL6A6, PTN, COL6A1, FBN2, DEFB1, PNL…
SP_PIR_KEYWORDS	signal	140	9.14849e-05	ASPN, LTBP2, FSTL1, MMP2, GP9, PLOD2, COL12A1, ROBO2, PDGFC, LOX, MATN2, EFNB3, SCUBE3, TIMD2, TMEM132A, MGP, CCDC134, ERMAP, TMEM27, CPE, CD34, COL1A2, ROR2, MFAP2, LAMC1, COL1A1, COL24A1, MFAP4, EIF2AK3, IGSF9, ADAMTS2, ADAMTS5, CAR6, NETO2, CCL2, CRELD2, SYVN1, ELN, ITGA11, LMAN1, SERPINH1, MANF, CCL7, LRFN4, DEFB1, IL1RL1, FOXRED2, CCDC80, MSTN, UPK3B, MCAM, EPHA3, PCDH18, LAMA2, SFRP1, ITGA5…
UP_SEQ_FEATURE	signal peptide	140	0.00300636	ASPN, LTBP2, FSTL1, MMP2, GP9, PLOD2, COL12A1, ROBO2, PDGFC, LOX, MATN2, EFNB3, SCUBE3, TIMD2, TMEM132A, MGP, CCDC134, ERMAP, TMEM27, CPE, CD34, COL1A2, ROR2, MFAP2, LAMC1, COL1A1, COL24A1, MFAP4, EIF2AK3, IGSF9, ADAMTS2, ADAMTS5, CAR6, NETO2, CCL2, CRELD2, SYVN1, ELN, ITGA11, LMAN1, SERPINH1, MANF, CCL7, LRFN4, DEFB1, IL1RL1, FOXRED2, CCDC80, MSTN, UPK3B, MCAM, EPHA3, PCDH18, LAMA2, SFRP1, ITGA5…
SP_PIR_KEYWORDS	disulfide bond	96	0.149661	ASPN, LTBP2, FSTL1, MMP2, GP9, COL12A1, PDGFC, ROBO2, MATN2, EFNB3, SCUBE3, TIMD2, MGP, ERMAP, SLC34A2, CX3CR1, ROR2, MFAP2, LAMC1, ADAMTS2, IGSF9, CAR6, ADAMTS5, NETO2, CRELD2, CCL2, KEL, ELN, ITGA11, LMAN1, CCL7, MANF, COX6B2, LRFN4, DEFB1, IL1RL1, MSTN, MCAM, LAMA2, LOC100048875, SFRP1, ITGA5, FREM1, HEPH, TREML1, PXDN, SPINK3, TNFRSF11B, SRPX, CXCR7, EMID1, LTF, LOXL4, LOXL2, KLK1B26, PRG2, C…
SP_PIR_KEYWORDS	glycoprotein	135	0.191295	ASPN, TSPAN2, LTBP2, TSPAN6, FSTL1, MMP2, GP9, PLOD2, CREB3L2, COL12A1, ROBO2, PDGFC, SLC4A1, LOX, GGTA1, MATN2, EFNB3, SCUBE3, TIMD2, TMEM132A, ERMAP, SLC34A2, TMEM27, CPE, CD34, COL1A2, ROR2, MFAP2, LAMC1, COL1A1, MFAP4, COL24A1, EIF2AK3, IGSF9, ADAMTS2, ADAMTS5, CAR6, EMP1, SLC38A5, NETO2, SLC2A13, CCL2, CRELD2, PANX1, KEL, ITGA11, SERPINH1, CCL7, ENTPD7, LRFN4, MEST, IL1RL1, FOXRED2, CCDC80, …
UP_SEQ_FEATURE	disulfide bond	94	0.39074	ASPN, PXDN, LTBP2, FSTL1, SPINK3, MMP2, TNFRSF11B, SRPX, EMID1, CXCR7, LTF, LOXL4, ROBO2, PDGFC, LOXL2, MATN2, SCUBE3, EFNB3, KLK1B26, TIMD2, PRG2, SDK1, CILP, LOC620515, MGP, GALNTL1, MMP14, LRRC24, MCPT8, MMP13, SLC34A2, ERMAP, TNFRSF10B, PROK1, CPXM1, CX3CR1, RRM1, ROR2, MFAP2, VCAN, LAMC1, ADAM19, ADAM12, IGSF9, ADAMTS2, ADAMTS5, CAR6, NETO2, CCL2, CRELD2, PRTN3, KEL, COL3A1, ELN, ITGA11, PF4…
UP_SEQ_FEATURE	glycosylation site:N-linked (GlcNAc...)	127	0.682263	ASPN, TSPAN2, LTBP2, TSPAN6, FSTL1, MMP2, GP9, PLOD2, CREB3L2, COL12A1, ROBO2, PDGFC, SLC4A1, LOX, GGTA1, MATN2, EFNB3, SCUBE3, TIMD2, TMEM132A, ERMAP, SLC34A2, TMEM27, CPE, CD34, COL1A2, ROR2, LAMC1, COL1A1, COL24A1, MFAP4, EIF2AK3, IGSF9, ADAMTS2, ADAMTS5, CAR6, EMP1, SLC38A5, NETO2, SLC2A13, CCL2, CRELD2, PANX1, KEL, ITGA11, SERPINH1, CCL7, ENTPD7, LRFN4, MEST, IL1RL1, FOXRED2, CCDC80, MSTN, U…
Annotation Cluster 8	Enrichment Score: 5.7
Category	Term	# of genes	p-value	Genes found in each term
SP_PIR_KEYWORDS	dna replication	25	7.96527e-16	DBF4, LOC100048070, PRIM1, CDC45, MCM7, POLE2, PRIM2, GINS2, CDC6, DTL, LIG1, MCM2, MCM3, MCM4, MCM5, ORC1L, GM9430, MCM6, RFC5, RFC4, RRM2, RRM1, PCNA, CHTF18, CHAF1A, CHAF1B, DSCC1
GOTERM_BP_FAT	GO:0006260~DNA replication	29	1.29154e-12	DBF4, LOC100048070, PRIM1, CCNE2, CDC45, MCM7, POLE2, PRIM2, POLQ, FEN1, GINS2, CDC6, DTL, LIG1, MCM2, MCM3, MCM4, GM9430, MCM5, ORC1L, RAD51, MCM6, RFC5, RFC4, RRM2, RRM1, PCNA, CHTF18, CHAF1A, CHAF1B, DSCC1
KEGG_PATHWAY	mmu03030:DNA replication	14	5.03464e-11	LIG1, LOC100048070, MCM2, MCM3, MCM4, MCM5, MCM6, RFC5, PRIM1, RFC4, MCM7, POLE2, PRIM2, PCNA, FEN1
GOTERM_BP_FAT	GO:0006270~DNA replication initiation	8	9.42241e-09	CCNE2, CDC45, MCM7, MCM2, MCM3, MCM4, MCM5, MCM6
GOTERM_BP_FAT	GO:0006261~DNA-dependent DNA replication	12	1.95198e-08	CCNE2, PRIM1, CDC45, MCM7, POLE2, PRIM2, MCM2, MCM3, MCM4, MCM5, MCM6, RAD51
INTERPRO	IPR018525:DNA-dependent ATPase MCM, conserved site	6	1.89916e-06	MCM7, MCM2, MCM3, MCM4, MCM5, MCM6
INTERPRO	IPR001208:DNA-dependent ATPase MCM	6	1.89916e-06	MCM7, MCM2, MCM3, MCM4, MCM5, MCM6
SMART	SM00350:MCM	6	3.34835e-06	MCM7, MCM2, MCM3, MCM4, MCM5, MCM6
UP_SEQ_FEATURE	domain:MCM	6	3.88002e-06	MCM7, MCM2, MCM3, MCM4, MCM5, MCM6
GOTERM_BP_FAT	GO:0006268~DNA unwinding during replication	5	0.000482659	MCM7, MCM2, MCM4, MCM6, RAD51
GOTERM_BP_FAT	GO:0032508~DNA duplex unwinding	5	0.000703062	MCM7, MCM2, MCM4, MCM6, RAD51
GOTERM_BP_FAT	GO:0032392~DNA geometric change	5	0.000986218	MCM7, MCM2, MCM4, MCM6, RAD51
INTERPRO	IPR012340:Nucleic acid-binding, OB-fold	8	0.00273684	LOC641136, MCM7, LIG1, MCM2, MCM3, MCM4, MCM5, MCM6
GOTERM_MF_FAT	GO:0003678~DNA helicase activity	4	0.0519475	MCM7, BRIP1, MCM4, MCM6
GOTERM_MF_FAT	GO:0003697~single-stranded DNA binding	4	0.101269	RAD51AP1, MCM7, MCM4, MCM6
GOTERM_MF_FAT	GO:0043566~structure-specific DNA binding	6	0.117241	EXO1, CLSPN, RAD51AP1, MCM7, MCM4, MCM6
Annotation Cluster 9	Enrichment Score: 5.5
Category	Term	# of genes	p-value	Genes found in each term
GOTERM_BP_FAT	GO:0051327~M phase of meiotic cell cycle	16	6.48515e-07	EXO1, MKI67, SGOL2, SGOL1, SYCE2, TOPBP1, ESPL1, PTTG1, CDC25B, SUV39H2, RAD51, FANCD2, FBXO5, H2AFX, FANCA, TRIP13
GOTERM_BP_FAT	GO:0007126~meiosis	16	6.48515e-07	EXO1, MKI67, SGOL2, SGOL1, SYCE2, TOPBP1, ESPL1, PTTG1, CDC25B, SUV39H2, RAD51, FANCD2, FBXO5, H2AFX, FANCA, TRIP13
GOTERM_BP_FAT	GO:0051321~meiotic cell cycle	16	8.74823e-07	EXO1, MKI67, SGOL2, SGOL1, SYCE2, TOPBP1, ESPL1, PTTG1, CDC25B, SUV39H2, RAD51, FANCD2, FBXO5, H2AFX, FANCA, TRIP13
GOTERM_BP_FAT	GO:0007127~meiosis I	8	0.000237398	FANCD2, SYCE2, FBXO5, TOPBP1, ESPL1, PTTG1, RAD51, TRIP13
Annotation Cluster 10	Enrichment Score: 4.7
Category	Term	# of genes	p-value	Genes found in each term
SP_PIR_KEYWORDS	atp-binding	79	9.31001e-07	KIF23, KIFC1, KIF22, FIGNL1, DTYMK, PASK, PKMYT1, TTK, AURKA, AURKB, GM5511, MTHFD1L, KIF2C, ACTG2, MCM7, PKN3, ATP8B2, MASTL, TOP2A, CDC6, CDK1, KIF11, HSP90AA1, ACTA1, ACTA2, LIG1, KIF15, MCM2, PBK, MCM3, UBE2C, MCM4, GM9430, ORC1L, MCM5, RAD51, NME6, MCM6, RFC5, RFC4, NME1, RRM1, ROR2, BUB1B, SMARCA1, EIF2AK3, MELK, UBE2T, CHKA, LOC100048070, CHEK2, GM8956, KIF4, BUB1, MARS2, HSPA5, POLQ, EHD2…
SP_PIR_KEYWORDS	nucleotide-binding	92	3.64773e-06	KIFC1, TUBB2A, PASK, DTYMK, TUBB2C, TTK, PKMYT1, AURKA, AURKB, MTHFD1L, PRKAR2B, ACTG2, GM7172, CRY1, LIG1, ORC1L, GM9430, NME6, RFC5, RFC4, NME1, ROR2, SMARCA1, EIF2AK3, CHKA, CHEK2, GM8956, GMPPB, HELLS, GM4961, ERCC6L, GM4137, RECQL4, BRIP1, RAD54L, ABCG4, EPHA3, PLK4, PLK1, RAD54B, HSPA13, KIF23, KIF22, TUBB2A-PS2, FIGNL1, GM5511, KIF2C, MCM7, PKN3, TUBB5, ATP8B2, TUBB6, MASTL, TUBA1A, TUBB1,…
GOTERM_MF_FAT	GO:0032559~adenyl ribonucleotide binding	82	5.70573e-06	KIF23, KIFC1, KIF22, XRCC2, FIGNL1, DTYMK, PASK, PKMYT1, TTK, AURKA, AURKB, GM5511, MTHFD1L, PRKAR2B, KIF2C, ACTG2, MCM7, PKN3, ATP8B2, MASTL, TOP2A, CDC6, CDK1, KIF11, HSP90AA1, ACTA1, ACTA2, LIG1, KIF15, MCM2, PBK, MCM3, UBE2C, MCM4, GM9430, ORC1L, MCM5, RAD51, NME6, MCM6, RFC5, RFC4, NME1, RRM1, ROR2, BUB1B, SMARCA1, EIF2AK3, MELK, UBE2T, CHKA, CETN4, LOC100048070, CHEK2, GM8956, KIF4, BUB1, M…
GOTERM_MF_FAT	GO:0005524~ATP binding	81	6.77996e-06	KIF23, KIFC1, KIF22, XRCC2, FIGNL1, DTYMK, PASK, PKMYT1, TTK, AURKA, AURKB, GM5511, MTHFD1L, KIF2C, ACTG2, MCM7, PKN3, ATP8B2, MASTL, TOP2A, CDC6, CDK1, KIF11, HSP90AA1, ACTA1, ACTA2, LIG1, KIF15, MCM2, PBK, MCM3, UBE2C, MCM4, GM9430, ORC1L, MCM5, RAD51, NME6, MCM6, RFC5, RFC4, NME1, RRM1, ROR2, BUB1B, SMARCA1, EIF2AK3, MELK, UBE2T, CHKA, CETN4, LOC100048070, CHEK2, GM8956, KIF4, BUB1, MARS2, HSP…
GOTERM_MF_FAT	GO:0032553~ribonucleotide binding	94	1.75419e-05	KIFC1, XRCC2, TUBB2A, PASK, DTYMK, TUBB2C, TTK, PKMYT1, AURKA, AURKB, MTHFD1L, PRKAR2B, ACTG2, GM7172, LIG1, ORC1L, GM9430, NME6, RFC5, RFC4, NME1, ROR2, SMARCA1, EIF2AK3, CHKA, CHEK2, GM8956, GMPPB, POLQ, HELLS, GM4961, ERCC6L, GM4137, RECQL4, BRIP1, RAD54L, ABCG4, EPHA3, PLK4, PLK1, RAD54B, HSPA13, KIF23, KIF22, TUBB2A-PS2, FIGNL1, GM5511, KIF2C, MCM7, PKN3, TUBB5, ATP8B2, TUBB6, MASTL, TUBA1A,…
GOTERM_MF_FAT	GO:0032555~purine ribonucleotide binding	94	1.75419e-05	KIFC1, XRCC2, TUBB2A, PASK, DTYMK, TUBB2C, TTK, PKMYT1, AURKA, AURKB, MTHFD1L, PRKAR2B, ACTG2, GM7172, LIG1, ORC1L, GM9430, NME6, RFC5, RFC4, NME1, ROR2, SMARCA1, EIF2AK3, CHKA, CHEK2, GM8956, GMPPB, POLQ, HELLS, GM4961, ERCC6L, GM4137, RECQL4, BRIP1, RAD54L, ABCG4, EPHA3, PLK4, PLK1, RAD54B, HSPA13, KIF23, KIF22, TUBB2A-PS2, FIGNL1, GM5511, KIF2C, MCM7, PKN3, TUBB5, ATP8B2, TUBB6, MASTL, TUBA1A,…
GOTERM_MF_FAT	GO:0030554~adenyl nucleotide binding	83	2.04804e-05	KIF23, KIFC1, KIF22, XRCC2, FIGNL1, DTYMK, PASK, PKMYT1, TTK, AURKA, AURKB, GM5511, MTHFD1L, PRKAR2B, KIF2C, ACTG2, MCM7, PKN3, ATP8B2, MASTL, TOP2A, CDC6, CDK1, KIF11, HSP90AA1, ACTA1, ACTA2, LIG1, KIF15, MCM2, PBK, MCM3, UBE2C, MCM4, GM9430, ORC1L, MCM5, RAD51, NME6, MCM6, RFC5, RFC4, NME1, RRM1, ROR2, BUB1B, SMARCA1, EIF2AK3, MELK, UBE2T, CHKA, CETN4, LOC100048070, CHEK2, GM8956, KIF4, BUB1, M…
GOTERM_MF_FAT	GO:0001883~purine nucleoside binding	83	2.78529e-05	KIF23, KIFC1, KIF22, XRCC2, FIGNL1, DTYMK, PASK, PKMYT1, TTK, AURKA, AURKB, GM5511, MTHFD1L, PRKAR2B, KIF2C, ACTG2, MCM7, PKN3, ATP8B2, MASTL, TOP2A, CDC6, CDK1, KIF11, HSP90AA1, ACTA1, ACTA2, LIG1, KIF15, MCM2, PBK, MCM3, UBE2C, MCM4, GM9430, ORC1L, MCM5, RAD51, NME6, MCM6, RFC5, RFC4, NME1, RRM1, ROR2, BUB1B, SMARCA1, EIF2AK3, MELK, UBE2T, CHKA, CETN4, LOC100048070, CHEK2, GM8956, KIF4, BUB1, M…
UP_SEQ_FEATURE	nucleotide phosphate-binding region:ATP	60	3.14295e-05	KIFC1, KIF22, FIGNL1, PASK, DTYMK, PKMYT1, TTK, AURKA, AURKB, MTHFD1L, KIF2C, MCM7, PKN3, MASTL, TOP2A, CDC6, CDK1, KIF11, KIF15, PBK, MCM2, MCM3, MCM4, GM9430, ORC1L, MCM5, MCM6, RAD51, RFC5, RFC4, BUB1B, ROR2, SMARCA1, EIF2AK3, MELK, CHKA, LOC100048070, CHEK2, KIF4, BUB1, EHD2, HELLS, GM4137, TRIP13, ERCC6L, RECQL4, PDK3, KIF18A, KIF18B, BRIP1, CENPE, SMC2, RAD54L, GSG2, SMC4, EPHA3, RPS6KA6, P…
GOTERM_MF_FAT	GO:0001882~nucleoside binding	83	3.46341e-05	KIF23, KIFC1, KIF22, XRCC2, FIGNL1, DTYMK, PASK, PKMYT1, TTK, AURKA, AURKB, GM5511, MTHFD1L, PRKAR2B, KIF2C, ACTG2, MCM7, PKN3, ATP8B2, MASTL, TOP2A, CDC6, CDK1, KIF11, HSP90AA1, ACTA1, ACTA2, LIG1, KIF15, MCM2, PBK, MCM3, UBE2C, MCM4, GM9430, ORC1L, MCM5, RAD51, NME6, MCM6, RFC5, RFC4, NME1, RRM1, ROR2, BUB1B, SMARCA1, EIF2AK3, MELK, UBE2T, CHKA, CETN4, LOC100048070, CHEK2, GM8956, KIF4, BUB1, M…
GOTERM_MF_FAT	GO:0017076~purine nucleotide binding	95	5.0471e-05	KIFC1, XRCC2, TUBB2A, TUBB2C, PASK, DTYMK, TTK, PKMYT1, AURKA, AURKB, MTHFD1L, PRKAR2B, ACTG2, GM7172, LIG1, ORC1L, GM9430, NME6, RFC5, RFC4, NME1, ROR2, SMARCA1, EIF2AK3, CHKA, CHEK2, GM8956, GMPPB, POLQ, HELLS, GM4961, ERCC6L, GM4137, RECQL4, FOXRED2, BRIP1, RAD54L, ABCG4, EPHA3, PLK4, PLK1, RAD54B, HSPA13, KIF23, KIF22, TUBB2A-PS2, FIGNL1, GM5511, KIF2C, MCM7, PKN3, TUBB5, ATP8B2, TUBB6, MASTL…
GOTERM_MF_FAT	GO:0000166~nucleotide binding	101	0.00087166	KIFC1, XRCC2, TUBB2A, TUBB2C, DTYMK, PASK, PKMYT1, TTK, AURKA, AURKB, MTHFD1L, ACTG2, PRKAR2B, GM7172, CRY1, LIG1, GM9430, ORC1L, NME6, RFC5, RFC4, NME1, ROR2, SMARCA1, EIF2AK3, CHKA, CHEK2, IGF2BP3, GMPPB, GM8956, SKIL, POLQ, GM4961, HELLS, GM4137, ERCC6L, RECQL4, GM9252, FOXRED2, BRIP1, RAD54L, ABCG4, EPHA3, PLK4, PLK1, RAD54B, HSPA13, KIF23, LOC630896, KIF22, TUBB2A-PS2, FIGNL1, GM5511, KIF2C,…
Annotation Cluster 11	Enrichment Score: 4.6
Category	Term	# of genes	p-value	Genes found in each term
SP_PIR_KEYWORDS	ubl conjugation	48	2.76939e-09	KIF22, SNCA, GM13646, AURKA, PTTG1, GM4870, GATA1, HIST1H2BP, CDCA8, FANCI, H2AFZ, TUBB5, GM5593, NGFRAP1, PDGFC, H2AFX, MYB, TUBA1B, CDCA5, CDCA3, CDK1, LIG1, SGOL1, NUSAP1, TOPBP1, ARNTL, UBE2C, UHRF1, HIST2H2BB, NME1, FANCD2, BUB1B, SYVN1, ANLN, GM8956, BUB1, DNMT3B, DLGAP5, HIST1H2BG, KIF18A, GM4349, BIRC5, CENPE, CDC20, GM14150, CDC25A, CCNB1, CDKN1A, PLK4, PCNA, DIAP3, HIST1H3G, BARD1
UP_SEQ_FEATURE	cross-link:Glycyl lysine isopeptide (Lys-Gly) (interchain with G-Cter in ubiquitin)	17	0.000647405	CDK1, LIG1, HIST1H2BG, GM13646, GM4349, GM14150, HIST1H2BP, UHRF1, HIST2H2BB, FANCI, FANCD2, NME1, H2AFZ, PCNA, TUBB5, H2AFX, DIAP3, TUBA1B, BARD1
SP_PIR_KEYWORDS	isopeptide bond	19	0.00830231	CDK1, LIG1, HIST1H2BG, GM13646, GM4349, ARNTL, GM14150, GATA1, HIST1H2BP, UHRF1, HIST2H2BB, FANCI, NME1, FANCD2, H2AFZ, PCNA, TUBB5, H2AFX, DIAP3, TUBA1B, BARD1
Annotation Cluster 12	Enrichment Score: 4.3
Category	Term	# of genes	p-value	Genes found in each term
GOTERM_MF_FAT	GO:0005201~extracellular matrix structural constituent	14	5.00115e-12	COL4A2, COL4A1, FBN1, COL3A1, ELN, COL5A2, COL4A6, COL5A1, COL4A5, COL1A2, LAMC1, FBN2, COL1A1, COL24A1
KEGG_PATHWAY	mmu04512:ECM-receptor interaction	20	2.58312e-11	COL4A2, COL4A1, COL3A1, ITGA11, COL5A2, COL4A6, COL5A1, HMMR, GP9, LAMA2, COL6A6, ITGA5, COL1A2, COL6A1, GP1BA, COL1A1, LAMC1, THBS1, LOC100046730, THBS2
GOTERM_CC_FAT	GO:0005581~collagen	11	1.67255e-10	COL4A2, COL4A1, COL3A1, COL1A2, COL1A1, LOX, COL24A1, COL5A2, COL5A1, COL4A6, COL4A5
SP_PIR_KEYWORDS	collagen	15	1.079e-06	COL4A2, COL4A1, COL3A1, COL5A2, COL4A6, COL5A1, PCOLCE, COL4A5, COL6A6, EMID1, COL1A2, COL6A1, COL12A1, COL1A1, COL24A1
INTERPRO	IPR008160:Collagen triple helix repeat	14	2.09414e-06	COL4A2, COL4A1, COL3A1, COL5A2, COL4A6, COL5A1, COL4A5, COL6A6, EMID1, COL1A2, COL6A1, COL12A1, COL1A1, COL24A1
GOTERM_MF_FAT	GO:0048407~platelet-derived growth factor binding	6	5.06762e-06	COL4A1, COL3A1, COL1A2, COL6A1, COL1A1, COL5A1
SP_PIR_KEYWORDS	triple helix	6	5.57602e-06	COL4A2, COL4A1, COL3A1, COL1A2, COL6A1, COL1A1
SP_PIR_KEYWORDS	hydroxylation	12	1.13036e-05	COL4A2, COL4A1, LTBP2, COL6A6, ELN, COL3A1, COL1A2, COL12A1, COL6A1, COL1A1, COL5A2, COL5A1
INTERPRO	IPR000885:Fibrillar collagen, C-terminal	6	1.44352e-05	COL3A1, COL1A2, COL1A1, COL24A1, COL5A2, COL5A1
UP_SEQ_FEATURE	domain:Fibrillar collagen NC1	6	1.63884e-05	COL3A1, COL1A2, COL1A1, COL24A1, COL5A2, COL5A1
SMART	SM00038:COLFI	6	2.52016e-05	COL3A1, COL1A2, COL1A1, COL24A1, COL5A2, COL5A1
UP_SEQ_FEATURE	region of interest:Triple-helical region	7	3.59344e-05	COL4A2, COL4A1, COL6A6, COL3A1, COL6A1, COL1A1, COL5A1
KEGG_PATHWAY	mmu04510:Focal adhesion	19	0.000143296	COL4A2, COL4A1, COL3A1, ITGA11, COL5A2, COL4A6, COL5A1, MYL9, LAMA2, COL6A6, ITGA5, COL1A2, COL6A1, PDGFC, COL1A1, LAMC1, THBS1, LOC100046730, THBS2
PIR_SUPERFAMILY	PIRSF002255:collagen alpha 1(I) chain	4	0.000307612	COL3A1, COL1A2, COL1A1, COL5A2
UP_SEQ_FEATURE	propeptide:C-terminal propeptide	4	0.00168165	COL3A1, COL1A2, COL1A1, COL5A2
GOTERM_MF_FAT	GO:0019838~growth factor binding	8	0.0111743	COL4A1, LTBP2, IL1RL1, COL3A1, COL1A2, COL6A1, COL1A1, COL5A1
SP_PIR_KEYWORDS	trimer	3	0.011228	COL4A1, COL3A1, COL1A2
UP_SEQ_FEATURE	propeptide:N-terminal propeptide	3	0.0193623	COL3A1, COL1A2, COL1A1
GOTERM_CC_FAT	GO:0005583~fibrillar collagen	3	0.0226771	COL3A1, COL1A2, COL1A1
GOTERM_MF_FAT	GO:0046332~SMAD binding	4	0.0291551	EID2, COL3A1, COL1A2, COL5A2
GOTERM_BP_FAT	GO:0043588~skin development	4	0.0962728	COL1A1, ADAMTS2, COL5A2, COL5A1
GOTERM_BP_FAT	GO:0008544~epidermis development	6	0.487535	PPARD, COL1A1, SOX9, ADAMTS2, COL5A2, COL5A1
GOTERM_BP_FAT	GO:0007398~ectoderm development	6	0.542699	PPARD, COL1A1, SOX9, ADAMTS2, COL5A2, COL5A1
Annotation Cluster 13	Enrichment Score: 4.2
Category	Term	# of genes	p-value	Genes found in each term
GOTERM_CC_FAT	GO:0005581~collagen	11	1.67255e-10	COL4A2, COL4A1, COL3A1, COL1A2, COL1A1, LOX, COL24A1, COL5A2, COL5A1, COL4A6, COL4A5
PIR_SUPERFAMILY	PIRSF002258:collagen alpha 1(IV) chain	4	0.000600687	COL4A2, COL4A1, COL4A6, COL4A5
INTERPRO	IPR001442:Type 4 procollagen, C-terminal repeat	4	0.000646686	COL4A2, COL4A1, COL4A6, COL4A5
GOTERM_CC_FAT	GO:0030935~sheet-forming collagen	4	0.000778429	COL4A2, COL4A1, COL4A6, COL4A5
GOTERM_CC_FAT	GO:0005587~collagen type IV	4	0.000778429	COL4A2, COL4A1, COL4A6, COL4A5
SMART	SM00111:C4	4	0.00090922	COL4A2, COL4A1, COL4A6, COL4A5
Annotation Cluster 14	Enrichment Score: 4.0
Category	Term	# of genes	p-value	Genes found in each term
INTERPRO	IPR002453:Beta tubulin	7	3.16077e-08	TUBB2A-PS2, TUBB2A, TUBB2C, TUBB5, TUBB6, TUBB2C-PS1, TUBB1, TUBB2C-PS2, TUBB4
INTERPRO	IPR017975:Tubulin, conserved site	10	3.39534e-08	UNC119, TUBB2A-PS2, TUBB2A, TUBB2C, LOC100045728, GM14150, TUBB5, TUBB6, TUBB2C-PS1, GM7172, TUBA1A, TUBB1, TUBA1B, TUBB2C-PS2, TUBB4
INTERPRO	IPR018316:Tubulin/FtsZ, 2-layer sandwich domain	9	6.86345e-08	TUBB2A-PS2, TUBB2A, TUBB2C, LOC100045728, GM14150, TUBB5, TUBB6, TUBB2C-PS1, GM7172, TUBB1, TUBA1A, TUBA1B, TUBB2C-PS2, TUBB4
PIR_SUPERFAMILY	PIRSF002306:tubulin	9	8.82261e-08	TUBB2A-PS2, TUBB2A, TUBB2C, LOC100045728, GM14150, TUBB5, TUBB6, TUBB2C-PS1, GM7172, TUBB1, TUBA1A, TUBA1B, TUBB2C-PS2, TUBB4
INTERPRO	IPR000217:Tubulin	9	1.11121e-07	TUBB2A-PS2, TUBB2A, TUBB2C, LOC100045728, GM14150, TUBB5, TUBB6, TUBB2C-PS1, GM7172, TUBB1, TUBA1A, TUBA1B, TUBB2C-PS2, TUBB4
INTERPRO	IPR003008:Tubulin/FtsZ, GTPase domain	9	1.11121e-07	TUBB2A-PS2, TUBB2A, TUBB2C, LOC100045728, GM14150, TUBB5, TUBB6, TUBB2C-PS1, GM7172, TUBB1, TUBA1A, TUBA1B, TUBB2C-PS2, TUBB4
GOTERM_BP_FAT	GO:0034621~cellular macromolecular complex subunit organization	28	3.45859e-07	EID2, TUBB2A-PS2, TUBB2A, TUBB2C, GM13646, LOC100045728, HIST1H2BP, FGA, CENPA, TUBB5, H2AFZ, TUBB6, FBXO5, GM7172, TUBB2C-PS1, PDGFC, H2AFX, TUBA1A, GEMIN6, ASF1B, TUBB1, TUBB2C-PS2, TUBA1B, HELLS, TUBB4, HIST1H1D, HIST1H2BG, KIF18A, MCM2, GM14150, CENPH, HIST2H2BB, LOC100045681, GM11223, STMN1, STMN1-RS2, HIST1H3G
GOTERM_BP_FAT	GO:0051258~protein polymerization	11	1.28071e-06	TUBB2A-PS2, TUBB2A, TUBB2C, LOC100045728, GM14150, FGA, TUBB5, TUBB6, FBXO5, GM7172, TUBB2C-PS1, TUBA1A, TUBB1, TUBA1B, TUBB2C-PS2, TUBB4
GOTERM_BP_FAT	GO:0034622~cellular macromolecular complex assembly	25	1.46532e-06	EID2, TUBB2A-PS2, TUBB2A, TUBB2C, GM13646, LOC100045728, HIST1H2BP, FGA, CENPA, H2AFZ, TUBB5, TUBB6, FBXO5, GM7172, TUBB2C-PS1, PDGFC, H2AFX, TUBA1A, TUBB1, ASF1B, GEMIN6, TUBB2C-PS2, TUBA1B, HELLS, TUBB4, HIST1H1D, HIST1H2BG, MCM2, GM14150, HIST2H2BB, LOC100045681, HIST1H3G
GOTERM_BP_FAT	GO:0043933~macromolecular complex subunit organization	34	1.96078e-06	EID2, TUBB2A-PS2, TUBB2A, TUBB2C, GM13646, LOC100045728, HIST1H2BP, FGA, CENPA, TUBB5, H2AFZ, TUBB6, FBXO5, GM7172, TUBB2C-PS1, H2AFX, PDGFC, TUBA1A, GEMIN6, ASF1B, TUBB1, TUBB2C-PS2, TUBA1B, HELLS, TUBB4, HIST1H1D, SCUBE3, HIST1H2BG, TAF7, KIF18A, MCM2, GM14150, CENPH, HIST2H2BB, LOC100045681, RRM2, RRM1, GM11223, LAMC1, STMN1-RS2, STMN1, HIST1H3G, EIF2AK3
GOTERM_BP_FAT	GO:0065003~macromolecular complex assembly	31	7.47887e-06	EID2, TUBB2A-PS2, TUBB2A, TUBB2C, GM13646, LOC100045728, HIST1H2BP, FGA, CENPA, TUBB5, H2AFZ, TUBB6, FBXO5, GM7172, TUBB2C-PS1, PDGFC, H2AFX, TUBA1A, GEMIN6, TUBB1, ASF1B, TUBB2C-PS2, TUBA1B, HELLS, TUBB4, HIST1H1D, SCUBE3, HIST1H2BG, TAF7, MCM2, GM14150, HIST2H2BB, LOC100045681, RRM2, RRM1, LAMC1, HIST1H3G, EIF2AK3
INTERPRO	IPR013838:Beta tubulin, autoregulation binding site	7	5.69028e-05	TUBB2A-PS2, TUBB2A, TUBB2C, TUBB5, TUBB6, TUBB2C-PS1, TUBB1, TUBB2C-PS2, TUBB4
GOTERM_BP_FAT	GO:0031497~chromatin assembly	11	0.000396151	HIST1H2BP, HIST2H2BB, HIST1H1D, CENPA, HIST1H2BG, H2AFZ, GM13646, H2AFX, MCM2, ASF1B, HIST1H3G, HELLS
GOTERM_BP_FAT	GO:0065004~protein-DNA complex assembly	11	0.000441497	HIST1H2BP, HIST2H2BB, HIST1H1D, CENPA, HIST1H2BG, H2AFZ, GM13646, H2AFX, MCM2, ASF1B, HIST1H3G, HELLS
GOTERM_BP_FAT	GO:0043623~cellular protein complex assembly	13	0.000597678	EID2, TUBB2A-PS2, TUBB2A, TUBB2C, LOC100045728, GM14150, FGA, TUBB5, FBXO5, TUBB6, GM7172, PDGFC, TUBB2C-PS1, TUBA1A, TUBB1, TUBA1B, TUBB2C-PS2, TUBB4
KEGG_PATHWAY	mmu04540:Gap junction	11	0.000686183	CDK1, TUBB2A-PS2, TUBB2A, TUBB2C, LOC100045728, GM14150, TUBB5, TUBB6, TUBB2C-PS1, PDGFC, GM7172, TUBA1A, TUBB1, TUBA1B, TUBB2C-PS2, TUBB4
GOTERM_BP_FAT	GO:0070271~protein complex biogenesis	19	0.00182103	EID2, TUBB2A-PS2, SCUBE3, TUBB2A, TUBB2C, TAF7, LOC100045728, GM14150, FGA, RRM2, RRM1, TUBB5, FBXO5, TUBB6, GM7172, TUBB2C-PS1, PDGFC, LAMC1, TUBA1A, TUBB1, TUBB2C-PS2, EIF2AK3, TUBA1B, TUBB4
GOTERM_BP_FAT	GO:0006461~protein complex assembly	19	0.00182103	EID2, TUBB2A-PS2, SCUBE3, TUBB2A, TUBB2C, TAF7, LOC100045728, GM14150, FGA, RRM2, RRM1, TUBB5, FBXO5, TUBB6, GM7172, TUBB2C-PS1, PDGFC, LAMC1, TUBA1A, TUBB1, TUBB2C-PS2, EIF2AK3, TUBA1B, TUBB4
GOTERM_BP_FAT	GO:0006333~chromatin assembly or disassembly	12	0.00219258	HIST1H1D, HIST1H2BG, GM13646, MCM2, SUV39H2, HIST1H2BP, HIST2H2BB, CENPA, H2AFZ, H2AFX, ASF1B, HIST1H3G, HELLS
GOTERM_MF_FAT	GO:0003924~GTPase activity	10	0.0309881	TUBB2A-PS2, TUBB2A, TUBB2C, LOC100045728, GM14150, TUBB5, TUBB6, TUBB2C-PS1, GM7172, TUBA1A, TUBB1, TUBA1B, TUBB2C-PS2, EHD2, TUBB4
SP_PIR_KEYWORDS	gtp-binding	12	0.530912	RAB3B, TUBB2A-PS2, TUBB2A, TUBB2C, LOC100045728, GM14150, GMPPB, RASL11A, TUBB5, TUBB6, GM7172, TUBB2C-PS1, TUBA1A, TUBB1, TUBA1B, TUBB2C-PS2, TUBB4
GOTERM_MF_FAT	GO:0005525~GTP binding	13	0.549909	RAB3B, TUBB2A-PS2, TUBB2A, TUBB2C, LOC100045728, GM14150, GMPPB, RASL11A, TUBB5, TUBB6, GM7172, TUBB2C-PS1, TUBA1A, TUBB1, EHD2, TUBA1B, TUBB2C-PS2, TUBB4
GOTERM_MF_FAT	GO:0032561~guanyl ribonucleotide binding	13	0.58528	RAB3B, TUBB2A-PS2, TUBB2A, TUBB2C, LOC100045728, GM14150, GMPPB, RASL11A, TUBB5, TUBB6, GM7172, TUBB2C-PS1, TUBA1A, TUBB1, EHD2, TUBA1B, TUBB2C-PS2, TUBB4
GOTERM_MF_FAT	GO:0019001~guanyl nucleotide binding	13	0.58528	RAB3B, TUBB2A-PS2, TUBB2A, TUBB2C, LOC100045728, GM14150, GMPPB, RASL11A, TUBB5, TUBB6, GM7172, TUBB2C-PS1, TUBA1A, TUBB1, EHD2, TUBA1B, TUBB2C-PS2, TUBB4
UP_SEQ_FEATURE	nucleotide phosphate-binding region:GTP	10	0.713532	RAB3B, TUBB2A-PS2, TUBB2A, TUBB2C, LOC100045728, GM14150, RASL11A, TUBB5, TUBB6, TUBB2C-PS1, GM7172, TUBA1A, TUBA1B, TUBB2C-PS2, TUBB4
Annotation Cluster 15	Enrichment Score: 3.7
Category	Term	# of genes	p-value	Genes found in each term
UP_SEQ_FEATURE	domain:VWFC	8	1.49495e-06	PXDN, COL3A1, FSTL1, COL1A1, THBS1, AMN, THBS2, COL5A2
PIR_SUPERFAMILY	PIRSF002255:collagen alpha 1(I) chain	4	0.000307612	COL3A1, COL1A2, COL1A1, COL5A2
INTERPRO	IPR001007:von Willebrand factor, type C	8	0.000385073	PXDN, COL3A1, FSTL1, COL1A1, THBS1, AMN, THBS2, COL5A2
SMART	SM00214:VWC	8	0.000762012	PXDN, COL3A1, FSTL1, COL1A1, THBS1, AMN, THBS2, COL5A2
UP_SEQ_FEATURE	propeptide:C-terminal propeptide	4	0.00168165	COL3A1, COL1A2, COL1A1, COL5A2
Annotation Cluster 16	Enrichment Score: 3.6
Category	Term	# of genes	p-value	Genes found in each term
GOTERM_BP_FAT	GO:0030198~extracellular matrix organization	14	8.04465e-05	ELN, COL3A1, CCDC80, NID1, COL5A2, SERPINH1, COL4A6, COL5A1, ANXA2, TNFRSF11B, FBLN5, LOX, LAMC1, ADAMTS2
GOTERM_BP_FAT	GO:0030199~collagen fibril organization	7	8.06437e-05	COL3A1, LOX, ADAMTS2, SERPINH1, COL5A2, COL5A1, ANXA2
GOTERM_BP_FAT	GO:0043062~extracellular structure organization	14	0.00334924	ELN, COL3A1, CCDC80, NID1, COL5A2, SERPINH1, COL4A6, COL5A1, ANXA2, TNFRSF11B, FBLN5, LOX, LAMC1, ADAMTS2
Annotation Cluster 17	Enrichment Score: 3.4
Category	Term	# of genes	p-value	Genes found in each term
GOTERM_CC_FAT	GO:0000228~nuclear chromosome	15	8.00318e-05	SGOL2, SGOL1, SYCE2, TOPBP1, MCM2, HMGA2, SUV39H2, RAD51, PRIM1, INCENP, PRIM2, BUB1, RAD18, H2AFX, DNMT3B
GOTERM_CC_FAT	GO:0044454~nuclear chromosome part	13	0.000239904	SGOL2, SGOL1, SYCE2, MCM2, SUV39H2, RAD51, PRIM1, INCENP, PRIM2, BUB1, RAD18, H2AFX, DNMT3B
GOTERM_CC_FAT	GO:0000794~condensed nuclear chromosome	7	0.00314051	SGOL2, INCENP, SGOL1, BUB1, SYCE2, TOPBP1, RAD51
Annotation Cluster 18	Enrichment Score: 3.4
Category	Term	# of genes	p-value	Genes found in each term
SP_PIR_KEYWORDS	triple helix	6	5.57602e-06	COL4A2, COL4A1, COL3A1, COL1A2, COL6A1, COL1A1
UP_SEQ_FEATURE	region of interest:Triple-helical region	7	3.59344e-05	COL4A2, COL4A1, COL6A6, COL3A1, COL6A1, COL1A1, COL5A1
SP_PIR_KEYWORDS	cell binding	5	0.000255882	COL4A2, COL4A1, COL6A1, NID1, LAMC1
SP_PIR_KEYWORDS	heterotrimer	5	0.00880089	LAMA2, COL4A2, COL6A1, LAMC1, COL1A1
SP_PIR_KEYWORDS	hydroxyproline	3	0.0368627	COL4A2, COL4A1, COL6A1
Annotation Cluster 19	Enrichment Score: 2.9
Category	Term	# of genes	p-value	Genes found in each term
GOTERM_BP_FAT	GO:0032886~regulation of microtubule-based process	10	3.07729e-05	FAM33A, PLK4, GM11223, F630043A04RIK, MTAP1B, PSRC1, CENPF, CENPE, STMN1-RS2, STMN1, SKA1, TACC3
GOTERM_BP_FAT	GO:0070507~regulation of microtubule cytoskeleton organization	8	0.000285489	FAM33A, PLK4, GM11223, F630043A04RIK, MTAP1B, PSRC1, CENPE, STMN1-RS2, STMN1, SKA1
GOTERM_BP_FAT	GO:0031110~regulation of microtubule polymerization or depolymerization	6	0.00319417	FAM33A, GM11223, F630043A04RIK, MTAP1B, PSRC1, STMN1-RS2, STMN1, SKA1
GOTERM_BP_FAT	GO:0051493~regulation of cytoskeleton organization	10	0.010505	FAM33A, PLK4, ELN, GM11223, F630043A04RIK, MTAP1B, PSRC1, SPNA1, CENPE, STMN1-RS2, STMN1, SKA1
GOTERM_BP_FAT	GO:0033043~regulation of organelle organization	13	0.0113222	FAM33A, RECQL4, ELN, PSRC1, NUSAP1, CENPE, PLK4, MAD2L1, F630043A04RIK, GM11223, MTAP1B, SPNA1, STMN1, STMN1-RS2, SKA1
Annotation Cluster 20	Enrichment Score: 2.8
Category	Term	# of genes	p-value	Genes found in each term
GOTERM_BP_FAT	GO:0006323~DNA packaging	19	2.40807e-08	HIST1H1D, HIST1H2BG, GM13646, NUSAP1, MCM2, SMC2, NCAPD2, SMC4, HIST1H2BP, NCAPH, HIST2H2BB, NCAPG2, CENPA, H2AFZ, H2AFX, ASF1B, HIST1H3G, TOP2A, CDCA5, HELLS
GOTERM_BP_FAT	GO:0051276~chromosome organization	36	2.2429e-06	CCDC99, GM13646, HAT1, PTTG1, HIST1H2BP, NCAPH, CENPA, NCAPG2, H2AFZ, H2AFX, ASF1B, CDCA5, TOP2A, DNMT3B, HELLS, HIST1H1D, SGOL2, HIST1H2BG, RBL1, KIF18A, SYCE2, NUSAP1, GM4349, MCM2, RAD54L, SMC2, GSG2, SUV39H2, NCAPD2, CENPH, SMC4, HIST2H2BB, MAD2L1, FANCD2, PELO, SMARCA1, HIST1H3G
GOTERM_CC_FAT	GO:0000785~chromatin	20	4.75556e-06	KIF22, GM13646, HIST1H2BP, OIP5, CENPA, INCENP, H2AFZ, H2AFX, ASF1B, GM6594, DNMT3B, HELLS, HIST1H1D, HMGN2L6, HIST1H2BG, GM4248, MBD4, GM6651, HMGA2, SUV39H2, HIST2H2BB, LOC100045975, RAD18, TMPO, HIST1H3G, GM5899
GOTERM_BP_FAT	GO:0031497~chromatin assembly	11	0.000396151	HIST1H2BP, HIST2H2BB, HIST1H1D, CENPA, HIST1H2BG, H2AFZ, GM13646, H2AFX, MCM2, ASF1B, HIST1H3G, HELLS
GOTERM_BP_FAT	GO:0065004~protein-DNA complex assembly	11	0.000441497	HIST1H2BP, HIST2H2BB, HIST1H1D, CENPA, HIST1H2BG, H2AFZ, GM13646, H2AFX, MCM2, ASF1B, HIST1H3G, HELLS
GOTERM_CC_FAT	GO:0032993~protein-DNA complex	10	0.00114577	PRIM1, HIST1H2BP, HIST2H2BB, HIST1H1D, CENPA, HIST1H2BG, PRIM2, H2AFZ, GM13646, H2AFX, HIST1H3G
GOTERM_BP_FAT	GO:0006334~nucleosome assembly	10	0.00135774	HIST1H2BP, HIST2H2BB, HIST1H1D, CENPA, HIST1H2BG, H2AFZ, GM13646, H2AFX, MCM2, ASF1B, HIST1H3G
GOTERM_BP_FAT	GO:0034728~nucleosome organization	10	0.00180858	HIST1H2BP, HIST2H2BB, HIST1H1D, CENPA, HIST1H2BG, H2AFZ, GM13646, H2AFX, MCM2, ASF1B, HIST1H3G
GOTERM_BP_FAT	GO:0006333~chromatin assembly or disassembly	12	0.00219258	HIST1H1D, HIST1H2BG, GM13646, MCM2, SUV39H2, HIST1H2BP, HIST2H2BB, CENPA, H2AFZ, H2AFX, ASF1B, HIST1H3G, HELLS
INTERPRO	IPR007125:Histone core	7	0.0022981	HIST1H2BP, HIST2H2BB, CENPA, HIST1H2BG, H2AFZ, GM13646, H2AFX, HIST1H3G
SP_PIR_KEYWORDS	nucleosome core	7	0.00393016	HIST1H2BP, HIST2H2BB, CENPA, HIST1H2BG, H2AFZ, GM13646, H2AFX, HIST1H3G
GOTERM_CC_FAT	GO:0000786~nucleosome	8	0.00561747	HIST1H2BP, HIST2H2BB, HIST1H1D, CENPA, HIST1H2BG, H2AFZ, GM13646, H2AFX, HIST1H3G
INTERPRO	IPR009072:Histone-fold	7	0.0144678	HIST1H2BP, HIST2H2BB, APITD1, CENPA, HIST1H2BG, H2AFZ, GM13646, HIST1H3G
PIR_SUPERFAMILY	PIRSF002050:histone H2B	3	0.0386503	HIST1H2BP, HIST2H2BB, HIST1H2BG, GM13646
INTERPRO	IPR000558:Histone H2B	3	0.0567434	HIST1H2BP, HIST2H2BB, HIST1H2BG, GM13646
SMART	SM00427:H2B	3	0.0698561	HIST1H2BP, HIST2H2BB, HIST1H2BG, GM13646
GOTERM_BP_FAT	GO:0006325~chromatin organization	18	0.0736557	HIST1H1D, HIST1H2BG, RBL1, GM13646, GM4349, HAT1, MCM2, GSG2, SUV39H2, HIST1H2BP, HIST2H2BB, CENPA, H2AFZ, H2AFX, SMARCA1, ASF1B, HIST1H3G, DNMT3B, HELLS
KEGG_PATHWAY	mmu05322:Systemic lupus erythematosus	6	0.282455	HIST1H2BP, HIST2H2BB, HIST1H2BG, H2AFZ, GM13646, H2AFX, HIST1H3G
Annotation Cluster 21	Enrichment Score: 2.8
Category	Term	# of genes	p-value	Genes found in each term
GOTERM_CC_FAT	GO:0005876~spindle microtubule	7	1.54931e-05	FAM33A, F630043A04RIK, TPX2, KIF18A, NUSAP1, BIRC5, SKA1
GOTERM_MF_FAT	GO:0015631~tubulin binding	9	0.00425154	FAM33A, NME1, GM11223, PSRC1, KIF18A, NUSAP1, BIRC5, STMN1-RS2, STMN1, SKA1, RACGAP1
GOTERM_MF_FAT	GO:0008017~microtubule binding	6	0.056442	FAM33A, PSRC1, KIF18A, NUSAP1, BIRC5, SKA1
Annotation Cluster 22	Enrichment Score: 2.8
Category	Term	# of genes	p-value	Genes found in each term
INTERPRO	IPR004367:Cyclin, C-terminal	6	8.41415e-05	CCNB1, CCNE2, CCNB2, CCNF, GM5593, CCNJL, CCNA2, GM4870
INTERPRO	IPR006670:Cyclin	7	0.000622131	CCNB1, CCNE2, CCNB2, CCNF, RBL1, GM5593, CCNJL, CCNA2, GM4870
INTERPRO	IPR013763:Cyclin-related	7	0.000622131	CCNB1, CCNE2, CCNB2, CCNF, RBL1, GM5593, CCNJL, CCNA2, GM4870
SMART	SM00385:CYCLIN	7	0.00113304	CCNB1, CCNE2, CCNB2, CCNF, RBL1, GM5593, CCNJL, CCNA2, GM4870
INTERPRO	IPR006671:Cyclin, N-terminal	6	0.00163469	CCNB1, CCNE2, CCNB2, CCNF, GM5593, CCNJL, CCNA2, GM4870
PIR_SUPERFAMILY	PIRSF001771:cyclin, A/B/D/E types	4	0.00234878	CCNB1, CCNE2, CCNB2, GM5593, CCNA2, GM4870
PIR_SUPERFAMILY	PIRSF001771:Cyclin_A_B_D_E	4	0.00327661	CCNB1, CCNE2, CCNB2, GM5593, CCNA2, GM4870
INTERPRO	IPR014400:Cyclin, A/B/D/E	4	0.00351753	CCNB1, CCNE2, CCNB2, GM5593, CCNA2, GM4870
SP_PIR_KEYWORDS	cyclin	7	0.00608056	CCNB1, CCNE2, CDKN1A, CCNB2, CCNF, GM5593, CCNJL, CCNA2, GM4870
KEGG_PATHWAY	mmu04115:p53 signaling pathway	8	0.00924488	CCNB1, CCNE2, CDK1, CDKN1A, CCNB2, RRM2, GM5593, CHEK2, THBS1, GM4870
Annotation Cluster 23	Enrichment Score: 2.6
Category	Term	# of genes	p-value	Genes found in each term
INTERPRO	IPR001695:Lysyl oxidase	4	0.000331406	LOXL4, LOX, LOXL2, LOXL1
INTERPRO	IPR019828:Lysyl oxidase, conserved site	4	0.000331406	LOXL4, LOX, LOXL2, LOXL1
SP_PIR_KEYWORDS	ltq	4	0.000395498	LOXL4, LOX, LOXL2, LOXL1
UP_SEQ_FEATURE	region of interest:Lysyl-oxidase like	4	0.000508657	LOXL4, LOX, LOXL2, LOXL1
UP_SEQ_FEATURE	cross-link:Lysine tyrosylquinone (Lys-Tyr)	4	0.000508657	LOXL4, LOX, LOXL2, LOXL1
SP_PIR_KEYWORDS	TPQ	4	0.00204783	LOXL4, LOX, LOXL2, LOXL1
SP_PIR_KEYWORDS	copper	7	0.00673041	AFP, HEPH, LOXL4, SPARC, LOX, LOXL2, LOXL1
GOTERM_MF_FAT	GO:0005507~copper ion binding	7	0.0173421	AFP, HEPH, LOXL4, SPARC, LOX, LOXL2, LOXL1
UP_SEQ_FEATURE	metal ion-binding site:Copper	4	0.0174436	LOXL4, LOX, LOXL2, LOXL1
GOTERM_MF_FAT	GO:0016641~oxidoreductase activity, acting on the CH-NH2 group of donors, oxygen as acceptor	4	0.02194	LOXL4, LOX, LOXL2, LOXL1
GOTERM_MF_FAT	GO:0016638~oxidoreductase activity, acting on the CH-NH2 group of donors	4	0.0331761	LOXL4, LOX, LOXL2, LOXL1
Annotation Cluster 24	Enrichment Score: 2.6
Category	Term	# of genes	p-value	Genes found in each term
GOTERM_BP_FAT	GO:0051726~regulation of cell cycle	21	0.000121574	E2F1, RECQL4, CDK1, E2F2, CLSPN, DBF4, SKP2, CENPF, NUSAP1, BIRC5, CENPE, TACC3, PKIA, CCNE2, PLK4, CDKN1A, MAD2L1, BTG3, FBXO5, H2AFX, ZWILCH
GOTERM_BP_FAT	GO:0010564~regulation of cell cycle process	10	0.00135774	RECQL4, PLK4, MAD2L1, DBF4, FBXO5, CENPF, NUSAP1, CENPE, BIRC5, PKIA
GOTERM_BP_FAT	GO:0007346~regulation of mitotic cell cycle	11	0.0027192	CDK1, MAD2L1, DBF4, BTG3, FBXO5, CENPF, NUSAP1, CENPE, BIRC5, ZWILCH, PKIA
GOTERM_BP_FAT	GO:0045787~positive regulation of cell cycle	4	0.127791	CENPF, NUSAP1, CENPE, BIRC5
Annotation Cluster 25	Enrichment Score: 2.5
Category	Term	# of genes	p-value	Genes found in each term
GOTERM_BP_FAT	GO:0051303~establishment of chromosome localization	5	0.000111824	CCDC99, KIF18A, CENPF, BIRC5, CDCA5
GOTERM_BP_FAT	GO:0050000~chromosome localization	5	0.000111824	CCDC99, KIF18A, CENPF, BIRC5, CDCA5
GOTERM_BP_FAT	GO:0000070~mitotic sister chromatid segregation	6	0.000376998	CCDC99, MAD2L1, KIF18A, NUSAP1, CDCA5, SMC4
GOTERM_BP_FAT	GO:0000819~sister chromatid segregation	6	0.000496308	CCDC99, MAD2L1, KIF18A, NUSAP1, CDCA5, SMC4
GOTERM_BP_FAT	GO:0051640~organelle localization	9	0.0007351	CCDC99, BHLHA15, KIF18A, CENPF, NUSAP1, BIRC5, TACC3, CDCA5, ASPM
GOTERM_BP_FAT	GO:0051310~metaphase plate congression	4	0.000906229	CCDC99, KIF18A, CENPF, CDCA5
GOTERM_BP_FAT	GO:0051656~establishment of organelle localization	6	0.00755127	CCDC99, KIF18A, CENPF, NUSAP1, BIRC5, CDCA5
GOTERM_BP_FAT	GO:0007080~mitotic metaphase plate congression	3	0.00768758	CCDC99, KIF18A, CDCA5
GOTERM_BP_FAT	GO:0007076~mitotic chromosome condensation	3	0.0250029	NUSAP1, CDCA5, SMC4
GOTERM_BP_FAT	GO:0051329~interphase of mitotic cell cycle	6	0.0331358	DBF4, SKP2, CENPF, BIRC5, MYB, CDCA5
GOTERM_BP_FAT	GO:0051325~interphase	6	0.0384859	DBF4, SKP2, CENPF, BIRC5, MYB, CDCA5
GOTERM_BP_FAT	GO:0000082~G1/S transition of mitotic cell cycle	3	0.274787	SKP2, MYB, CDCA5
Annotation Cluster 26	Enrichment Score: 2.5
Category	Term	# of genes	p-value	Genes found in each term
GOTERM_BP_FAT	GO:0007155~cell adhesion	38	0.000418943	PPARD, EPDR1, ITGA11, SOX9, CD24A, GP9, VCAM1, COL6A6, TRO, COL12A1, COL6A1, ROBO2, GP1BA, THBS1, THBS2, LGALS1, SDK1, NID1, NID2, PCDH17, MCAM, COL5A1, PCDHB22, PCDH18, LAMA2, ITGA5, CD34, FBLN5, FREM1, CPXM1, CLDN1, ROR2, VCAN, LAMC1, MFAP4, COL24A1, ADAM12, CDH11
GOTERM_BP_FAT	GO:0022610~biological adhesion	38	0.000425428	PPARD, EPDR1, ITGA11, SOX9, CD24A, GP9, VCAM1, COL6A6, TRO, COL12A1, COL6A1, ROBO2, GP1BA, THBS1, THBS2, LGALS1, SDK1, NID1, NID2, PCDH17, MCAM, COL5A1, PCDHB22, PCDH18, LAMA2, ITGA5, CD34, FBLN5, FREM1, CPXM1, CLDN1, ROR2, VCAN, LAMC1, MFAP4, COL24A1, ADAM12, CDH11
SP_PIR_KEYWORDS	cell adhesion	25	0.00367091	ITGA11, GP9, VCAM1, COL6A6, COL12A1, COL6A1, GP1BA, THBS1, THBS2, SDK1, NID1, NID2, MCAM, PCDH17, PCDHB22, PCDH18, LAMA2, CD34, ITGA5, FREM1, FBLN5, LAMC1, ADAM12, MFAP4, CDH11
GOTERM_BP_FAT	GO:0016337~cell-cell adhesion	13	0.161278	LGALS1, MCAM, SOX9, PCDH17, CD24A, PCDHB22, PCDH18, VCAM1, ITGA5, CLDN1, ROR2, ROBO2, CDH11
Annotation Cluster 27	Enrichment Score: 2.4
Category	Term	# of genes	p-value	Genes found in each term
GOTERM_MF_FAT	GO:0001871~pattern binding	13	0.0014138	FBN1, CCDC80, LOC620515, FSTL1, PF4, COL5A1, CCL7, HMMR, LTF, PTN, VCAN, THBS1, THBS2
GOTERM_MF_FAT	GO:0030247~polysaccharide binding	13	0.0014138	FBN1, CCDC80, LOC620515, FSTL1, PF4, COL5A1, CCL7, HMMR, LTF, PTN, VCAN, THBS1, THBS2
GOTERM_MF_FAT	GO:0030246~carbohydrate binding	22	0.00288614	LGALS1, FBN1, PRG2, CD209F, CCDC80, CD209G, LOC620515, FSTL1, PF4, GALNTL1, LMAN1, CD24A, CCL7, COL5A1, HMMR, FREM1, GFPT1, PTN, LTF, VCAN, THBS1, THBS2
GOTERM_MF_FAT	GO:0005539~glycosaminoglycan binding	11	0.00554101	CCDC80, PTN, LTF, PF4, VCAN, FSTL1, THBS1, THBS2, COL5A1, CCL7, HMMR
GOTERM_MF_FAT	GO:0008201~heparin binding	9	0.00724051	CCDC80, PTN, LTF, PF4, FSTL1, THBS1, THBS2, COL5A1, CCL7
SP_PIR_KEYWORDS	heparin-binding	7	0.00983832	PTN, PF4, FSTL1, THBS1, THBS2, COL5A1, CCL7
Annotation Cluster 28	Enrichment Score: 2.2
Category	Term	# of genes	p-value	Genes found in each term
GOTERM_BP_FAT	GO:0051651~maintenance of location in cell	6	0.00189047	KDELR3, GYPA, NUF2, CENPE, TACC3, ASPM
GOTERM_BP_FAT	GO:0032507~maintenance of protein location in cell	5	0.00653971	KDELR3, GYPA, NUF2, CENPE, TACC3
GOTERM_BP_FAT	GO:0051235~maintenance of location	6	0.0066368	KDELR3, GYPA, NUF2, CENPE, TACC3, ASPM
GOTERM_BP_FAT	GO:0045185~maintenance of protein location	5	0.0182852	KDELR3, GYPA, NUF2, CENPE, TACC3
Annotation Cluster 29	Enrichment Score: 2.2
Category	Term	# of genes	p-value	Genes found in each term
INTERPRO	IPR003959:ATPase, AAA-type, core	7	0.00367607	RFC5, CDC6, RFC4, FIGNL1, CHTF18, LOC100048070, ORC1L, GM9430, TRIP13
INTERPRO	IPR003593:ATPase, AAA+ type, core	12	0.00568591	CDC6, FIGNL1, LOC100048070, MCM3, MCM4, ABCG4, GM9430, ORC1L, RAD51, RFC5, RFC4, MCM7, CHTF18, TRIP13
SMART	SM00382:AAA	12	0.0127498	CDC6, FIGNL1, LOC100048070, MCM3, MCM4, ABCG4, GM9430, ORC1L, RAD51, RFC5, RFC4, MCM7, CHTF18, TRIP13
Annotation Cluster 30	Enrichment Score: 2.1
Category	Term	# of genes	p-value	Genes found in each term
GOTERM_CC_FAT	GO:0005657~replication fork	6	0.00123639	RFC5, PRIM1, RFC4, PRIM2, PCNA, LOC100048070, H2AFX
KEGG_PATHWAY	mmu03430:Mismatch repair	5	0.00617301	RFC5, EXO1, RFC4, LIG1, PCNA, LOC100048070
KEGG_PATHWAY	mmu03420:Nucleotide excision repair	5	0.0596189	RFC5, RFC4, POLE2, LIG1, PCNA, LOC100048070
Annotation Cluster 31	Enrichment Score: 2.0
Category	Term	# of genes	p-value	Genes found in each term
INTERPRO	IPR003129:Laminin G, thrombospondin-type, N-terminal	5	0.00435158	COL12A1, THBS1, COL24A1, THBS2, COL5A1
UP_SEQ_FEATURE	domain:TSP N-terminal	5	0.00499225	COL12A1, THBS1, COL24A1, THBS2, COL5A1
SMART	SM00210:TSPN	5	0.00656055	COL12A1, THBS1, COL24A1, THBS2, COL5A1
SP_PIR_KEYWORDS	heparin-binding	7	0.00983832	PTN, PF4, FSTL1, THBS1, THBS2, COL5A1, CCL7
INTERPRO	IPR013320:Concanavalin A-like lectin/glucanase, subgroup	7	0.0401228	LAMA2, NPTX1, LGALS1, THBS1, LMAN1, THBS2, COL5A1
Annotation Cluster 32	Enrichment Score: 2.0
Category	Term	# of genes	p-value	Genes found in each term
GOTERM_BP_FAT	GO:0006310~DNA recombination	12	8.56299e-05	RECQL4, EXO1, XRCC2, RAD51AP1, LIG1, EME1, RAD54B, H2AFX, TOPBP1, RAD54L, RAD51, TRIP13
GOTERM_BP_FAT	GO:0000724~double-strand break repair via homologous recombination	5	0.000986218	XRCC2, RAD54B, H2AFX, RAD54L, RAD51
GOTERM_BP_FAT	GO:0000725~recombinational repair	5	0.000986218	XRCC2, RAD54B, H2AFX, RAD54L, RAD51
GOTERM_MF_FAT	GO:0008094~DNA-dependent ATPase activity	7	0.00165915	RFC5, XRCC2, RFC4, BRIP1, RAD54B, LOC100048070, SMARCA1, RAD51
KEGG_PATHWAY	mmu03440:Homologous recombination	5	0.0129506	XRCC2, EME1, RAD54B, RAD54L, RAD51
GOTERM_BP_FAT	GO:0006302~double-strand break repair	6	0.0199743	XRCC2, RAD54B, H2AFX, RAD54L, RAD51, TRIP13
GOTERM_BP_FAT	GO:0010212~response to ionizing radiation	4	0.25806	XRCC2, RAD54B, CHEK2, RAD54L
GOTERM_BP_FAT	GO:0009628~response to abiotic stimulus	12	0.319519	CDKN1A, XRCC2, ACOT11, MGP, RAD18, RAD54B, MBD4, COL1A1, CHEK2, MMP14, RAD54L, MMP13
GOTERM_BP_FAT	GO:0009314~response to radiation	7	0.429084	CDKN1A, XRCC2, RAD18, RAD54B, MBD4, CHEK2, RAD54L
Annotation Cluster 33	Enrichment Score: 1.9
Category	Term	# of genes	p-value	Genes found in each term
GOTERM_BP_FAT	GO:0007127~meiosis I	8	0.000237398	FANCD2, SYCE2, FBXO5, TOPBP1, ESPL1, PTTG1, RAD51, TRIP13
GOTERM_BP_FAT	GO:0051324~prophase	3	0.0803628	SYCE2, FBXO5, TRIP13
GOTERM_BP_FAT	GO:0007128~meiotic prophase I	3	0.0803628	SYCE2, FBXO5, TRIP13
Annotation Cluster 34	Enrichment Score: 1.9
Category	Term	# of genes	p-value	Genes found in each term
GOTERM_BP_FAT	GO:0007346~regulation of mitotic cell cycle	11	0.0027192	CDK1, MAD2L1, DBF4, BTG3, FBXO5, CENPF, NUSAP1, CENPE, BIRC5, ZWILCH, PKIA
GOTERM_BP_FAT	GO:0000075~cell cycle checkpoint	7	0.0115887	CDK1, CLSPN, MAD2L1, H2AFX, CENPE, BIRC5, ZWILCH
GOTERM_BP_FAT	GO:0007093~mitotic cell cycle checkpoint	4	0.0562559	CDK1, MAD2L1, CENPE, ZWILCH
Annotation Cluster 35	Enrichment Score: 1.9
Category	Term	# of genes	p-value	Genes found in each term
INTERPRO	IPR000152:EGF-type aspartate/asparagine hydroxylation conserved site	12	0.000246511	MATN2, CRELD2, LTBP2, SCUBE3, FBLN2, FBLN5, FBN1, VCAN, NID1, FBN2, NID2, MEGF6
INTERPRO	IPR013091:EGF calcium-binding	10	0.000397033	CRELD2, LTBP2, SCUBE3, FBLN2, FBLN5, FBN1, NID1, FBN2, NID2, MEGF6
INTERPRO	IPR001881:EGF-like calcium-binding	11	0.000772295	CRELD2, LTBP2, SCUBE3, FBLN2, FBLN5, FBN1, VCAN, NID1, FBN2, NID2, MEGF6
UP_SEQ_FEATURE	domain:EGF-like 5; calcium-binding	7	0.000780555	LTBP2, FBLN2, FBLN5, FBN1, NID1, FBN2, NID2
INTERPRO	IPR018097:EGF-like calcium-binding, conserved site	11	0.000995762	CRELD2, LTBP2, SCUBE3, FBLN2, FBLN5, FBN1, VCAN, NID1, FBN2, NID2, MEGF6
UP_SEQ_FEATURE	domain:EGF-like 9; calcium-binding	5	0.0014983	LTBP2, SCUBE3, FBLN2, FBN1, FBN2
SMART	SM00179:EGF_CA	11	0.00181192	CRELD2, LTBP2, SCUBE3, FBLN2, FBLN5, FBN1, VCAN, NID1, FBN2, NID2, MEGF6
UP_SEQ_FEATURE	domain:EGF-like 3; calcium-binding	7	0.00181789	LTBP2, SCUBE3, FBLN2, FBLN5, NID1, NID2, MEGF6
INTERPRO	IPR000742:EGF-like, type 3	15	0.00595652	CRELD2, LTBP2, SCUBE3, FBN1, NID1, NID2, FBLN2, FBLN5, VCAN, FBN2, ADAM19, ADAM12, THBS1, MEGF6, THBS2
UP_SEQ_FEATURE	domain:EGF-like 8; calcium-binding	5	0.00605635	LTBP2, SCUBE3, FBLN2, FBN1, FBN2
UP_SEQ_FEATURE	domain:EGF-like 10; calcium-binding	4	0.00707834	LTBP2, FBLN2, FBN1, FBN2
SP_PIR_KEYWORDS	egf-like domain	16	0.0110408	MATN2, CRELD2, LTBP2, SCUBE3, FBN1, NID1, NID2, FBLN2, FBLN5, VCAN, ADAM19, FBN2, ADAM12, THBS1, MEGF6, THBS2
UP_SEQ_FEATURE	domain:EGF-like 6	6	0.0121997	MATN2, SCUBE3, FBN1, NID1, FBN2, MEGF6
UP_SEQ_FEATURE	domain:TB 4	3	0.0132377	LTBP2, FBN1, FBN2
UP_SEQ_FEATURE	domain:EGF-like 19; calcium-binding	3	0.0132377	LTBP2, FBN1, FBN2
UP_SEQ_FEATURE	domain:EGF-like 20; calcium-binding	3	0.0132377	LTBP2, FBN1, FBN2
UP_SEQ_FEATURE	domain:EGF-like 2; calcium-binding	7	0.0132902	CRELD2, SCUBE3, FBLN5, VCAN, MEGF6, THBS1, THBS2
INTERPRO	IPR013032:EGF-like region, conserved site	19	0.0135504	MATN2, CRELD2, LTBP2, SCUBE3, FBN1, NID1, NID2, EPHA3, LAMA2, FBLN2, FBLN5, VCAN, ADAM19, LAMC1, FBN2, ADAM12, THBS1, MEGF6, THBS2
UP_SEQ_FEATURE	domain:EGF-like 7; calcium-binding	5	0.0136241	LTBP2, SCUBE3, FBLN2, FBN1, FBN2
UP_SEQ_FEATURE	domain:EGF-like 11; calcium-binding	4	0.0143514	LTBP2, FBLN2, FBN1, FBN2
INTERPRO	IPR002212:Matrix fibril-associated	3	0.0146783	LTBP2, FBN1, FBN2
UP_SEQ_FEATURE	domain:EGF-like 1	10	0.0190181	MATN2, CRELD2, LTBP2, FBN1, VCAN, NID1, FBN2, NID2, THBS1, THBS2
UP_SEQ_FEATURE	domain:EGF-like 17; calcium-binding	3	0.0193623	LTBP2, FBN1, FBN2
UP_SEQ_FEATURE	domain:TB 1	3	0.0193623	LTBP2, FBN1, FBN2
UP_SEQ_FEATURE	domain:EGF-like 18; calcium-binding	3	0.0193623	LTBP2, FBN1, FBN2
UP_SEQ_FEATURE	domain:TB 2	3	0.0193623	LTBP2, FBN1, FBN2
UP_SEQ_FEATURE	domain:TB 3	3	0.0193623	LTBP2, FBN1, FBN2
UP_SEQ_FEATURE	domain:EGF-like 1; calcium-binding	4	0.0208772	SCUBE3, FBLN2, FBLN5, MEGF6
INTERPRO	IPR006209:EGF	10	0.0247697	MATN2, LTBP2, SCUBE3, FBN1, VCAN, NID1, FBN2, MEGF6, THBS1, THBS2
INTERPRO	IPR017878:TGF-beta binding	3	0.0262359	LTBP2, FBN1, FBN2
UP_SEQ_FEATURE	domain:EGF-like 4; calcium-binding	5	0.0314969	FBLN2, FBLN5, FBN1, FBN2, MEGF6
INTERPRO	IPR006210:EGF-like	13	0.0352477	MATN2, CRELD2, LTBP2, SCUBE3, FBN1, NID1, NID2, FBLN2, VCAN, FBN2, THBS1, MEGF6, THBS2
UP_SEQ_FEATURE	domain:EGF-like 13; calcium-binding	3	0.043106	LTBP2, FBN1, FBN2
UP_SEQ_FEATURE	domain:EGF-like 16; calcium-binding	3	0.043106	LTBP2, FBN1, FBN2
UP_SEQ_FEATURE	domain:EGF-like 14; calcium-binding	3	0.0525586	LTBP2, FBN1, FBN2
UP_SEQ_FEATURE	domain:EGF-like 15; calcium-binding	3	0.0626654	LTBP2, FBN1, FBN2
SMART	SM00181:EGF	13	0.0714793	MATN2, CRELD2, LTBP2, SCUBE3, FBN1, NID1, NID2, FBLN2, VCAN, FBN2, THBS1, MEGF6, THBS2
UP_SEQ_FEATURE	domain:EGF-like 2	7	0.0783424	MATN2, LTBP2, FBLN2, FBN1, NID1, FBN2, NID2
UP_SEQ_FEATURE	domain:EGF-like 12; calcium-binding	3	0.0963006	LTBP2, FBN1, FBN2
UP_SEQ_FEATURE	domain:EGF-like 4	5	0.119816	MATN2, LTBP2, SCUBE3, NID1, NID2
UP_SEQ_FEATURE	domain:EGF-like 6; calcium-binding	3	0.215535	LTBP2, FBLN2, FBLN5
UP_SEQ_FEATURE	domain:EGF-like 3	5	0.239303	MATN2, FBN1, FBN2, THBS1, THBS2
Annotation Cluster 36	Enrichment Score: 1.8
Category	Term	# of genes	p-value	Genes found in each term
INTERPRO	IPR014778:Myb, DNA-binding	7	0.000862634	RCOR2, BDP1, MYBL1, MYB, MYBL2, TRERF1, C79407
INTERPRO	IPR001005:SANT, DNA-binding	8	0.00100656	RCOR2, BDP1, MYBL1, MYB, MYBL2, SMARCA1, TRERF1, C79407
SMART	SM00717:SANT	8	0.00194668	RCOR2, BDP1, MYBL1, MYB, MYBL2, SMARCA1, TRERF1, C79407
INTERPRO	IPR015395:C-myb, C-terminal	3	0.00313455	MYBL1, MYB, MYBL2
UP_SEQ_FEATURE	domain:HTH myb-type 3	3	0.00814611	MYBL1, MYB, MYBL2
UP_SEQ_FEATURE	domain:HTH myb-type 2	3	0.0132377	MYBL1, MYB, MYBL2
UP_SEQ_FEATURE	domain:HTH myb-type 1	3	0.0132377	MYBL1, MYB, MYBL2
UP_SEQ_FEATURE	DNA-binding region:H-T-H motif	4	0.0246534	TIGD3, MYBL1, MYB, MYBL2
INTERPRO	IPR015495:Myb transcription factor	3	0.0262359	MYBL1, MYB, MYBL2
INTERPRO	IPR017930:Myb-type HTH DNA-binding domain	3	0.0403844	MYBL1, MYB, MYBL2
SP_PIR_KEYWORDS	duplication	9	0.0577356	PRKAR2B, COL4A2, COL4A1, FBLN2, LTF, MYBL1, MYB, MYBL2, ANXA2
INTERPRO	IPR017884:SANT, eukarya	3	0.17259	RCOR2, SMARCA1, TRERF1
INTERPRO	IPR012287:Homeodomain-related	4	0.991617	TIGD3, MYBL1, MYB, MYBL2
Annotation Cluster 37	Enrichment Score: 1.6
Category	Term	# of genes	p-value	Genes found in each term
INTERPRO	IPR008918:Helix-hairpin-helix motif, class 2	3	0.00613322	EXO1, GEN1, FEN1
INTERPRO	IPR019974:XPG conserved site	3	0.00613322	EXO1, GEN1, FEN1
INTERPRO	IPR006085:XPG N-terminal	3	0.00613322	EXO1, GEN1, FEN1
INTERPRO	IPR006084:DNA repair protein (XPGC)/yeast Rad	3	0.00613322	EXO1, GEN1, FEN1
INTERPRO	IPR006086:XPG I	3	0.00613322	EXO1, GEN1, FEN1
SMART	SM00485:XPGN	3	0.00771136	EXO1, GEN1, FEN1
SMART	SM00484:XPGI	3	0.00771136	EXO1, GEN1, FEN1
SMART	SM00279:HhH2	3	0.00771136	EXO1, GEN1, FEN1
UP_SEQ_FEATURE	region of interest:I-domain	3	0.00814611	EXO1, GEN1, FEN1
UP_SEQ_FEATURE	region of interest:N-domain	3	0.0193623	EXO1, GEN1, FEN1
UP_SEQ_FEATURE	metal ion-binding site:Magnesium 1	5	0.0633806	PDP1, EXO1, GEN1, LIG1, FEN1
UP_SEQ_FEATURE	metal ion-binding site:Magnesium 2	5	0.0633806	PDP1, EXO1, GEN1, LIG1, FEN1
SP_PIR_KEYWORDS	Endonuclease	6	0.0749637	EXO1, GEN1, EME1, EAR7, PELO, FEN1
SP_PIR_KEYWORDS	nuclease	7	0.143918	EXO1, GEN1, EME1, EAR7, PELO, FEN1, ISG20
GOTERM_MF_FAT	GO:0004519~endonuclease activity	6	0.274673	EXO1, GEN1, EME1, EAR7, PELO, FEN1
GOTERM_MF_FAT	GO:0004518~nuclease activity	7	0.428785	EXO1, GEN1, EME1, EAR7, PELO, FEN1, ISG20
GOTERM_MF_FAT	GO:0004527~exonuclease activity	3	0.512352	EXO1, FEN1, ISG20
Annotation Cluster 38	Enrichment Score: 1.6
Category	Term	# of genes	p-value	Genes found in each term
GOTERM_MF_FAT	GO:0008094~DNA-dependent ATPase activity	7	0.00165915	RFC5, XRCC2, RFC4, BRIP1, RAD54B, LOC100048070, SMARCA1, RAD51
GOTERM_MF_FAT	GO:0042623~ATPase activity, coupled	13	0.0800447	RECQL4, XRCC2, CETN4, BRIP1, LOC100048070, RAD51, RFC5, RFC4, ATP8A2, ATP8B2, LONRF3, RAD54B, SMARCA1, POLQ
GOTERM_MF_FAT	GO:0016887~ATPase activity	14	0.16456	RECQL4, XRCC2, CETN4, BRIP1, LOC100048070, ABCG4, RAD51, RFC5, RFC4, ATP8A2, ATP8B2, RAD54B, LONRF3, SMARCA1, POLQ
Annotation Cluster 39	Enrichment Score: 1.5
Category	Term	# of genes	p-value	Genes found in each term
GOTERM_MF_FAT	GO:0050840~extracellular matrix binding	5	0.00954909	FBLN2, ELN, NID1, SPARC, THBS1
GOTERM_BP_FAT	GO:0010810~regulation of cell-substrate adhesion	6	0.0149273	FBLN2, CCDC80, NID1, COL1A1, MMP14, THBS1
GOTERM_BP_FAT	GO:0030155~regulation of cell adhesion	8	0.0574633	LAMA2, FBLN2, CCDC80, NID1, COL1A1, MMP14, THBS1, CD24A
GOTERM_BP_FAT	GO:0045785~positive regulation of cell adhesion	5	0.0720294	FBLN2, CCDC80, NID1, THBS1, CD24A
GOTERM_BP_FAT	GO:0010811~positive regulation of cell-substrate adhesion	4	0.0750721	FBLN2, CCDC80, NID1, THBS1
Annotation Cluster 40	Enrichment Score: 1.4
Category	Term	# of genes	p-value	Genes found in each term
GOTERM_CC_FAT	GO:0005833~hemoglobin complex	4	0.0020685	HBA-A1, F830116E18RIK, HBA-A2, HBQ1, HBB-B1, HBB-B2
INTERPRO	IPR012292:Globin	4	0.00471991	HBA-A1, F830116E18RIK, HBA-A2, HBQ1, HBB-B1, HBB-B2
INTERPRO	IPR000971:Globin, subset	4	0.00471991	HBA-A1, F830116E18RIK, HBA-A2, HBQ1, HBB-B1, HBB-B2
GOTERM_MF_FAT	GO:0005344~oxygen transporter activity	4	0.00529358	HBA-A1, F830116E18RIK, HBA-A2, HBQ1, HBB-B1, HBB-B2
SP_PIR_KEYWORDS	oxygen transport	4	0.00558129	HBA-A1, F830116E18RIK, HBA-A2, HBQ1, HBB-B1, HBB-B2
INTERPRO	IPR002338:Haemoglobin, alpha	3	0.00613322	HBA-A1, F830116E18RIK, HBA-A2, HBQ1
GOTERM_BP_FAT	GO:0015671~oxygen transport	4	0.00651575	HBA-A1, F830116E18RIK, HBA-A2, HBQ1, HBB-B1, HBB-B2
GOTERM_BP_FAT	GO:0015669~gas transport	4	0.0106934	HBA-A1, F830116E18RIK, HBA-A2, HBQ1, HBB-B1, HBB-B2
GOTERM_MF_FAT	GO:0019825~oxygen binding	4	0.0108235	HBA-A1, F830116E18RIK, HBA-A2, HBQ1, HBB-B1, HBB-B2
GOTERM_CC_FAT	GO:0044445~cytosolic part	4	0.377441	HBA-A1, F830116E18RIK, HBA-A2, HBQ1, HBB-B1, HBB-B2
SP_PIR_KEYWORDS	iron	12	0.561151	F830116E18RIK, PXDN, SCD2, HBA-A1, HBA-A2, PLOD2, RRM2, PRIM2, HBQ1, LTF, SLC25A37, HBB-B1, HEPH, HBB-B2
GOTERM_MF_FAT	GO:0005506~iron ion binding	12	0.625474	F830116E18RIK, PXDN, SCD2, HBA-A1, HBA-A2, PLOD2, RRM2, PRIM2, HBQ1, LTF, SLC25A37, HBB-B1, HEPH, HBB-B2
GOTERM_MF_FAT	GO:0020037~heme binding	5	0.728296	HBA-A1, F830116E18RIK, HBA-A2, PXDN, HBQ1, HBB-B1, HBB-B2
SP_PIR_KEYWORDS	heme	5	0.731193	HBA-A1, F830116E18RIK, HBA-A2, PXDN, HBQ1, HBB-B1, HBB-B2
GOTERM_MF_FAT	GO:0046906~tetrapyrrole binding	5	0.761624	HBA-A1, F830116E18RIK, HBA-A2, PXDN, HBQ1, HBB-B1, HBB-B2
Annotation Cluster 41	Enrichment Score: 1.4
Category	Term	# of genes	p-value	Genes found in each term
GOTERM_BP_FAT	GO:0032963~collagen metabolic process	6	0.00127201	PRTN3, MMP14, ADAMTS2, MMP13, SERPINH1, MMP2
GOTERM_BP_FAT	GO:0044259~multicellular organismal macromolecule metabolic process	6	0.00155882	PRTN3, MMP14, ADAMTS2, MMP13, SERPINH1, MMP2
SP_PIR_KEYWORDS	collagen degradation	5	0.00187791	PRTN3, MMP14, ADAMTS2, MMP13, MMP2
GOTERM_BP_FAT	GO:0044236~multicellular organismal metabolic process	6	0.0022709	PRTN3, MMP14, ADAMTS2, MMP13, SERPINH1, MMP2
GOTERM_BP_FAT	GO:0030574~collagen catabolic process	5	0.00292094	PRTN3, MMP14, ADAMTS2, MMP13, MMP2
GOTERM_BP_FAT	GO:0044243~multicellular organismal catabolic process	5	0.00364778	PRTN3, MMP14, ADAMTS2, MMP13, MMP2
GOTERM_MF_FAT	GO:0004222~metalloendopeptidase activity	11	0.00554101	ADAMTS17, ADAMTS9, KEL, PAPPA2, ADAM19, MMP14, ADAM12, ADAMTS2, MMP13, MMP2, ADAMTS5
SP_PIR_KEYWORDS	metalloproteinase	4	0.00558129	ADAM19, MMP14, MMP13, MMP2
SP_PIR_KEYWORDS	metalloprotease	12	0.0130052	ADAMTS17, CPE, KEL, CPXM1, ADAM19, MMP14, ADAM12, ADAMTS2, MMP13, MMP2, ADAMTS5, CPZ
UP_SEQ_FEATURE	short sequence motif:Cysteine switch	6	0.0151528	ADAM19, MMP14, ADAM12, MMP13, MMP2, ADAMTS5
INTERPRO	IPR006025:Peptidase M, neutral zinc metallopeptidases, zinc-binding site	8	0.0237876	KEL, ADAM19, MMP14, ADAM12, ADAMTS2, MMP13, MMP2, ADAMTS5
INTERPRO	IPR001818:Peptidase M10A and M12B, matrixin and adamalysin	5	0.0377545	ADAM19, MMP14, ADAM12, MMP13, MMP2
GOTERM_BP_FAT	GO:0060348~bone development	9	0.0689163	MGP, FHL2, PTN, COL1A1, MMP14, SOX9, EIF2AK3, MMP13, MMP2
GOTERM_BP_FAT	GO:0001503~ossification	8	0.0950766	MGP, FHL2, PTN, COL1A1, MMP14, EIF2AK3, MMP13, MMP2
INTERPRO	IPR002477:Peptidoglycan binding-like	3	0.137948	MMP14, MMP13, MMP2
SP_PIR_KEYWORDS	zymogen	11	0.15569	CPE, KLK1B26, PRTN3, ADAM19, MMP14, ADAM12, MCPT8, ADAMTS2, MMP13, MMP2, ADAMTS5
INTERPRO	IPR000585:Hemopexin/matrixin	3	0.160879	MMP14, MMP13, MMP2
INTERPRO	IPR018487:Hemopexin/matrixin, repeat	3	0.17259	MMP14, MMP13, MMP2
INTERPRO	IPR018486:Hemopexin/matrixin, conserved site	3	0.17259	MMP14, MMP13, MMP2
UP_SEQ_FEATURE	domain:Hemopexin-like 3	3	0.18762	MMP14, MMP13, MMP2
UP_SEQ_FEATURE	domain:Hemopexin-like 4	3	0.18762	MMP14, MMP13, MMP2
UP_SEQ_FEATURE	domain:Hemopexin-like 2	3	0.201521	MMP14, MMP13, MMP2
UP_SEQ_FEATURE	domain:Hemopexin-like 1	3	0.201521	MMP14, MMP13, MMP2
SMART	SM00120:HX	3	0.206761	MMP14, MMP13, MMP2
INTERPRO	IPR006026:Peptidase, metallopeptidases	3	0.232729	MMP14, MMP13, MMP2
SMART	SM00235:ZnMc	3	0.275565	MMP14, MMP13, MMP2
GOTERM_BP_FAT	GO:0001666~response to hypoxia	4	0.41917	MMP14, CD24A, MMP13, MMP2
GOTERM_BP_FAT	GO:0070482~response to oxygen levels	4	0.42901	MMP14, CD24A, MMP13, MMP2
Annotation Cluster 42	Enrichment Score: 1.4
Category	Term	# of genes	p-value	Genes found in each term
GOTERM_BP_FAT	GO:0070507~regulation of microtubule cytoskeleton organization	8	0.000285489	FAM33A, PLK4, GM11223, F630043A04RIK, MTAP1B, PSRC1, CENPE, STMN1-RS2, STMN1, SKA1
GOTERM_BP_FAT	GO:0051130~positive regulation of cellular component organization	8	0.161875	PLK4, GPC3, PSRC1, NUSAP1, ROBO2, CENPE, CD63, CD24A
GOTERM_BP_FAT	GO:0051495~positive regulation of cytoskeleton organization	3	0.247236	PLK4, PSRC1, CENPE
GOTERM_BP_FAT	GO:0010638~positive regulation of organelle organization	4	0.298318	PLK4, PSRC1, NUSAP1, CENPE
Annotation Cluster 43	Enrichment Score: 1.4
Category	Term	# of genes	p-value	Genes found in each term
UP_SEQ_FEATURE	domain:BRCT 2	4	0.00917544	DBF4, TOPBP1, ECT2, BARD1
UP_SEQ_FEATURE	domain:BRCT 1	4	0.00917544	DBF4, TOPBP1, ECT2, BARD1
INTERPRO	IPR001357:BRCT	3	0.184433	TOPBP1, ECT2, BARD1
SMART	SM00292:BRCT	3	0.220425	TOPBP1, ECT2, BARD1
STEM Cluster #2: Sex-independent up-regulated genes (365 genes, STEM p-value = 4.7E-79)
Annotation Cluster 1	Enrichment Score: 1.6
Category	Term	# of genes	p-value	Genes found in each term
GOTERM_BP_FAT	GO:0001975~response to amphetamine	3	0.00945264	GNAL, DRD4, GRIN2A
GOTERM_BP_FAT	GO:0010243~response to organic nitrogen	3	0.0165602	GNAL, DRD4, GRIN2A
GOTERM_BP_FAT	GO:0014075~response to amine stimulus	3	0.0165602	GNAL, DRD4, GRIN2A
GOTERM_BP_FAT	GO:0009719~response to endogenous stimulus	5	0.11098	GNAL, DRD4, GRIN2A, CFTR, GM7468
Annotation Cluster 2	Enrichment Score: 1.3
Category	Term	# of genes	p-value	Genes found in each term
GOTERM_MF_FAT	GO:0043167~ion binding	55	0.00238034	KCNJ16, SYT1, CYP2D10, SLC13A5, TTN, LNX1, SLC25A25, LOC100047443, CH25H, CPSF4L, MT1, TPO, 2010111I01RIK, IDUA, ZFP36, PRKCA, STS, NEIL2, GRIN2A, GALNTL2, SLC24A6, UBR3, CFTR, CDO1, BRAP, RHOX3B, DSG1C, DSG1B, LCP1, ADD1, SCN1B, LIMS2, MME, DPYS, ZC3H6, GCH1, MEFV, GALNT14, AMHR2, KLF9, ESRRB, LOC676792, CYP4F13, ATP11A, PARK2, ATP11C, S100Z, PCK1, FOXP2, ZFP809, NOTCH1, GCM1, KCNJ9, SLC17A2, AC…
GOTERM_MF_FAT	GO:0043169~cation binding	53	0.00535312	KCNJ16, SYT1, CYP2D10, SLC13A5, TTN, LNX1, SLC25A25, CH25H, CPSF4L, MT1, TPO, 2010111I01RIK, IDUA, ZFP36, PRKCA, STS, NEIL2, GRIN2A, GALNTL2, SLC24A6, UBR3, CDO1, BRAP, RHOX3B, DSG1C, DSG1B, LCP1, ADD1, SCN1B, LIMS2, MME, DPYS, ZC3H6, GCH1, MEFV, GALNT14, AMHR2, KLF9, ESRRB, LOC676792, CYP4F13, ATP11A, ATP11C, PARK2, S100Z, PCK1, FOXP2, ZFP809, NOTCH1, GCM1, KCNJ9, SLC17A2, ACCN5
GOTERM_MF_FAT	GO:0046872~metal ion binding	52	0.00741359	KCNJ16, SYT1, CYP2D10, SLC13A5, TTN, LNX1, SLC25A25, CH25H, CPSF4L, MT1, TPO, 2010111I01RIK, ZFP36, PRKCA, STS, NEIL2, GRIN2A, GALNTL2, SLC24A6, UBR3, CDO1, BRAP, RHOX3B, DSG1C, DSG1B, LCP1, ADD1, SCN1B, LIMS2, MME, DPYS, ZC3H6, GCH1, MEFV, GALNT14, AMHR2, KLF9, ESRRB, LOC676792, CYP4F13, ATP11A, ATP11C, PARK2, S100Z, PCK1, FOXP2, ZFP809, NOTCH1, GCM1, KCNJ9, SLC17A2, ACCN5
SP_PIR_KEYWORDS	metal-binding	36	0.0258077	SYT1, CYP2D10, LIMS2, MME, DPYS, TTN, ZC3H6, LNX1, GCH1, MEFV, CH25H, CPSF4L, MT1, TPO, 2010111I01RIK, AMHR2, ZFP36, PRKCA, STS, KLF9, ESRRB, LOC676792, NEIL2, CYP4F13, UBR3, ATP11A, PARK2, ATP11C, CDO1, GDPD3, BRAP, PCK1, FOXP2, ZFP809, NOTCH1, GCM1
GOTERM_MF_FAT	GO:0046914~transition metal ion binding	32	0.135108	CYP2D10, LIMS2, MME, DPYS, ZC3H6, LNX1, GCH1, MEFV, CH25H, CPSF4L, MT1, TPO, 2010111I01RIK, GALNT14, AMHR2, ZFP36, PRKCA, KLF9, ESRRB, LOC676792, NEIL2, GALNTL2, CYP4F13, UBR3, PARK2, CDO1, BRAP, PCK1, FOXP2, ZFP809, RHOX3B, GCM1
SP_PIR_KEYWORDS	zinc	21	0.319834	PRKCA, ZFP36, LIMS2, KLF9, ESRRB, LOC676792, NEIL2, UBR3, DPYS, MME, PARK2, ZC3H6, BRAP, LNX1, GCH1, FOXP2, ZFP809, GCM1, MEFV, CPSF4L, 2010111I01RIK
GOTERM_MF_FAT	GO:0008270~zinc ion binding	23	0.403496	PRKCA, ZFP36, LIMS2, KLF9, ESRRB, LOC676792, NEIL2, UBR3, DPYS, MME, PARK2, ZC3H6, BRAP, LNX1, GCH1, FOXP2, ZFP809, RHOX3B, GCM1, MEFV, CPSF4L, MT1, 2010111I01RIK
SP_PIR_KEYWORDS	zinc-finger	12	0.584874	PRKCA, ZFP36, MEFV, KLF9, ESRRB, NEIL2, UBR3, PARK2, ZC3H6, BRAP, FOXP2, LNX1
STEM Cluster #3: Sex-independent up-regulated genes (314 genes, STEM p-value = 3.3E-73)
Annotation Cluster 1	Enrichment Score: 2.3
Category	Term	# of genes	p-value	Genes found in each term
GOTERM_BP_FAT	GO:0015838~betaine transport	3	0.000715849	SLC22A4, SLC22A21, SLC22A5
GOTERM_BP_FAT	GO:0015879~carnitine transport	3	0.000715849	SLC22A4, SLC22A21, SLC22A5
GOTERM_MF_FAT	GO:0015226~carnitine transporter activity	3	0.000728551	SLC22A4, SLC22A21, SLC22A5
GOTERM_BP_FAT	GO:0046942~carboxylic acid transport	7	0.000789204	SLC38A4, SLC38A3, SLC7A2, SLC22A4, SLC22A21, SLC22A5, SLC27A5
GOTERM_BP_FAT	GO:0015849~organic acid transport	7	0.000832052	SLC38A4, SLC38A3, SLC7A2, SLC22A4, SLC22A21, SLC22A5, SLC27A5
GOTERM_BP_FAT	GO:0006865~amino acid transport	6	0.0011116	SLC38A4, SLC38A3, SLC7A2, SLC22A4, SLC22A21, SLC22A5
GOTERM_MF_FAT	GO:0015651~quaternary ammonium group transmembrane transporter activity	3	0.00120537	SLC22A4, SLC22A21, SLC22A5
GOTERM_BP_FAT	GO:0015697~quaternary ammonium group transport	3	0.00324492	SLC22A4, SLC22A21, SLC22A5
GOTERM_BP_FAT	GO:0015837~amine transport	6	0.00349093	SLC38A4, SLC38A3, SLC7A2, SLC22A4, SLC22A21, SLC22A5
INTERPRO	IPR005829:Sugar transporter, conserved site	4	0.00501115	SLC2A5, SLC22A4, SLC22A21, SLC22A5
GOTERM_MF_FAT	GO:0005275~amine transmembrane transporter activity	5	0.00529108	SLC38A3, SLC7A2, SLC22A4, SLC22A21, SLC22A5
INTERPRO	IPR004749:Organic cation transport protein	3	0.00534874	SLC22A4, SLC22A21, SLC22A5
GOTERM_BP_FAT	GO:0051181~cofactor transport	3	0.00623692	SLC22A4, SLC22A21, SLC22A5
GOTERM_MF_FAT	GO:0015101~organic cation transmembrane transporter activity	3	0.00634476	SLC22A4, SLC22A21, SLC22A5
GOTERM_MF_FAT	GO:0051184~cofactor transporter activity	3	0.00634476	SLC22A4, SLC22A21, SLC22A5
GOTERM_BP_FAT	GO:0015695~organic cation transport	3	0.00871813	SLC22A4, SLC22A21, SLC22A5
GOTERM_BP_FAT	GO:0051180~vitamin transport	3	0.0147687	SLC22A4, SLC22A21, SLC22A5
GOTERM_MF_FAT	GO:0051183~vitamin transporter activity	3	0.0167736	SLC22A4, SLC22A21, SLC22A5
GOTERM_BP_FAT	GO:0055085~transmembrane transport	11	0.0313744	AI132487, GRPEL2, SLC2A5, CLCN2, SLC16A10, SLC7A2, SLC22A4, SLC22A21, SLC22A5, CACNA1D, SFXN5
SP_PIR_KEYWORDS	amino-acid transport	3	0.0534801	SLC38A4, SLC38A3, SLC7A2
INTERPRO	IPR011701:Major facilitator superfamily MFS-1	4	0.0791732	SLC16A10, SLC22A4, SLC22A21, SLC22A5
GOTERM_MF_FAT	GO:0022890~inorganic cation transmembrane transporter activity	3	0.414633	SLC22A4, SLC22A21, SLC22A5
Annotation Cluster 2	Enrichment Score: 1.8
Category	Term	# of genes	p-value	Genes found in each term
GOTERM_BP_FAT	GO:0046942~carboxylic acid transport	7	0.000789204	SLC38A4, SLC38A3, SLC7A2, SLC22A4, SLC22A21, SLC22A5, SLC27A5
GOTERM_BP_FAT	GO:0015849~organic acid transport	7	0.000832052	SLC38A4, SLC38A3, SLC7A2, SLC22A4, SLC22A21, SLC22A5, SLC27A5
GOTERM_BP_FAT	GO:0006865~amino acid transport	6	0.0011116	SLC38A4, SLC38A3, SLC7A2, SLC22A4, SLC22A21, SLC22A5
GOTERM_BP_FAT	GO:0015837~amine transport	6	0.00349093	SLC38A4, SLC38A3, SLC7A2, SLC22A4, SLC22A21, SLC22A5
SP_PIR_KEYWORDS	ion transport	15	0.00361105	SLC38A4, SLC38A3, CLCN2, SLC22A21, KCNK2, SFXN5, KCNK10, SLCO1B2, BEST1, SLC22A4, SLC41A1, CHRNB2, SLC22A5, CACNA1D, SCNN1A
GOTERM_MF_FAT	GO:0005275~amine transmembrane transporter activity	5	0.00529108	SLC38A3, SLC7A2, SLC22A4, SLC22A21, SLC22A5
GOTERM_MF_FAT	GO:0015293~symporter activity	6	0.0160292	SLC38A4, SLC38A3, SLC2A5, SLC22A4, SLC22A5, SLC15A4
GOTERM_BP_FAT	GO:0006811~ion transport	15	0.025852	SLC38A4, SLC38A3, CLCN2, SLC22A21, KCNK2, SFXN5, KCNK10, SLCO1B2, BEST1, SLC22A4, SLC41A1, CHRNB2, SLC22A5, CACNA1D, SCNN1A
GOTERM_BP_FAT	GO:0006812~cation transport	12	0.0274933	SLC38A4, SLC38A3, SLC22A4, SLC22A21, SLC41A1, CHRNB2, SLC22A5, CACNA1D, KCNK2, SCNN1A, SFXN5, KCNK10
GOTERM_MF_FAT	GO:0031402~sodium ion binding	5	0.0279751	SLC38A4, SLC38A3, SLC22A4, SLC22A5, SCNN1A
SP_PIR_KEYWORDS	Sodium	5	0.0295531	SLC38A4, SLC38A3, SLC22A4, SLC22A5, SCNN1A
SP_PIR_KEYWORDS	Symport	5	0.0353207	SLC38A4, SLC38A3, SLC22A4, SLC22A5, SLC15A4
SP_PIR_KEYWORDS	Sodium transport	5	0.037378	SLC38A4, SLC38A3, SLC22A4, SLC22A5, SCNN1A
GOTERM_BP_FAT	GO:0006814~sodium ion transport	5	0.0496707	SLC38A4, SLC38A3, SLC22A4, SLC22A5, SCNN1A
SP_PIR_KEYWORDS	transport	26	0.0515937	AI132487, SLC38A4, SLC38A3, CLCN2, SLC16A10, SFXN5, KCNK10, APOA4, SLC2A5, BEST1, SLC22A4, SLC25A46, SLC22A5, SCNN1A, OSBP2, KIF17, MUP2, SLC22A21, KCNK2, SLCO1B2, SLC7A2, LOC100044039, SLC41A1, CHRNB2, SLC15A4, CACNA1D
GOTERM_BP_FAT	GO:0030001~metal ion transport	10	0.0563566	SLC38A4, SLC38A3, SLC22A4, CHRNB2, SLC22A5, CACNA1D, KCNK2, SCNN1A, SFXN5, KCNK10
GOTERM_MF_FAT	GO:0031420~alkali metal ion binding	6	0.0804276	SLC38A4, SLC38A3, SLC22A4, SLC22A5, KCNK2, SCNN1A
GOTERM_BP_FAT	GO:0015672~monovalent inorganic cation transport	7	0.119129	SLC38A4, SLC38A3, SLC22A4, SLC22A5, KCNK2, SCNN1A, KCNK10
Annotation Cluster 3	Enrichment Score: 1.6
Category	Term	# of genes	p-value	Genes found in each term
SP_PIR_KEYWORDS	lipoprotein	14	0.0167998	GNAT1, SELP, SGMS2, CNTFR, RGS16, RAET1B, APOA4, RAET1C, PLSCR1, ADRB3, RAET1E, GFRA1, ADRA1A, AKAP7, TECTB, GNG7
UP_SEQ_FEATURE	lipid moiety-binding region:S-palmitoyl cysteine	7	0.0230313	ADRB3, PLSCR1, SELP, SGMS2, ADRA1A, AKAP7, RGS16
SP_PIR_KEYWORDS	palmitate	7	0.0299701	ADRB3, PLSCR1, SELP, SGMS2, ADRA1A, AKAP7, RGS16
Annotation Cluster 4	Enrichment Score: 1.6
Category	Term	# of genes	p-value	Genes found in each term
GOTERM_MF_FAT	GO:0016894~endonuclease activity, active with either ribo- or deoxyribonucleic acids and producing 3'-phosphomonoesters	4	0.00291724	ANG4, ANG3, ANG2, DNASE2B
SP_PIR_KEYWORDS	Endonuclease	5	0.00628851	ANG4, ANG3, ANG2, ZC3H12D, DNASE2B
PIR_SUPERFAMILY	PIRSF001015:pyrimidine-specific ribonuclease/angiogenin	3	0.0115201	ANG4, ANG3, ANG2
GOTERM_MF_FAT	GO:0004522~pancreatic ribonuclease activity	3	0.0205303	ANG4, ANG3, ANG2
SMART	SM00092:RNAse_Pc	3	0.0209774	ANG4, ANG3, ANG2
INTERPRO	IPR001427:Pancreatic ribonuclease	3	0.0209779	ANG4, ANG3, ANG2
GOTERM_MF_FAT	GO:0016892~endoribonuclease activity, producing 3'-phosphomonoesters	3	0.0267511	ANG4, ANG3, ANG2
GOTERM_MF_FAT	GO:0004519~endonuclease activity	5	0.0279751	ANG4, ANG3, ANG2, ZC3H12D, DNASE2B
SP_PIR_KEYWORDS	nuclease	5	0.0286505	ANG4, ANG3, ANG2, ZC3H12D, DNASE2B
GOTERM_MF_FAT	GO:0004518~nuclease activity	5	0.0933466	ANG4, ANG3, ANG2, ZC3H12D, DNASE2B
GOTERM_MF_FAT	GO:0004521~endoribonuclease activity	3	0.114042	ANG4, ANG3, ANG2
GOTERM_MF_FAT	GO:0004540~ribonuclease activity	3	0.175252	ANG4, ANG3, ANG2
Annotation Cluster 5	Enrichment Score: 1.6
Category	Term	# of genes	p-value	Genes found in each term
SP_PIR_KEYWORDS	kinase	18	0.00286088	PDK2, SGK2, SGMS2, FN3K, NEK10, PIM3, PIP5K1A, AK7, CDKL4, MAST3, RPS6KA5, HUNK, MAP3K5, ACVR2B, PTK2B, MAPK4, AKAP7, IPMK
INTERPRO	IPR017442:Serine/threonine protein kinase-related	12	0.00354506	MAST3, RPS6KA5, HUNK, MAP3K5, ACVR2B, SGK2, MAPK4, NEK10, NPR2, PIM3, TRIB1, CDKL4
SP_PIR_KEYWORDS	transferase	27	0.00741212	SGMS2, FN3K, PIP5K1A, EXTL1, UGT3A1, NSUN7, MAP3K5, HNMT, PTK2B, UGT2A3, IPMK, PDK2, SGK2, NEK10, PIM3, DLAT, AK7, TAT, CDKL4, RPS6KA5, MAST3, HUNK, ACVR2B, MAPK4, 5033411D12RIK, 2810007J24RIK, CML2
INTERPRO	IPR000719:Protein kinase, core	13	0.00987891	SGK2, NEK10, PIM3, NPR2, TRIB1, CDKL4, RPS6KA5, MAST3, HUNK, ACVR2B, MAP3K5, PTK2B, MAPK4
SMART	SM00220:S_TKc	9	0.0100073	MAST3, RPS6KA5, HUNK, MAP3K5, SGK2, MAPK4, NEK10, PIM3, CDKL4
INTERPRO	IPR002290:Serine/threonine protein kinase	9	0.0104627	MAST3, RPS6KA5, HUNK, MAP3K5, SGK2, MAPK4, NEK10, PIM3, CDKL4
GOTERM_MF_FAT	GO:0030554~adenyl nucleotide binding	28	0.0105808	KIFC2, GRPEL2, DUOX1, PIP5K1A, UBE2QL1, TRIB1, MAP3K5, CCT6B, PTK2B, SLC22A4, SLC22A5, IPMK, PDK2, SGK2, KIF17, NEK10, SLC22A21, NPR2, PIM3, AK7, CDKL4, MAST3, RPS6KA5, HUNK, ACVR2B, MAPK4, NLRP14, SLC27A5
GOTERM_MF_FAT	GO:0001883~purine nucleoside binding	28	0.0117578	KIFC2, GRPEL2, DUOX1, PIP5K1A, UBE2QL1, TRIB1, MAP3K5, CCT6B, PTK2B, SLC22A4, SLC22A5, IPMK, PDK2, SGK2, KIF17, NEK10, SLC22A21, NPR2, PIM3, AK7, CDKL4, MAST3, RPS6KA5, HUNK, ACVR2B, MAPK4, NLRP14, SLC27A5
GOTERM_MF_FAT	GO:0001882~nucleoside binding	28	0.0127344	KIFC2, GRPEL2, DUOX1, PIP5K1A, UBE2QL1, TRIB1, MAP3K5, CCT6B, PTK2B, SLC22A4, SLC22A5, IPMK, PDK2, SGK2, KIF17, NEK10, SLC22A21, NPR2, PIM3, AK7, CDKL4, MAST3, RPS6KA5, HUNK, ACVR2B, MAPK4, NLRP14, SLC27A5
GOTERM_MF_FAT	GO:0004672~protein kinase activity	14	0.0133028	PDK2, SGK2, NEK10, PIM3, NPR2, TRIB1, CDKL4, MAST3, RPS6KA5, HUNK, ACVR2B, MAP3K5, PTK2B, MAPK4
GOTERM_MF_FAT	GO:0005524~ATP binding	26	0.0165686	KIFC2, PIP5K1A, UBE2QL1, TRIB1, MAP3K5, CCT6B, PTK2B, SLC22A4, SLC22A5, IPMK, PDK2, SGK2, KIF17, NEK10, SLC22A21, NPR2, PIM3, AK7, CDKL4, MAST3, RPS6KA5, HUNK, ACVR2B, MAPK4, NLRP14, SLC27A5
GOTERM_MF_FAT	GO:0032559~adenyl ribonucleotide binding	26	0.0189171	KIFC2, PIP5K1A, UBE2QL1, TRIB1, MAP3K5, CCT6B, PTK2B, SLC22A4, SLC22A5, IPMK, PDK2, SGK2, KIF17, NEK10, SLC22A21, NPR2, PIM3, AK7, CDKL4, MAST3, RPS6KA5, HUNK, ACVR2B, MAPK4, NLRP14, SLC27A5
SP_PIR_KEYWORDS	atp-binding	24	0.019722	KIFC2, PDK2, SGK2, KIF17, NEK10, SLC22A21, PIM3, UBE2QL1, PIP5K1A, AK7, CDKL4, MAST3, RPS6KA5, HUNK, MAP3K5, ACVR2B, CCT6B, PTK2B, MAPK4, SLC22A4, NLRP14, SLC22A5, IPMK, SLC27A5
GOTERM_BP_FAT	GO:0006468~protein amino acid phosphorylation	14	0.0248503	PDK2, SGK2, NEK10, PIM3, NPR2, TRIB1, CDKL4, MAST3, RPS6KA5, HUNK, ACVR2B, MAP3K5, PTK2B, MAPK4
GOTERM_BP_FAT	GO:0016310~phosphorylation	15	0.0275126	PDK2, SGK2, NEK10, PIM3, NPR2, TRIB1, CDKL4, MAST3, RPS6KA5, HUNK, MAP3K5, ACVR2B, PTK2B, MAPK4, IPMK
GOTERM_BP_FAT	GO:0006793~phosphorus metabolic process	17	0.0295572	PDK2, SGK2, CDC14B, NEK10, PIM3, NPR2, TRIB1, CDKL4, MAST3, RPS6KA5, HUNK, MAP3K5, ACVR2B, PTK2B, MAPK4, SYNJ2, IPMK
GOTERM_BP_FAT	GO:0006796~phosphate metabolic process	17	0.0295572	PDK2, SGK2, CDC14B, NEK10, PIM3, NPR2, TRIB1, CDKL4, MAST3, RPS6KA5, HUNK, MAP3K5, ACVR2B, PTK2B, MAPK4, SYNJ2, IPMK
SP_PIR_KEYWORDS	serine/threonine-protein kinase	10	0.0310033	MAST3, RPS6KA5, HUNK, MAP3K5, ACVR2B, SGK2, MAPK4, NEK10, PIM3, CDKL4
UP_SEQ_FEATURE	nucleotide phosphate-binding region:ATP	19	0.0365638	KIFC2, PDK2, SGK2, KIF17, SLC22A21, NEK10, PIM3, AK7, CDKL4, MAST3, RPS6KA5, HUNK, MAP3K5, ACVR2B, PTK2B, MAPK4, SLC22A4, NLRP14, SLC22A5
UP_SEQ_FEATURE	domain:Protein kinase	12	0.0380537	MAST3, HUNK, MAP3K5, ACVR2B, SGK2, PTK2B, MAPK4, NEK10, NPR2, PIM3, TRIB1, CDKL4
INTERPRO	IPR017441:Protein kinase, ATP binding site	11	0.039054	MAST3, RPS6KA5, HUNK, MAP3K5, ACVR2B, SGK2, PTK2B, MAPK4, NEK10, PIM3, CDKL4
GOTERM_MF_FAT	GO:0004674~protein serine/threonine kinase activity	10	0.0458852	MAST3, RPS6KA5, HUNK, MAP3K5, ACVR2B, SGK2, MAPK4, NEK10, PIM3, CDKL4
INTERPRO	IPR008271:Serine/threonine protein kinase, active site	9	0.051514	MAST3, RPS6KA5, HUNK, MAP3K5, ACVR2B, SGK2, MAPK4, PIM3, CDKL4
GOTERM_MF_FAT	GO:0017076~purine nucleotide binding	29	0.0608286	KIFC2, GRPEL2, DUOX1, PIP5K1A, UBE2QL1, TRIB1, MAP3K5, CCT6B, PTK2B, SLC22A4, SLC22A5, IPMK, GNAT1, PDK2, SGK2, KIF17, NEK10, SLC22A21, NPR2, PIM3, AK7, CDKL4, MAST3, RPS6KA5, HUNK, ACVR2B, MAPK4, NLRP14, SLC27A5
SP_PIR_KEYWORDS	nucleotide-binding	26	0.073173	KIFC2, PIP5K1A, UBE2QL1, MAP3K5, CCT6B, PTK2B, SLC22A4, SLC22A5, IPMK, GNAT1, PDK2, SGK2, KIF17, NEK10, SLC22A21, NPR2, PIM3, AK7, CDKL4, MAST3, RPS6KA5, HUNK, ACVR2B, MAPK4, NLRP14, SLC27A5
UP_SEQ_FEATURE	binding site:ATP	12	0.0824719	MAST3, RPS6KA5, PDK2, HUNK, MAP3K5, ACVR2B, SGK2, PTK2B, MAPK4, NEK10, PIM3, CDKL4
GOTERM_MF_FAT	GO:0000287~magnesium ion binding	9	0.0868067	MAST3, RPS6KA5, NUDT16, MAP3K5, ACVR2B, SLC41A1, NEK10, ZC3H12D, PPTC7
GOTERM_MF_FAT	GO:0032553~ribonucleotide binding	27	0.0949764	KIFC2, PIP5K1A, UBE2QL1, TRIB1, MAP3K5, CCT6B, PTK2B, SLC22A4, SLC22A5, IPMK, GNAT1, PDK2, SGK2, KIF17, NEK10, SLC22A21, NPR2, PIM3, AK7, CDKL4, MAST3, RPS6KA5, HUNK, ACVR2B, MAPK4, NLRP14, SLC27A5
GOTERM_MF_FAT	GO:0032555~purine ribonucleotide binding	27	0.0949764	KIFC2, PIP5K1A, UBE2QL1, TRIB1, MAP3K5, CCT6B, PTK2B, SLC22A4, SLC22A5, IPMK, GNAT1, PDK2, SGK2, KIF17, NEK10, SLC22A21, NPR2, PIM3, AK7, CDKL4, MAST3, RPS6KA5, HUNK, ACVR2B, MAPK4, NLRP14, SLC27A5
GOTERM_MF_FAT	GO:0000166~nucleotide binding	31	0.124991	KIFC2, GRPEL2, DUOX1, PIP5K1A, UBE2QL1, TRIB1, MAP3K5, CCT6B, PTK2B, SLC22A4, SLC22A5, IPMK, GNAT1, PDK2, SGK2, KIF17, NEK10, SLC22A21, NPR2, PIM3, AK7, PPARGC1B, CDKL4, MAST3, RPS6KA5, HUNK, ACVR2B, DHFR, MAPK4, NLRP14, SLC27A5
UP_SEQ_FEATURE	active site:Proton acceptor	13	0.129251	SGK2, ANG3, ANG2, NEK10, PIM3, CDKL4, RPS6KA5, MAST3, HUNK, ACVR2B, MAP3K5, PTK2B, MAPK4
STEM Cluster #4: Sex-independent up-regulated genes (219 genes, STEM p-value = 1.7E-24)
Annotation Cluster 1	Enrichment Score: 2.5
Category	Term	# of genes	p-value	Genes found in each term
PIR_SUPERFAMILY	PIRSF000503:glutathione transferase	4	0.000430456	GSTA1, GSTA2, GM10639, GSTM6
GOTERM_MF_FAT	GO:0004364~glutathione transferase activity	4	0.000570437	GSTA1, GSTA2, GM10639, GSTM6
INTERPRO	IPR003080:Glutathione S-transferase, alpha class	3	0.000581355	GSTA1, GSTA2, GM10639
INTERPRO	IPR004045:Glutathione S-transferase, N-terminal	4	0.000639209	GSTA1, GSTA2, GM10639, GSTM6
INTERPRO	IPR004046:Glutathione S-transferase, C-terminal	4	0.00071264	GSTA1, GSTA2, GM10639, GSTM6
INTERPRO	IPR010987:Glutathione S-transferase, C-terminal-like	4	0.00087513	GSTA1, GSTA2, GM10639, GSTM6
INTERPRO	IPR017933:Glutathione S-transferase/chloride channel, C-terminal	4	0.00126644	GSTA1, GSTA2, GM10639, GSTM6
KEGG_PATHWAY	mmu00980:Metabolism of xenobiotics by cytochrome P450	5	0.00265934	GSTA1, GSTA2, CYP1B1, CYP2C44, GSTM6
GOTERM_MF_FAT	GO:0016765~transferase activity, transferring alkyl or aryl (other than methyl) groups	4	0.00454653	GSTA1, GSTA2, GM10639, GSTM6
UP_SEQ_FEATURE	domain:GST N-terminal	3	0.00684607	GSTA1, GSTA2, GSTM6
UP_SEQ_FEATURE	domain:GST C-terminal	3	0.0150288	GSTA1, GSTA2, GSTM6
KEGG_PATHWAY	mmu00982:Drug metabolism	4	0.0285338	GSTA1, GSTA2, CYP2C44, GSTM6
INTERPRO	IPR012335:Thioredoxin fold	4	0.0294693	GSTA1, GSTA2, GM10639, GSTM6
KEGG_PATHWAY	mmu00480:Glutathione metabolism	3	0.0775287	GSTA1, GSTA2, GSTM6
Annotation Cluster 2	Enrichment Score: 2.4
Category	Term	# of genes	p-value	Genes found in each term
UP_SEQ_FEATURE	region of interest:RCL	4	4.86563e-05	SERPINA1A, SERPINA1D, SERPINA1C, SERPINA1E, GM8893
SMART	SM00093:SERPIN	5	0.000322828	SERPINA1A, SERPINA1D, SERPINA1C, SERPINA1E, GM8893, SERPINB3D
GOTERM_MF_FAT	GO:0004867~serine-type endopeptidase inhibitor activity	6	0.000797176	MUG1, SERPINA1A, SERPINA1D, SERPINA1C, SERPINA1E, GM8893, SERPINB3D
PIR_SUPERFAMILY	PIRSF001630:serpin	5	0.000810035	SERPINA1A, SERPINA1D, SERPINA1C, SERPINA1E, GM8893, SERPINB3D
INTERPRO	IPR000215:Protease inhibitor I4, serpin	5	0.000944605	SERPINA1A, SERPINA1D, SERPINA1C, SERPINA1E, GM8893, SERPINB3D
GOTERM_BP_FAT	GO:0034097~response to cytokine stimulus	4	0.00102788	SERPINA1A, SERPINA1D, SERPINA1C, SERPINA1E, GM8893
SP_PIR_KEYWORDS	Serine protease inhibitor	5	0.00188015	MUG1, SERPINA1A, SERPINA1D, SERPINA1C, SERPINA1E, GM8893
UP_SEQ_FEATURE	site:Reactive bond	4	0.00320407	SERPINA1A, SERPINA1D, SERPINA1C, SERPINA1E, GM8893
GOTERM_MF_FAT	GO:0004866~endopeptidase inhibitor activity	6	0.00350886	MUG1, SERPINA1A, SERPINA1D, SERPINA1C, SERPINA1E, GM8893, SERPINB3D
GOTERM_MF_FAT	GO:0030414~peptidase inhibitor activity	6	0.00511763	MUG1, SERPINA1A, SERPINA1D, SERPINA1C, SERPINA1E, GM8893, SERPINB3D
SP_PIR_KEYWORDS	protease inhibitor	5	0.00524416	MUG1, SERPINA1A, SERPINA1D, SERPINA1C, SERPINA1E, GM8893
GOTERM_MF_FAT	GO:0004857~enzyme inhibitor activity	6	0.0188263	MUG1, SERPINA1A, SERPINA1D, SERPINA1C, SERPINA1E, GM8893, SERPINB3D
GOTERM_BP_FAT	GO:0043434~response to peptide hormone stimulus	4	0.0216479	SERPINA1A, SERPINA1D, SERPINA1C, SERPINA1E, GM8893
KEGG_PATHWAY	mmu04610:Complement and coagulation cascades	4	0.0285338	SERPINA1A, SERPINA1D, F8, SERPINA1E, GM8893
GOTERM_BP_FAT	GO:0009725~response to hormone stimulus	4	0.0846014	SERPINA1A, SERPINA1D, SERPINA1C, SERPINA1E, GM8893
GOTERM_BP_FAT	GO:0010033~response to organic substance	7	0.096239	CYP1B1, SERPINA1A, SERPINA1D, SERPINA1C, SERPINA1E, GM8893, VMN1R34, PTAFR
GOTERM_BP_FAT	GO:0009719~response to endogenous stimulus	4	0.108279	SERPINA1A, SERPINA1D, SERPINA1C, SERPINA1E, GM8893
Annotation Cluster 3	Enrichment Score: 1.5
Category	Term	# of genes	p-value	Genes found in each term
GOTERM_BP_FAT	GO:0042439~ethanolamine and derivative metabolic process	3	0.00554434	ENPP6, ACHE, CHPT1
GOTERM_BP_FAT	GO:0006575~cellular amino acid derivative metabolic process	4	0.0584221	GSTA1, ENPP6, ACHE, CHPT1
GOTERM_BP_FAT	GO:0006576~biogenic amine metabolic process	3	0.0894051	ENPP6, ACHE, CHPT1
STEM Cluster #5: Sex-independent up-regulated genes (191 genes, STEM p-value = 1.7E-28)
Annotation Cluster 1	Enrichment Score: 3.3
Category	Term	# of genes	p-value	Genes found in each term
GOTERM_BP_FAT	GO:0046700~heterocycle catabolic process	5	0.000158077	AMDHD1, ALDH1L1, UROC1, DPYD, PRODH
GOTERM_BP_FAT	GO:0009063~cellular amino acid catabolic process	5	0.000295477	AMDHD1, AASS, PAH, UROC1, PRODH
GOTERM_BP_FAT	GO:0009310~amine catabolic process	5	0.000601943	AMDHD1, AASS, PAH, UROC1, PRODH
GOTERM_BP_FAT	GO:0046395~carboxylic acid catabolic process	5	0.00137639	AMDHD1, AASS, PAH, UROC1, PRODH
GOTERM_BP_FAT	GO:0016054~organic acid catabolic process	5	0.00137639	AMDHD1, AASS, PAH, UROC1, PRODH
Annotation Cluster 2	Enrichment Score: 3.1
Category	Term	# of genes	p-value	Genes found in each term
GOTERM_BP_FAT	GO:0055114~oxidation reduction	14	0.000157971	ALDH1L1, AIFM2, AASS, PAH, RDH1, PPARGC1A, ALDH3A2, SC4MOL, SDR42E1, RDH19, DPYD, SRD5A2, RDH16, PRODH
SP_PIR_KEYWORDS	oxidoreductase	13	0.000176837	ALDH1L1, AIFM2, AASS, PAH, RDH1, ALDH3A2, SC4MOL, SDR42E1, RDH19, DPYD, SRD5A2, RDH16, PRODH
INTERPRO	IPR016040:NAD(P)-binding domain	5	0.0135966	SDR42E1, RDH19, RDH1, DPYD, RDH16
Annotation Cluster 3	Enrichment Score: 1.8
Category	Term	# of genes	p-value	Genes found in each term
GOTERM_CC_FAT	GO:0031966~mitochondrial membrane	8	0.00374604	SLC25A21, AIFM2, SLC25A34, GM14506, BNIP3, SLC3A1, LOC100047005, ALDH3A2, PRODH
GOTERM_CC_FAT	GO:0005740~mitochondrial envelope	8	0.00520926	SLC25A21, AIFM2, SLC25A34, GM14506, BNIP3, SLC3A1, LOC100047005, ALDH3A2, PRODH
GOTERM_CC_FAT	GO:0044429~mitochondrial part	9	0.0073112	PDK1, SLC25A21, AIFM2, SLC25A34, GM14506, BNIP3, SLC3A1, LOC100047005, ALDH3A2, PRODH
SP_PIR_KEYWORDS	mitochondrion	12	0.00828746	PDK1, AIFM2, GM14506, AASS, BNIP3, ECHDC3, MTIF3, SLC25A21, GLS2, SLC25A34, MTUS1, LOC100047005, PRODH
GOTERM_CC_FAT	GO:0031967~organelle envelope	9	0.00869792	SLC25A21, AIFM2, PTGDS, SLC25A34, GM14506, BNIP3, SLC3A1, LOC100047005, ALDH3A2, PRODH
GOTERM_CC_FAT	GO:0031975~envelope	9	0.0088843	SLC25A21, AIFM2, PTGDS, SLC25A34, GM14506, BNIP3, SLC3A1, LOC100047005, ALDH3A2, PRODH
GOTERM_CC_FAT	GO:0005739~mitochondrion	15	0.0106231	PDK1, ALDH1L1, AIFM2, GM14506, AASS, BNIP3, ECHDC3, SLC3A1, MTIF3, ALDH3A2, SLC25A21, GLS2, SLC25A34, LOC100047005, MTUS1, PRODH
GOTERM_CC_FAT	GO:0005743~mitochondrial inner membrane	6	0.0222847	SLC25A21, SLC25A34, SLC3A1, LOC100047005, ALDH3A2, PRODH
GOTERM_CC_FAT	GO:0019866~organelle inner membrane	6	0.0271947	SLC25A21, SLC25A34, SLC3A1, LOC100047005, ALDH3A2, PRODH
GOTERM_CC_FAT	GO:0031090~organelle membrane	10	0.0303706	SLC25A21, AIFM2, PTGDS, SLC25A34, GM14506, BNIP3, SLC3A1, RDH16, LOC100047005, ALDH3A2, PRODH
SP_PIR_KEYWORDS	transit peptide	6	0.14376	PDK1, GLS2, AASS, ECHDC3, MTIF3, PRODH
UP_SEQ_FEATURE	transit peptide:Mitochondrion	6	0.145073	PDK1, GLS2, AASS, ECHDC3, MTIF3, PRODH
Annotation Cluster 4	Enrichment Score: 1.7
Category	Term	# of genes	p-value	Genes found in each term
GOTERM_MF_FAT	GO:0004745~retinol dehydrogenase activity	3	0.00326244	RDH19, RDH1, RDH16
INTERPRO	IPR016040:NAD(P)-binding domain	5	0.0135966	SDR42E1, RDH19, RDH1, DPYD, RDH16
INTERPRO	IPR002347:Glucose/ribitol dehydrogenase	3	0.0456016	RDH19, RDH1, RDH16
INTERPRO	IPR002198:Short-chain dehydrogenase/reductase SDR	3	0.0578729	RDH19, RDH1, RDH16
Annotation Cluster 5	Enrichment Score: 1.6
Category	Term	# of genes	p-value	Genes found in each term
GOTERM_BP_FAT	GO:0008610~lipid biosynthetic process	8	0.00153456	PTGDS, ANG, SDR42E1, ETNK2, SRD5A2, PTDSS1, RDH16, SC4MOL
GOTERM_BP_FAT	GO:0045017~glycerolipid biosynthetic process	3	0.0468007	ANG, ETNK2, PTDSS1
GOTERM_BP_FAT	GO:0046486~glycerolipid metabolic process	3	0.17945	ANG, ETNK2, PTDSS1
Annotation Cluster 6	Enrichment Score: 1.5
Category	Term	# of genes	p-value	Genes found in each term
GOTERM_BP_FAT	GO:0030539~male genitalia development	3	0.0035044	SRD5A2, LGR4, GJB2
GOTERM_BP_FAT	GO:0048806~genitalia development	3	0.00818742	SRD5A2, LGR4, GJB2
GOTERM_BP_FAT	GO:0046546~development of primary male sexual characteristics	3	0.0397616	SRD5A2, LGR4, GJB2
GOTERM_BP_FAT	GO:0007548~sex differentiation	4	0.042567	DMRT2, SRD5A2, LGR4, GJB2
GOTERM_BP_FAT	GO:0046661~male sex differentiation	3	0.0453584	SRD5A2, LGR4, GJB2
GOTERM_BP_FAT	GO:0045137~development of primary sexual characteristics	3	0.127637	SRD5A2, LGR4, GJB2
GOTERM_BP_FAT	GO:0003006~reproductive developmental process	4	0.208444	DMRT2, SRD5A2, LGR4, GJB2
Cluster STEM #6: Sex-independent down-regulated genes (188 genes, STEM p-value = 4.3E-22)
Annotation Cluster 1	Enrichment Score: 2.6
Category	Term	# of genes	p-value	Genes found in each term
SP_PIR_KEYWORDS	glycoprotein	48	0.000195526	WNT5A, SLC44A4, EAR12, CDH3, TGFB2, MMRN2, NOV, LPHN3, GLT8D2, TOR3A, SLC1A6, DMKN, MRGPRX2, UPK1B, MSLN, HS6ST2, VNN1, ADAMTS10, FUT1, ASPH, ADAM8, ANO9, KCNE3, IL18R1, PTH2R, SCUBE2, PDPN, CHI3L1, EGFBP2, SECTM1A, FCGR1, SLAMF1, PCDH19, ATP13A5, NCAM1, INHBA, TNFAIP6, LYVE1, MGAT3, AMIGO3, ITGA6, EREG, INHBE, SULF1, SLC18A2, MPO, SEMA4D, ADAMTS4
SP_PIR_KEYWORDS	signal	41	0.000379669	WNT5A, EAR12, CDH3, TGFB2, MMRN2, NOV, LPHN3, TOR3A, METRN, DMKN, MSLN, VNN1, ADAMTS10, ADAM8, PQLC3, IL18R1, PTH2R, SCUBE2, PDPN, CHI3L1, IGF2, FGF21, EGFBP2, SECTM1A, FCGR1, SLAMF1, PCDH19, NCAM1, INHBA, TNFAIP6, LYVE1, AMIGO3, 1190002N15RIK, ITGA6, EREG, INHBE, SULF1, SLPI, MPO, SEMA4D, ADAMTS4
UP_SEQ_FEATURE	glycosylation site:N-linked (GlcNAc...)	46	0.00132386	WNT5A, SLC44A4, EAR12, CDH3, TGFB2, MMRN2, NOV, LPHN3, GLT8D2, TOR3A, SLC1A6, MRGPRX2, MSLN, VNN1, ADAMTS10, HS6ST2, FUT1, ASPH, ADAM8, ANO9, KCNE3, IL18R1, PTH2R, SCUBE2, PDPN, CHI3L1, EGFBP2, SECTM1A, FCGR1, SLAMF1, PCDH19, ATP13A5, NCAM1, INHBA, TNFAIP6, LYVE1, MGAT3, AMIGO3, ITGA6, EREG, INHBE, SULF1, SLC18A2, MPO, SEMA4D, ADAMTS4
UP_SEQ_FEATURE	signal peptide	41	0.00148039	WNT5A, EAR12, CDH3, TGFB2, MMRN2, NOV, LPHN3, TOR3A, METRN, DMKN, MSLN, VNN1, ADAMTS10, ADAM8, PQLC3, IL18R1, PTH2R, SCUBE2, PDPN, CHI3L1, IGF2, FGF21, EGFBP2, SECTM1A, FCGR1, SLAMF1, PCDH19, NCAM1, INHBA, TNFAIP6, LYVE1, AMIGO3, 1190002N15RIK, ITGA6, EREG, INHBE, SULF1, SLPI, MPO, SEMA4D, ADAMTS4
SP_PIR_KEYWORDS	disulfide bond	29	0.0318085	EAR12, TGFB2, MMRN2, NOV, LPHN3, ADAMTS10, ADAM8, GALNT12, IL18R1, SCUBE2, CHI3L1, IGF2, EGFBP2, SLAMF1, FCGR1, NCAM1, TNFAIP6, INHBA, LYVE1, AMIGO3, ITGA6, EREG, INHBE, SLC18A2, SLPI, MPO, SEMA4D, FABP5, ADAMTS4
UP_SEQ_FEATURE	disulfide bond	29	0.0463977	EAR12, TGFB2, MMRN2, NOV, LPHN3, ADAMTS10, ADAM8, GALNT12, IL18R1, SCUBE2, CHI3L1, IGF2, EGFBP2, SLAMF1, FCGR1, NCAM1, TNFAIP6, INHBA, LYVE1, AMIGO3, ITGA6, EREG, INHBE, SLC18A2, SLPI, MPO, SEMA4D, FABP5, ADAMTS4
Annotation Cluster 2	Enrichment Score: 2.4
Category	Term	# of genes	p-value	Genes found in each term
GOTERM_BP_FAT	GO:0016337~cell-cell adhesion	9	0.000370724	NCAM1, AMIGO3, ITGA6, PDPN, VNN1, CDH3, ADAM8, PCDH19, TGFB2
GOTERM_BP_FAT	GO:0007155~cell adhesion	12	0.00296329	NCAM1, TNFAIP6, LYVE1, AMIGO3, ITGA6, PDPN, MSLN, VNN1, CDH3, ADAM8, PCDH19, TGFB2
GOTERM_BP_FAT	GO:0022610~biological adhesion	12	0.00300398	NCAM1, TNFAIP6, LYVE1, AMIGO3, ITGA6, PDPN, MSLN, VNN1, CDH3, ADAM8, PCDH19, TGFB2
SP_PIR_KEYWORDS	cell adhesion	7	0.0831914	NCAM1, TNFAIP6, AMIGO3, ITGA6, MSLN, CDH3, PCDH19
Annotation Cluster 3	Enrichment Score: 2.2
Category	Term	# of genes	p-value	Genes found in each term
SP_PIR_KEYWORDS	growth factor	7	0.000534919	NOV, INHBA, EREG, INHBE, IGF2, FGF21, TGFB2
GOTERM_MF_FAT	GO:0008083~growth factor activity	7	0.000749685	NOV, INHBA, EREG, INHBE, IGF2, FGF21, TGFB2
GOTERM_BP_FAT	GO:0051781~positive regulation of cell division	3	0.0292513	EREG, IGF2, TGFB2
SP_PIR_KEYWORDS	mitogen	3	0.0314922	EREG, IGF2, TGFB2
GOTERM_BP_FAT	GO:0051302~regulation of cell division	3	0.0355313	EREG, IGF2, TGFB2
Annotation Cluster 4	Enrichment Score: 2.1
Category	Term	# of genes	p-value	Genes found in each term
SP_PIR_KEYWORDS	signal	41	0.000379669	WNT5A, EAR12, CDH3, TGFB2, MMRN2, NOV, LPHN3, TOR3A, METRN, DMKN, MSLN, VNN1, ADAMTS10, ADAM8, PQLC3, IL18R1, PTH2R, SCUBE2, PDPN, CHI3L1, IGF2, FGF21, EGFBP2, SECTM1A, FCGR1, SLAMF1, PCDH19, NCAM1, INHBA, TNFAIP6, LYVE1, AMIGO3, 1190002N15RIK, ITGA6, EREG, INHBE, SULF1, SLPI, MPO, SEMA4D, ADAMTS4
UP_SEQ_FEATURE	signal peptide	41	0.00148039	WNT5A, EAR12, CDH3, TGFB2, MMRN2, NOV, LPHN3, TOR3A, METRN, DMKN, MSLN, VNN1, ADAMTS10, ADAM8, PQLC3, IL18R1, PTH2R, SCUBE2, PDPN, CHI3L1, IGF2, FGF21, EGFBP2, SECTM1A, FCGR1, SLAMF1, PCDH19, NCAM1, INHBA, TNFAIP6, LYVE1, AMIGO3, 1190002N15RIK, ITGA6, EREG, INHBE, SULF1, SLPI, MPO, SEMA4D, ADAMTS4
GOTERM_CC_FAT	GO:0005576~extracellular region	23	0.0123247	WNT5A, SCUBE2, CHI3L1, IGF2, FGF21, SECTM1A, TGFB2, MMRN2, NOV, INHBA, 1190002N15RIK, METRN, EREG, INHBE, DMKN, APOL10C, MSLN, SULF1, APOL10B, APOL10A, ADAMTS10, SLPI, VNN1, ADAMTS4
GOTERM_CC_FAT	GO:0044421~extracellular region part	13	0.0203821	WNT5A, SCUBE2, CHI3L1, IGF2, TGFB2, MMRN2, METRN, EREG, DMKN, SULF1, ADAMTS10, VNN1, ADAMTS4
GOTERM_CC_FAT	GO:0005615~extracellular space	10	0.020999	METRN, EREG, SCUBE2, DMKN, SULF1, CHI3L1, VNN1, IGF2, MMRN2, TGFB2
SP_PIR_KEYWORDS	Secreted	18	0.0586717	WNT5A, CHI3L1, IGF2, FGF21, SECTM1A, TGFB2, MMRN2, NOV, INHBA, 1190002N15RIK, METRN, EREG, INHBE, DMKN, MSLN, ADAMTS10, SLPI, ADAMTS4
Annotation Cluster 5	Enrichment Score: 2.1
Category	Term	# of genes	p-value	Genes found in each term
KEGG_PATHWAY	mmu03320:PPAR signaling pathway	7	1.98769e-05	SCD1, LOC100044218, EHHADH, FABP1, FABP2, FABP5L2, FABP5
PIR_SUPERFAMILY	PIRSF002390:lipid binding protein, FABP type	3	0.0042224	FABP1, FABP2, FABP5
PIR_SUPERFAMILY	PIRSF500199:intracellular lipid-binding protein	3	0.0042224	FABP1, FABP2, FABP5
INTERPRO	IPR000463:Cytosolic fatty-acid binding	3	0.00613909	FABP1, FABP2, FABP5
GOTERM_MF_FAT	GO:0008289~lipid binding	8	0.0168726	ANXA8, PLEKHA8, APOL10C, APOL10B, APOL10A, VNN1, FABP1, FABP2, FABP5
INTERPRO	IPR000566:Lipocalin-related protein and Bos/Can/Equ allergen	3	0.0577444	FABP1, FABP2, FABP5
INTERPRO	IPR012674:Calycin	3	0.0641266	FABP1, FABP2, FABP5
SP_PIR_KEYWORDS	lipid-binding	3	0.163457	FABP1, FABP2, FABP5
Annotation Cluster 6	Enrichment Score: 1.9
Category	Term	# of genes	p-value	Genes found in each term
GOTERM_BP_FAT	GO:0051085~chaperone mediated protein folding requiring cofactor	3	0.00343946	TOR3A, DNAJB1, HSPA8, LOC641192
GOTERM_BP_FAT	GO:0051084~'de novo' posttranslational protein folding	3	0.00469659	TOR3A, DNAJB1, HSPA8, LOC641192
GOTERM_BP_FAT	GO:0006458~'de novo' protein folding	3	0.00469659	TOR3A, DNAJB1, HSPA8, LOC641192
GOTERM_BP_FAT	GO:0006457~protein folding	3	0.243457	TOR3A, DNAJB1, HSPA8, LOC641192
Annotation Cluster 7	Enrichment Score: 1.8
Category	Term	# of genes	p-value	Genes found in each term
GOTERM_BP_FAT	GO:0051130~positive regulation of cellular component organization	6	0.00214261	CTTNBP2, METRN, CDKN1B, EREG, SEMA4D, FCGR1
GOTERM_BP_FAT	GO:0008285~negative regulation of cell proliferation	6	0.0257582	WNT5A, CTTNBP2, CDKN1B, EREG, ASPH, TGFB2
GOTERM_BP_FAT	GO:0033043~regulation of organelle organization	5	0.0277874	CTTNBP2, CDKN1B, EREG, CAPZB, VILL
GOTERM_BP_FAT	GO:0010638~positive regulation of organelle organization	3	0.0570574	CTTNBP2, CDKN1B, EREG
Annotation Cluster 8	Enrichment Score: 1.5
Category	Term	# of genes	p-value	Genes found in each term
SP_PIR_KEYWORDS	growth factor	7	0.000534919	NOV, INHBA, EREG, INHBE, IGF2, FGF21, TGFB2
GOTERM_MF_FAT	GO:0008083~growth factor activity	7	0.000749685	NOV, INHBA, EREG, INHBE, IGF2, FGF21, TGFB2
PIR_SUPERFAMILY	PIRSF800009:TGF-beta-like cysteine-knot cytokine	3	0.0165108	INHBA, INHBE, TGFB2
INTERPRO	IPR015615:Transforming growth factor-beta-related	3	0.0265632	INHBA, INHBE, TGFB2
INTERPRO	IPR017948:Transforming growth factor beta, conserved site	3	0.034765	INHBA, INHBE, TGFB2
INTERPRO	IPR001839:Transforming growth factor beta	3	0.034765	INHBA, INHBE, TGFB2
SMART	SM00204:TGFB	3	0.0452492	INHBA, INHBE, TGFB2
KEGG_PATHWAY	mmu04350:TGF-beta signaling pathway	3	0.132743	INHBA, INHBE, TGFB2
SP_PIR_KEYWORDS	hormone	3	0.189021	INHBA, INHBE, IGF2
GOTERM_MF_FAT	GO:0005179~hormone activity	3	0.215202	INHBA, INHBE, IGF2
KEGG_PATHWAY	mmu04060:Cytokine-cytokine receptor interaction	4	0.264067	IL18R1, INHBA, INHBE, TGFB2
Annotation Cluster 9	Enrichment Score: 1.4
Category	Term	# of genes	p-value	Genes found in each term
GOTERM_BP_FAT	GO:0032271~regulation of protein polymerization	4	0.0087235	CTTNBP2, CDKN1B, CAPZB, VILL
GOTERM_BP_FAT	GO:0043254~regulation of protein complex assembly	4	0.0124795	CTTNBP2, CDKN1B, CAPZB, VILL
GOTERM_BP_FAT	GO:0033043~regulation of organelle organization	5	0.0277874	CTTNBP2, CDKN1B, EREG, CAPZB, VILL
GOTERM_BP_FAT	GO:0044087~regulation of cellular component biogenesis	4	0.0285732	CTTNBP2, CDKN1B, CAPZB, VILL
GOTERM_BP_FAT	GO:0051493~regulation of cytoskeleton organization	4	0.0374404	CTTNBP2, CDKN1B, CAPZB, VILL
GOTERM_BP_FAT	GO:0007010~cytoskeleton organization	6	0.0955904	CTTNBP2, ENAH, GM6226, CAPZB, CAPN3, VILL
GOTERM_MF_FAT	GO:0008092~cytoskeletal protein binding	5	0.393301	CTTNBP2, ENAH, AIF1L, CAPZB, VILL
STEM Cluster #7: Sex-independent down regulated genes (114 genes, STEM p-value = 1E-03)
Annotation Cluster 1	Enrichment Score: 3.6
Category	Term	# of genes	p-value	Genes found in each term
SP_PIR_KEYWORDS	lipid synthesis	7	2.25501e-06	LOC674674, GM11295, MVD, HMGCR, FDPS, FASN, ACLY, LOC634846, BRCA1
GOTERM_BP_FAT	GO:0008610~lipid biosynthetic process	9	1.52937e-05	LOC674674, GM11295, MVD, HMGCR, LASS3, FDPS, FASN, ACLY, LOC634846, PNPLA3, BRCA1
GOTERM_CC_FAT	GO:0005739~mitochondrion	6	0.583323	LOC674674, GM11295, NLRP5, FDPS, FASN, ACLY, LOC634846, GM12892
Annotation Cluster 2	Enrichment Score: 2.7
Category	Term	# of genes	p-value	Genes found in each term
SP_PIR_KEYWORDS	lipid synthesis	7	2.25501e-06	LOC674674, GM11295, MVD, HMGCR, FDPS, FASN, ACLY, LOC634846, BRCA1
GOTERM_BP_FAT	GO:0008203~cholesterol metabolic process	5	0.000168182	LOC674674, MVD, HMGCR, FDPS, PCSK9, LOC634846, VLDLR
GOTERM_BP_FAT	GO:0016125~sterol metabolic process	5	0.000243177	LOC674674, MVD, HMGCR, FDPS, PCSK9, LOC634846, VLDLR
KEGG_PATHWAY	mmu00900:Terpenoid backbone biosynthesis	3	0.00187408	LOC674674, MVD, HMGCR, FDPS, LOC634846
SP_PIR_KEYWORDS	Cholesterol biosynthesis	3	0.00216387	LOC674674, MVD, HMGCR, FDPS, LOC634846
GOTERM_BP_FAT	GO:0008299~isoprenoid biosynthetic process	3	0.00340304	LOC674674, MVD, HMGCR, FDPS, LOC634846
GOTERM_BP_FAT	GO:0006695~cholesterol biosynthetic process	3	0.00371768	LOC674674, MVD, HMGCR, FDPS, LOC634846
GOTERM_BP_FAT	GO:0008202~steroid metabolic process	5	0.00378956	LOC674674, MVD, HMGCR, FDPS, PCSK9, LOC634846, VLDLR
SP_PIR_KEYWORDS	sterol biosynthesis	3	0.0038455	LOC674674, MVD, HMGCR, FDPS, LOC634846
GOTERM_BP_FAT	GO:0016126~sterol biosynthetic process	3	0.00627948	LOC674674, MVD, HMGCR, FDPS, LOC634846
SP_PIR_KEYWORDS	Steroid biosynthesis	3	0.0104441	LOC674674, MVD, HMGCR, FDPS, LOC634846
GOTERM_BP_FAT	GO:0006720~isoprenoid metabolic process	3	0.0161797	LOC674674, MVD, HMGCR, FDPS, LOC634846
GOTERM_BP_FAT	GO:0006694~steroid biosynthetic process	3	0.0323489	LOC674674, MVD, HMGCR, FDPS, LOC634846
Annotation Cluster 3	Enrichment Score: 1.9
Category	Term	# of genes	p-value	Genes found in each term
SP_PIR_KEYWORDS	lipid synthesis	7	2.25501e-06	LOC674674, GM11295, MVD, HMGCR, FDPS, FASN, ACLY, LOC634846, BRCA1
SP_PIR_KEYWORDS	Fatty acid biosynthesis	3	0.0136541	GM11295, FASN, BRCA1
GOTERM_BP_FAT	GO:0006633~fatty acid biosynthetic process	3	0.0411344	GM11295, FASN, BRCA1
GOTERM_BP_FAT	GO:0046394~carboxylic acid biosynthetic process	3	0.107997	GM11295, FASN, BRCA1
GOTERM_BP_FAT	GO:0016053~organic acid biosynthetic process	3	0.107997	GM11295, FASN, BRCA1
GOTERM_BP_FAT	GO:0006631~fatty acid metabolic process	3	0.165878	GM11295, FASN, BRCA1

## Sheet: Additional File 5B
Additional File 5B. Significant DAVID functional annotation clusters found for each male-specific STEM cluster
STEM Cluster #8: Male-specific genes (276 genes, STEM p-value = 2.5E-188)
Annotation Cluster 1	Enrichment Score: 5.8
Category	Term	# of genes	p-value	Genes found in each term
INTERPRO	IPR002971:Mus/Rat 1 allergen	7	2.46719e-10	MUP5, MUP4, MUP21, MUP20, MUP6, LOC100048885, MUP-PS15, MUP3, LOC100048884, LOC100189605, MUP9
INTERPRO	IPR002345:Lipocalin	7	1.98707e-06	MUP5, MUP4, MUP21, MUP20, MUP6, LOC100048885, MUP-PS15, MUP3, LOC100048884, LOC100189605, MUP9
PIR_SUPERFAMILY	PIRSF500264:alpha-2u-globulin	4	2.42522e-06	MUP5, MUP4, LOC100048885, MUP3, LOC100048884, LOC100189605, MUP9
GOTERM_MF_FAT	GO:0005549~odorant binding	9	2.81195e-06	MUP5, MUP4, MUP6, LOC100048885, MUP3, LOC100048884, LOC100189605, VMN1R214, MUP21, MUP20, MUP-PS15, MUP9, OLFR73
INTERPRO	IPR000566:Lipocalin-related protein and Bos/Can/Equ allergen	7	2.90701e-06	MUP5, MUP4, MUP21, MUP20, MUP6, LOC100048885, MUP-PS15, MUP3, LOC100048884, LOC100189605, MUP9
INTERPRO	IPR012674:Calycin	7	4.14734e-06	MUP5, MUP4, MUP21, MUP20, MUP6, LOC100048885, MUP-PS15, MUP3, LOC100048884, LOC100189605, MUP9
SP_PIR_KEYWORDS	pheromone-binding	4	9.27684e-06	MUP5, MUP4, LOC100048885, MUP3, LOC100048884, LOC100189605, MUP9
PIR_SUPERFAMILY	PIRSF002514:lipocalin	5	1.404e-05	MUP5, MUP4, MUP6, LOC100048885, MUP-PS15, MUP3, LOC100048884, LOC100189605, MUP9
GOTERM_MF_FAT	GO:0005550~pheromone binding	8	1.73674e-05	MUP5, MUP4, VMN1R214, MUP21, MUP20, MUP6, LOC100048885, MUP-PS15, MUP3, LOC100048884, LOC100189605, MUP9
Annotation Cluster 2	Enrichment Score: 2.2
Category	Term	# of genes	p-value	Genes found in each term
SP_PIR_KEYWORDS	Monooxygenase	7	0.000207375	CYP2D40, CYP2F2, CYP46A1, CYP21A1, CYP2D12, TH, CYP4V3
INTERPRO	IPR002401:Cytochrome P450, E-class, group I	6	0.0002759	CYP2D40, CYP2F2, CYP46A1, CYP21A1, CYP2D12, CYP4V3
INTERPRO	IPR017973:Cytochrome P450, C-terminal region	6	0.000543363	CYP2D40, CYP2F2, CYP46A1, CYP21A1, CYP2D12, CYP4V3
INTERPRO	IPR001128:Cytochrome P450	6	0.000753368	CYP2D40, CYP2F2, CYP46A1, CYP21A1, CYP2D12, CYP4V3
INTERPRO	IPR017972:Cytochrome P450, conserved site	6	0.000835276	CYP2D40, CYP2F2, CYP46A1, CYP21A1, CYP2D12, CYP4V3
COG_ONTOLOGY	Secondary metabolites biosynthesis, transport, and catabolism	6	0.00108151	CYP2D40, CYP2F2, CYP46A1, CYP21A1, CYP2D12, CYP4V3
SP_PIR_KEYWORDS	heme	6	0.00521929	CYP2D40, CYP2F2, CYP46A1, CYP21A1, CYP2D12, CYP4V3
GOTERM_MF_FAT	GO:0009055~electron carrier activity	7	0.00692875	NOX4, CYP2D40, CYP2F2, CYP46A1, CYP21A1, CYP2D12, CYP4V3
GOTERM_MF_FAT	GO:0020037~heme binding	6	0.00713342	CYP2D40, CYP2F2, CYP46A1, CYP21A1, CYP2D12, CYP4V3
GOTERM_MF_FAT	GO:0046906~tetrapyrrole binding	6	0.00866858	CYP2D40, CYP2F2, CYP46A1, CYP21A1, CYP2D12, CYP4V3
GOTERM_MF_FAT	GO:0005506~iron ion binding	8	0.0248385	NOX4, CYP2D40, CYP2F2, CYP46A1, CYP21A1, CYP2D12, TH, CYP4V3
UP_SEQ_FEATURE	metal ion-binding site:Iron (heme axial ligand)	4	0.0336272	CYP2F2, CYP46A1, CYP21A1, CYP4V3
SP_PIR_KEYWORDS	oxidoreductase	10	0.0363724	NOX4, CYP2D40, CYP2F2, CYP46A1, CYP21A1, CYP2D12, TH, LDHD, UGDH, CYP4V3
SP_PIR_KEYWORDS	iron	7	0.0409929	CYP2D40, CYP2F2, CYP46A1, CYP21A1, CYP2D12, TH, CYP4V3
GOTERM_BP_FAT	GO:0055114~oxidation reduction	10	0.0943888	NOX4, CYP2D40, CYP2F2, CYP46A1, CYP21A1, CYP2D12, TH, LDHD, UGDH, CYP4V3
SP_PIR_KEYWORDS	microsome	3	0.184984	CYP2F2, CYP46A1, CYP21A1
Annotation Cluster 3	Enrichment Score: 1.7
Category	Term	# of genes	p-value	Genes found in each term
GOTERM_CC_FAT	GO:0005626~insoluble fraction	12	0.00324429	GM3655, GDF1, PLXNA1, CYP2F2, CYP46A1, CYP21A1, HSPB1, PCDHGC5, SORT1, ERC2, SYTL1, MTMR7
GOTERM_CC_FAT	GO:0005624~membrane fraction	11	0.00754695	GM3655, GDF1, PLXNA1, CYP2F2, CYP46A1, CYP21A1, PCDHGC5, SORT1, ERC2, SYTL1, MTMR7
GOTERM_CC_FAT	GO:0000267~cell fraction	12	0.00795271	GM3655, GDF1, PLXNA1, CYP2F2, CYP46A1, CYP21A1, HSPB1, PCDHGC5, SORT1, ERC2, SYTL1, MTMR7
GOTERM_CC_FAT	GO:0005792~microsome	6	0.0134242	GM3655, GDF1, CYP2F2, CYP46A1, CYP21A1, SORT1
GOTERM_CC_FAT	GO:0042598~vesicular fraction	6	0.0153235	GM3655, GDF1, CYP2F2, CYP46A1, CYP21A1, SORT1
UP_SEQ_FEATURE	metal ion-binding site:Iron (heme axial ligand)	4	0.0336272	CYP2F2, CYP46A1, CYP21A1, CYP4V3
SP_PIR_KEYWORDS	endoplasmic reticulum	10	0.085858	NOX4, GM3655, GDF1, CYP2F2, CYP46A1, CLSTN3, CYP21A1, SORT1, CYP4V3, G6PC2
GOTERM_CC_FAT	GO:0005783~endoplasmic reticulum	10	0.22653	NOX4, GM3655, GDF1, CYP2F2, CYP46A1, CLSTN3, CYP21A1, SORT1, CYP4V3, G6PC2
STEM Cluster #9: Male-specific genes (115 genes, STEM p-value = 3.3E-51)
Annotation Cluster 1	Enrichment Score: 4.3
Category	Term	# of genes	p-value	Genes found in each term
INTERPRO	IPR002213:UDP-glucuronosyl/UDP-glucosyltransferase	6	1.79479e-09	UGT2B38, UGT2B37, UGT2B36, UGT2B35, UGT2B1, UGT2B5
KEGG_PATHWAY	mmu00140:Steroid hormone biosynthesis	7	3.77132e-07	HSD3B2, CYP7B1, UGT2B36, UGT2B1, HSD3B5, UGT2B5, SRD5A1
PIR_SUPERFAMILY	PIRSF005678:glucuronosyltransferase	5	3.91405e-07	UGT2B38, UGT2B37, UGT2B36, UGT2B35, UGT2B5
KEGG_PATHWAY	mmu00150:Androgen and estrogen metabolism	6	2.01221e-06	HSD3B2, UGT2B36, UGT2B1, HSD3B5, UGT2B5, SRD5A1
KEGG_PATHWAY	mmu00983:Drug metabolism	6	1.3507e-05	ES22, UGT2B36, UGT2B1, UGT2B5, GM4738, TPMT
KEGG_PATHWAY	mmu00500:Starch and sucrose metabolism	5	8.27746e-05	UGT2B36, ENPP3, UGT2B1, UGT2B5, TREH
KEGG_PATHWAY	mmu00982:Drug metabolism	6	0.000119565	CYP2D9, UGT2B36, UGT2B1, AOX1, UGT2B5, GSTP2, GSTP1
KEGG_PATHWAY	mmu00980:Metabolism of xenobiotics by cytochrome P450	5	0.000878488	UGT2B36, UGT2B1, UGT2B5, EPHX1, GSTP2, GSTP1
KEGG_PATHWAY	mmu00860:Porphyrin and chlorophyll metabolism	4	0.0009618	UGT2B36, ALAS2, UGT2B1, UGT2B5
KEGG_PATHWAY	mmu00830:Retinol metabolism	5	0.000983299	CYP4A12B, UGT2B36, CYP4A12A, UGT2B1, UGT2B5
KEGG_PATHWAY	mmu00053:Ascorbate and aldarate metabolism	3	0.00424731	UGT2B36, UGT2B1, UGT2B5
KEGG_PATHWAY	mmu00040:Pentose and glucuronate interconversions	3	0.00545558	UGT2B36, UGT2B1, UGT2B5
SP_PIR_KEYWORDS	glycosyltransferase	5	0.0107636	UGT2B37, UGT2B36, UGT2B35, UGT2B1, UGT2B5
Annotation Cluster 2	Enrichment Score: 3.3
Category	Term	# of genes	p-value	Genes found in each term
KEGG_PATHWAY	mmu00140:Steroid hormone biosynthesis	7	3.77132e-07	HSD3B2, CYP7B1, UGT2B36, UGT2B1, HSD3B5, UGT2B5, SRD5A1
KEGG_PATHWAY	mmu00150:Androgen and estrogen metabolism	6	2.01221e-06	HSD3B2, UGT2B36, UGT2B1, HSD3B5, UGT2B5, SRD5A1
GOTERM_BP_FAT	GO:0006694~steroid biosynthetic process	4	0.00326861	HSD3B2, CYP7B1, HSD3B5, SRD5A1
GOTERM_MF_FAT	GO:0016229~steroid dehydrogenase activity	3	0.00548793	HSD3B2, HSD3B5, SRD5A1
GOTERM_BP_FAT	GO:0008202~steroid metabolic process	4	0.0299773	HSD3B2, CYP7B1, HSD3B5, SRD5A1
GOTERM_BP_FAT	GO:0008610~lipid biosynthetic process	5	0.0314194	HSD3B2, CYP7B1, ELOVL3, HSD3B5, SRD5A1
Annotation Cluster 3	Enrichment Score: 3.0
Category	Term	# of genes	p-value	Genes found in each term
GOTERM_CC_FAT	GO:0005783~endoplasmic reticulum	16	3.36817e-06	CYP2D9, CYP2U1, HSD3B2, ES22, NAT8, HSD3B5, EPHX1, ADORA1, MOXD1, CYP7B1, CYP4A12A, FITM1, ELOVL3, UGT2B5, SRD5A1, GM4738
SP_PIR_KEYWORDS	microsome	7	4.56268e-06	CYP2D9, CYP2U1, CYP7B1, CYP4A12A, UGT2B5, EPHX1, SRD5A1
SP_PIR_KEYWORDS	endoplasmic reticulum	14	5.95544e-06	CYP2U1, HSD3B2, CYP2D9, ES22, HSD3B5, EPHX1, MOXD1, CYP7B1, CYP4A12A, FITM1, ELOVL3, UGT2B5, SRD5A1, GM4738
SP_PIR_KEYWORDS	Monooxygenase	7	7.12735e-06	CYP2D9, CYP4A12B, CYP2U1, CYP7B1, CYP4A12A, CYP2J9, MOXD1
GOTERM_MF_FAT	GO:0009055~electron carrier activity	8	1.11071e-05	CYP2D9, CYP4A12B, CYP2U1, CYP7B1, CYP4A12A, CYP2J9, AOX1, AOX3
INTERPRO	IPR001128:Cytochrome P450	6	3.99965e-05	CYP2D9, CYP4A12B, CYP2U1, CYP7B1, CYP4A12A, CYP2J9
INTERPRO	IPR017972:Cytochrome P450, conserved site	6	4.46241e-05	CYP2D9, CYP4A12B, CYP2U1, CYP7B1, CYP4A12A, CYP2J9
GOTERM_BP_FAT	GO:0055114~oxidation reduction	12	9.172e-05	CYP2D9, CYP4A12B, CYP2U1, HSD3B2, CYP7B1, CYP4A12A, CYP2J9, AOX1, HSD3B5, AOX3, SRD5A1, MOXD1
GOTERM_CC_FAT	GO:0005792~microsome	7	0.000142931	CYP2D9, CYP2U1, CYP7B1, CYP4A12A, UGT2B5, EPHX1, SRD5A1
COG_ONTOLOGY	Secondary metabolites biosynthesis, transport, and catabolism	7	0.000155011	CYP2D9, CYP4A12B, CYP2U1, CYP7B1, CYP4A12A, CYP2D34, CYP2J9
SP_PIR_KEYWORDS	oxidoreductase	11	0.000167677	CYP2D9, CYP4A12B, CYP2U1, HSD3B2, CYP7B1, CYP4A12A, CYP2J9, AOX1, HSD3B5, SRD5A1, MOXD1
GOTERM_CC_FAT	GO:0042598~vesicular fraction	7	0.000171637	CYP2D9, CYP2U1, CYP7B1, CYP4A12A, UGT2B5, EPHX1, SRD5A1
GOTERM_MF_FAT	GO:0020037~heme binding	6	0.000219306	CYP2D9, CYP4A12B, CYP2U1, CYP7B1, CYP4A12A, CYP2J9
INTERPRO	IPR002401:Cytochrome P450, E-class, group I	5	0.000253191	CYP2D9, CYP4A12B, CYP2U1, CYP4A12A, CYP2J9
GOTERM_MF_FAT	GO:0046906~tetrapyrrole binding	6	0.000273396	CYP2D9, CYP4A12B, CYP2U1, CYP7B1, CYP4A12A, CYP2J9
GOTERM_MF_FAT	GO:0005506~iron ion binding	8	0.000313001	CYP2D9, CYP4A12B, CYP2U1, CYP7B1, CYP4A12A, CYP2J9, AOX1, AOX3
SP_PIR_KEYWORDS	heme	6	0.000370003	CYP2D9, CYP4A12B, CYP2U1, CYP7B1, CYP4A12A, CYP2J9
INTERPRO	IPR017973:Cytochrome P450, C-terminal region	5	0.000442968	CYP2D9, CYP4A12B, CYP2U1, CYP4A12A, CYP2J9
SP_PIR_KEYWORDS	iron	8	0.000465866	CYP2D9, CYP4A12B, CYP2U1, CYP7B1, CYP4A12A, CYP2J9, AOX1, AOX3
GOTERM_MF_FAT	GO:0016712~oxidoreductase activity, acting on paired donors, with incorporation or reduction of molecular oxygen, reduced flavin or flavoprotein as one donor, and incorporation of one atom of oxygen	4	0.00063136	CYP2D9, CYP2U1, CYP4A12A, CYP2J9
GOTERM_CC_FAT	GO:0005624~membrane fraction	9	0.00205975	CYP2D9, CYP2U1, CYP7B1, SSTR2, CYP4A12A, ARSA, UGT2B5, EPHX1, SRD5A1
GOTERM_CC_FAT	GO:0005626~insoluble fraction	9	0.00255618	CYP2D9, CYP2U1, CYP7B1, SSTR2, CYP4A12A, ARSA, UGT2B5, EPHX1, SRD5A1
GOTERM_CC_FAT	GO:0000267~cell fraction	9	0.00533364	CYP2D9, CYP2U1, CYP7B1, SSTR2, CYP4A12A, ARSA, UGT2B5, EPHX1, SRD5A1
GOTERM_MF_FAT	GO:0070330~aromatase activity	3	0.00749099	CYP2D9, CYP2U1, CYP4A12A
UP_SEQ_FEATURE	metal ion-binding site:Iron (heme axial ligand)	4	0.00823819	CYP2D9, CYP2U1, CYP7B1, CYP4A12A
KEGG_PATHWAY	mmu00590:Arachidonic acid metabolism	4	0.0171082	CYP4A12B, CYP2U1, CYP4A12A, CYP2J9
SP_PIR_KEYWORDS	transmembrane protein	5	0.0757778	CYP2D9, EGFR, SSTR2, CYP4A12A, UGT2B5
SP_PIR_KEYWORDS	metal-binding	16	0.172702	CYP2D9, CYP2U1, CYP2J9, OVCH2, ENPP3, PIM1, KLF17, GDPD1, MOXD1, CYP4A12B, CYP7B1, CYP4A12A, ADAT3, AOX1, ARSA, AOX3
GOTERM_MF_FAT	GO:0046872~metal ion binding	18	0.291868	CYP2D9, CYP2U1, CYP2J9, OVCH2, ENPP3, CAPN8, PIM1, KLF17, GPR98, MOXD1, CYP4A12B, CYP7B1, DNASE1, CYP4A12A, ADAT3, AOX1, ARSA, AOX3
GOTERM_MF_FAT	GO:0043169~cation binding	18	0.306507	CYP2D9, CYP2U1, CYP2J9, OVCH2, ENPP3, CAPN8, PIM1, KLF17, GPR98, MOXD1, CYP4A12B, CYP7B1, DNASE1, CYP4A12A, ADAT3, AOX1, ARSA, AOX3
GOTERM_MF_FAT	GO:0043167~ion binding	18	0.327435	CYP2D9, CYP2U1, CYP2J9, OVCH2, ENPP3, CAPN8, PIM1, KLF17, GPR98, MOXD1, CYP4A12B, CYP7B1, DNASE1, CYP4A12A, ADAT3, AOX1, ARSA, AOX3
GOTERM_CC_FAT	GO:0019898~extrinsic to membrane	4	0.365123	CYP2D9, CYP7B1, CYP4A12A, ARSA
GOTERM_MF_FAT	GO:0046914~transition metal ion binding	12	0.417757	CYP2D9, CYP4A12B, CYP2U1, CYP7B1, CYP4A12A, CYP2J9, ADAT3, AOX1, PIM1, AOX3, KLF17, MOXD1
Annotation Cluster 4	Enrichment Score: 2.5
Category	Term	# of genes	p-value	Genes found in each term
KEGG_PATHWAY	mmu04610:Complement and coagulation cascades	5	0.00141971	C8A, C8B, C9, LOC100045680, C6
BIOCARTA	m_classicPathway:Classical Complement Pathway	3	0.00307007	C9, LOC100045680, C6
BIOCARTA	m_lectinPathway:Lectin Induced Complement Pathway	3	0.00307007	C9, LOC100045680, C6
KEGG_PATHWAY	mmu05322:Systemic lupus erythematosus	5	0.00452394	C8A, C8B, C9, LOC100045680, C6
BIOCARTA	m_compPathway:Complement Pathway	3	0.00591946	C9, LOC100045680, C6
Annotation Cluster 5	Enrichment Score: 2.3
Category	Term	# of genes	p-value	Genes found in each term
SMART	SM00457:MACPF	4	6.21689e-06	C8A, C8B, C9, C6
SMART	SM00192:LDLa	5	1.22116e-05	C8A, C8B, C9, C6, NETO1
INTERPRO	IPR001862:Membrane attack complex component/perforin/complement C9	4	1.74163e-05	C8A, C8B, C9, C6
UP_SEQ_FEATURE	domain:LDL-receptor class A	4	4.55852e-05	C8A, C8B, C9, NETO1
INTERPRO	IPR002172:Low density lipoprotein-receptor, class A, cysteine-rich	5	4.88015e-05	C8A, C8B, C9, C6, NETO1
PIR_SUPERFAMILY	PIRSF002481:complement C9	3	8.94303e-05	C8A, C8B, C9
SP_PIR_KEYWORDS	membrane attack complex	3	0.000182056	C8A, C8B, C9
SP_PIR_KEYWORDS	complement pathway	4	0.000186706	C8A, C8B, C9, LOC100045680
GOTERM_CC_FAT	GO:0005579~membrane attack complex	3	0.000202383	C8A, C8B, C9
UP_SEQ_FEATURE	domain:MACPF	3	0.000255655	C8A, C8B, C9
GOTERM_BP_FAT	GO:0006958~complement activation, classical pathway	4	0.000262202	C8A, C8B, C9, LOC100045680
GOTERM_BP_FAT	GO:0002455~humoral immune response mediated by circulating immunoglobulin	4	0.00041645	C8A, C8B, C9, LOC100045680
GOTERM_BP_FAT	GO:0002541~activation of plasma proteins involved in acute inflammatory response	4	0.000452961	C8A, C8B, C9, LOC100045680
GOTERM_BP_FAT	GO:0006956~complement activation	4	0.000452961	C8A, C8B, C9, LOC100045680
GOTERM_BP_FAT	GO:0006957~complement activation, alternative pathway	3	0.000761406	C8A, C8B, C9
SP_PIR_KEYWORDS	complement alternate pathway	3	0.00080786	C8A, C8B, C9
SMART	SM00209:TSP1	4	0.000830963	C8A, C8B, C9, C6
KEGG_PATHWAY	mmu04610:Complement and coagulation cascades	5	0.00141971	C8A, C8B, C9, LOC100045680, C6
GOTERM_BP_FAT	GO:0006959~humoral immune response	4	0.00149171	C8A, C8B, C9, LOC100045680
KEGG_PATHWAY	mmu05020:Prion diseases	4	0.0015155	C8A, C8B, C9, C6
SP_PIR_KEYWORDS	cytolysis	3	0.0016155	C8A, C8B, C9
INTERPRO	IPR000884:Thrombospondin, type 1 repeat	4	0.0022189	C8A, C8B, C9, C6
GOTERM_BP_FAT	GO:0016064~immunoglobulin mediated immune response	4	0.0023254	C8A, C8B, C9, LOC100045680
GOTERM_BP_FAT	GO:0019724~B cell mediated immunity	4	0.00254272	C8A, C8B, C9, LOC100045680
GOTERM_BP_FAT	GO:0051605~protein maturation by peptide bond cleavage	4	0.00254272	C8A, C8B, C9, LOC100045680
GOTERM_BP_FAT	GO:0002449~lymphocyte mediated immunity	4	0.00396139	C8A, C8B, C9, LOC100045680
GOTERM_BP_FAT	GO:0019835~cytolysis	3	0.00413359	C8A, C8B, C9
SP_PIR_KEYWORDS	innate immunity	4	0.0041678	C8A, C8B, C9, LOC100045680
KEGG_PATHWAY	mmu05322:Systemic lupus erythematosus	5	0.00452394	C8A, C8B, C9, LOC100045680, C6
GOTERM_BP_FAT	GO:0002526~acute inflammatory response	4	0.00473731	C8A, C8B, C9, LOC100045680
GOTERM_BP_FAT	GO:0002250~adaptive immune response	4	0.00524393	C8A, C8B, C9, LOC100045680
GOTERM_BP_FAT	GO:0002460~adaptive immune response based on somatic recombination of immune receptors built from immunoglobulin superfamily domains	4	0.00524393	C8A, C8B, C9, LOC100045680
GOTERM_BP_FAT	GO:0002253~activation of immune response	4	0.00559912	C8A, C8B, C9, LOC100045680
GOTERM_BP_FAT	GO:0002443~leukocyte mediated immunity	4	0.00615848	C8A, C8B, C9, LOC100045680
GOTERM_BP_FAT	GO:0016485~protein processing	4	0.0063521	C8A, C8B, C9, LOC100045680
GOTERM_BP_FAT	GO:0051604~protein maturation	4	0.00759011	C8A, C8B, C9, LOC100045680
GOTERM_BP_FAT	GO:0045087~innate immune response	4	0.0102082	C8A, C8B, C9, LOC100045680
SP_PIR_KEYWORDS	polymorphism	5	0.0102224	LY6A, C8A, C8B, LOC100045680, AOX1
GOTERM_BP_FAT	GO:0002252~immune effector process	4	0.0158328	C8A, C8B, C9, LOC100045680
UP_SEQ_FEATURE	sequence variant	6	0.0176447	LY6A, C8A, C8B, AOX1, TPMT, CLEC2H
GOTERM_BP_FAT	GO:0050778~positive regulation of immune response	4	0.0193695	C8A, C8B, C9, LOC100045680
UP_SEQ_FEATURE	domain:EGF-like	3	0.0328798	C8A, C8B, C9
GOTERM_BP_FAT	GO:0048584~positive regulation of response to stimulus	4	0.0430923	C8A, C8B, C9, LOC100045680
GOTERM_CC_FAT	GO:0046930~pore complex	3	0.0436573	C8A, C8B, C9
SP_PIR_KEYWORDS	immune response	4	0.0452369	C8A, C8B, C9, LOC100045680
INTERPRO	IPR013032:EGF-like region, conserved site	5	0.047511	C8A, C8B, LAMA3, C9, C6
GOTERM_BP_FAT	GO:0002684~positive regulation of immune system process	4	0.055336	C8A, C8B, C9, LOC100045680
GOTERM_BP_FAT	GO:0006954~inflammatory response	4	0.068343	C8A, C8B, C9, LOC100045680
SP_PIR_KEYWORDS	egf-like domain	4	0.0710887	C8A, C8B, C9, C6
SP_PIR_KEYWORDS	Secreted	11	0.0835545	C8A, C8B, DNASE1, LCN13, LAMA3, C9, LOC100045680, OVCH2, ENPP3, COL27A1, GPR98
GOTERM_CC_FAT	GO:0005887~integral to plasma membrane	6	0.0936067	C8A, C8B, C9, GRM8, KCTD15, CLEC2H
GOTERM_CC_FAT	GO:0031226~intrinsic to plasma membrane	6	0.105976	C8A, C8B, C9, GRM8, KCTD15, CLEC2H
GOTERM_BP_FAT	GO:0006952~defense response	5	0.11816	C8A, C8B, C9, LOC100045680, CLEC2H
GOTERM_BP_FAT	GO:0008219~cell death	5	0.162855	C8A, C8B, DNASE1, C9, BOK
GOTERM_BP_FAT	GO:0016265~death	5	0.172633	C8A, C8B, DNASE1, C9, BOK
GOTERM_BP_FAT	GO:0009611~response to wounding	4	0.178031	C8A, C8B, C9, LOC100045680
GOTERM_BP_FAT	GO:0006955~immune response	4	0.316591	C8A, C8B, C9, LOC100045680
GOTERM_CC_FAT	GO:0044459~plasma membrane part	10	0.324393	LY6A, C8A, EGFR, C8B, C9, GRM8, ARSA, KCTD15, CLEC2H, ADORA1
GOTERM_BP_FAT	GO:0006508~proteolysis	6	0.439442	C8A, C8B, C9, LOC100045680, CAPN8, OVCH2
GOTERM_CC_FAT	GO:0005886~plasma membrane	15	0.45731	EGFR, C9, OLFR151, ADORA1, GPR98, C8A, LY6A, C8B, SSTR2, GRM8, ARSA, KCTD15, SUCNR1, TREH, CLEC2H
GOTERM_BP_FAT	GO:0006915~apoptosis	3	0.585598	DNASE1, C9, BOK
GOTERM_BP_FAT	GO:0012501~programmed cell death	3	0.595005	DNASE1, C9, BOK
Annotation Cluster 6	Enrichment Score: 2.0
Category	Term	# of genes	p-value	Genes found in each term
UP_SEQ_FEATURE	disulfide bond	21	0.00128987	EGFR, ES22, LCN13, C9, OVCH2, ENPP3, OLFR151, ADORA1, MOXD1, NETO1, C8A, LY6A, C8B, DNASE1, SSTR2, LAMA3, LOC100045680, ARSA, SUCNR1, GM4738, CLEC2H
SP_PIR_KEYWORDS	disulfide bond	22	0.00139718	EGFR, ES22, LCN13, C9, OVCH2, ENPP3, OLFR151, ADORA1, MOXD1, NETO1, C8A, LY6A, C8B, DNASE1, SSTR2, LAMA3, LOC100045680, ARSA, SUCNR1, TREH, CLEC2H, GM4738
UP_SEQ_FEATURE	glycosylation site:N-linked (GlcNAc...)	26	0.00223564	ES22, C9, OVCH2, ENPP3, ADORA1, NETO1, COL27A1, ELOVL3, SUCNR1, TREH, CLEC2H, EGFR, TMC7, LCN13, MOXD1, C8A, DNASE1, C8B, SSTR2, LAMA3, LOC100045680, GRM8, UGT2B5, ARSA, SLC18A3, GM4738
SP_PIR_KEYWORDS	glycoprotein	27	0.00358041	ES22, C9, OVCH2, ENPP3, ADORA1, NETO1, LY6A, COL27A1, ELOVL3, SUCNR1, TREH, CLEC2H, EGFR, TMC7, LCN13, MOXD1, C8A, DNASE1, C8B, SSTR2, LAMA3, LOC100045680, GRM8, UGT2B5, ARSA, SLC18A3, GM4738
UP_SEQ_FEATURE	signal peptide	20	0.0317265	EGFR, ES22, LCN13, C9, OVCH2, MOXD1, GPR98, NETO1, C8A, LY6A, DNASE1, C8B, LAMA3, LOC100045680, GRM8, COL27A1, UGT2B5, ARSA, TREH, GM4738
SP_PIR_KEYWORDS	signal	20	0.0455124	EGFR, ES22, LCN13, C9, OVCH2, MOXD1, GPR98, NETO1, C8A, LY6A, DNASE1, C8B, LAMA3, LOC100045680, GRM8, COL27A1, UGT2B5, ARSA, TREH, GM4738
GOTERM_CC_FAT	GO:0005576~extracellular region	13	0.0733034	LCN13, C9, ENPP3, OVCH2, COL5A3, GPR98, C8A, DNASE1, C8B, LAMA3, LOC100045680, COL27A1, ARSA
SP_PIR_KEYWORDS	Secreted	11	0.0835545	C8A, C8B, DNASE1, LCN13, LAMA3, C9, LOC100045680, OVCH2, ENPP3, COL27A1, GPR98
Annotation Cluster 7	Enrichment Score: 1.3
Category	Term	# of genes	p-value	Genes found in each term
UP_SEQ_FEATURE	transmembrane region	27	0.0122652	CYP2U1, HSD3B2, C9, ENPP3, HSD3B5, OLFR151, DPY19L3, ADORA1, NETO1, FITM1, ELOVL3, SUCNR1, SRD5A1, CLEC2H, EGFR, TMC7, NAT8, TMEM91, EPHX1, GPR98, GDPD1, MOXD1, SSTR2, GRM8, SLC25A33, UGT2B5, SLC18A3
SP_PIR_KEYWORDS	membrane	34	0.0170815	CYP2U1, HSD3B2, CYP2D9, C9, ENPP3, HSD3B5, DPY19L3, OLFR151, ADORA1, NETO1, LY6A, CYP4A12A, FITM1, ELOVL3, SUCNR1, SRD5A1, TREH, CLEC2H, EGFR, TMC7, NAT8, TMEM91, EPHX1, MOXD1, GDPD1, GPR98, C8A, CYP7B1, SSTR2, SLC25A33, GRM8, UGT2B5, SLC18A3, KCNH4
GOTERM_CC_FAT	GO:0031224~intrinsic to membrane	35	0.0409763	CYP2U1, HSD3B2, C9, ENPP3, HSD3B5, DPY19L3, OLFR151, ADORA1, NETO1, OLFR577, LY6A, FITM1, ELOVL3, SUCNR1, SRD5A1, TREH, CLEC2H, EGFR, TMC7, NAT8, TMEM91, EPHX1, MOXD1, GDPD1, GPR98, C8A, C8B, SSTR2, SLC25A33, GRM8, UGT2B5, SLC18A3, KCTD15, OLFR1419, KCNH4
SP_PIR_KEYWORDS	transmembrane	31	0.043993	HSD3B2, CYP2U1, C9, ENPP3, HSD3B5, DPY19L3, OLFR151, ADORA1, NETO1, OLFR577, FITM1, ELOVL3, SUCNR1, SRD5A1, CLEC2H, EGFR, TMC7, NAT8, TMEM91, EPHX1, MOXD1, GDPD1, GPR98, C8A, SSTR2, SLC25A33, GRM8, UGT2B5, SLC18A3, OLFR1419, KCNH4
GOTERM_CC_FAT	GO:0016021~integral to membrane	33	0.0725122	HSD3B2, CYP2U1, C9, ENPP3, HSD3B5, DPY19L3, OLFR151, ADORA1, NETO1, OLFR577, FITM1, ELOVL3, SUCNR1, SRD5A1, CLEC2H, EGFR, TMC7, NAT8, TMEM91, EPHX1, MOXD1, GDPD1, GPR98, C8A, C8B, SSTR2, SLC25A33, GRM8, UGT2B5, SLC18A3, KCTD15, OLFR1419, KCNH4
UP_SEQ_FEATURE	topological domain:Cytoplasmic	14	0.376594	TMC7, EGFR, ENPP3, OLFR151, ADORA1, GPR98, GDPD1, NETO1, SSTR2, FITM1, GRM8, SLC18A3, SUCNR1, CLEC2H
STEM Cluster #10: Male-specific genes (36 genes, STEM p-value = 1.2E-5)
Annotation Cluster 1	Enrichment Score: 2.2
Category	Term	# of genes	p-value	Genes found in each term
PIR_SUPERFAMILY	PIRSF001135:trypsin	4	6.42652e-05	KLK1B8, KLK1B22, KLK1B4, KLK1B24
UP_SEQ_FEATURE	domain:Peptidase S1	4	0.00103726	KLK1B8, KLK1B22, KLK1B4, KLK1B24
INTERPRO	IPR001314:Peptidase S1A, chymotrypsin	4	0.00176883	KLK1B8, KLK1B22, KLK1B4, KLK1B24
INTERPRO	IPR018114:Peptidase S1/S6, chymotrypsin/Hap, active site	4	0.0020661	KLK1B8, KLK1B22, KLK1B4, KLK1B24
INTERPRO	IPR001254:Peptidase S1 and S6, chymotrypsin/Hap	4	0.00239281	KLK1B8, KLK1B22, KLK1B4, KLK1B24
SMART	SM00020:Tryp_SPc	4	0.00348867	KLK1B8, KLK1B22, KLK1B4, KLK1B24
SP_PIR_KEYWORDS	zymogen	4	0.00487232	KLK1B8, KLK1B22, KLK1B24, MEP1B
UP_SEQ_FEATURE	active site:Charge relay system	4	0.00536225	KLK1B8, KLK1B22, KLK1B24, ES31
GOTERM_MF_FAT	GO:0004252~serine-type endopeptidase activity	4	0.00578738	KLK1B8, KLK1B22, KLK1B4, KLK1B24
GOTERM_MF_FAT	GO:0008236~serine-type peptidase activity	4	0.00794252	KLK1B8, KLK1B22, KLK1B4, KLK1B24
GOTERM_MF_FAT	GO:0017171~serine hydrolase activity	4	0.0080456	KLK1B8, KLK1B22, KLK1B4, KLK1B24
GOTERM_MF_FAT	GO:0004175~endopeptidase activity	5	0.00854351	KLK1B8, KLK1B22, KLK1B4, KLK1B24, MEP1B
UP_SEQ_FEATURE	propeptide:Activation peptide	3	0.00872535	KLK1B8, KLK1B22, KLK1B24
GOTERM_MF_FAT	GO:0070011~peptidase activity, acting on L-amino acid peptides	5	0.0283695	KLK1B8, KLK1B22, KLK1B4, KLK1B24, MEP1B
GOTERM_MF_FAT	GO:0008233~peptidase activity	5	0.0324643	KLK1B8, KLK1B22, KLK1B4, KLK1B24, MEP1B
SP_PIR_KEYWORDS	Serine protease	3	0.0327638	KLK1B8, KLK1B22, KLK1B24
SP_PIR_KEYWORDS	hydrolase	7	0.0415389	MTHFD2, KLK1B8, KLK1B22, KLK1B24, NUDT7, MEP1B, ES31
SP_PIR_KEYWORDS	Protease	4	0.0574257	KLK1B8, KLK1B22, KLK1B24, MEP1B
GOTERM_BP_FAT	GO:0006508~proteolysis	5	0.0813397	KLK1B8, KLK1B22, KLK1B4, KLK1B24, MEP1B
Annotation Cluster 2	Enrichment Score: 1.4
Category	Term	# of genes	p-value	Genes found in each term
GOTERM_MF_FAT	GO:0004175~endopeptidase activity	5	0.00854351	KLK1B8, KLK1B22, KLK1B4, KLK1B24, MEP1B
UP_SEQ_FEATURE	disulfide bond	10	0.0209198	KLK1B8, KLK1B22, BDNF, KLK1B4, KLK1B24, MEP1B, CSPG5, ES31, MTNR1A, ABCG2
SP_PIR_KEYWORDS	disulfide bond	10	0.0210468	KLK1B8, KLK1B22, BDNF, KLK1B4, KLK1B24, MEP1B, CSPG5, ES31, MTNR1A, ABCG2
GOTERM_MF_FAT	GO:0070011~peptidase activity, acting on L-amino acid peptides	5	0.0283695	KLK1B8, KLK1B22, KLK1B4, KLK1B24, MEP1B
GOTERM_MF_FAT	GO:0008233~peptidase activity	5	0.0324643	KLK1B8, KLK1B22, KLK1B4, KLK1B24, MEP1B
SP_PIR_KEYWORDS	signal	10	0.060303	KLK1B8, KLK1B22, BDNF, SERPINA7, KLK1B4, KLK1B24, MEP1B, CSPG5, ES31, FKBP11
UP_SEQ_FEATURE	signal peptide	10	0.0726512	KLK1B8, KLK1B22, BDNF, SERPINA7, KLK1B4, KLK1B24, MEP1B, CSPG5, ES31, FKBP11
GOTERM_BP_FAT	GO:0006508~proteolysis	5	0.0813397	KLK1B8, KLK1B22, KLK1B4, KLK1B24, MEP1B
UP_SEQ_FEATURE	glycosylation site:N-linked (GlcNAc...)	10	0.152432	KLK1B8, KLK1B22, BDNF, SERPINA7, KLK1B24, MEP1B, CSPG5, ES31, MTNR1A, ABCG2
SP_PIR_KEYWORDS	glycoprotein	10	0.156234	KLK1B8, KLK1B22, BDNF, SERPINA7, KLK1B24, MEP1B, CSPG5, ES31, MTNR1A, ABCG2

## Sheet: Additional File 5C
Additional File 5C. Significant DAVID functional annotation clusters found for each female-specific STEM cluster
STEM Profile # 11: Female-specific genes (231 genes, STEM p-value = 1.1E-161)
Annotation Cluster 1	Enrichment Score: 10.1
Category	Term	# of genes	p-value	Genes found in each term
KEGG_PATHWAY	mmu00982:Drug metabolism	19	1.17779e-20	CYP2C37, CYP2C54, CYP2B9, CYP2C68, CYP2C67, CYP2C29, MAOB, LOC100047700, CYP2B13, CYP2B10, CYP2C50, MGST3, CYP2A22, FMO1, FMO2, CYP3A41B, FMO3, CYP2C38, CYP2C39, CYP3A44
SP_PIR_KEYWORDS	Monooxygenase	18	7.68937e-17	CYP2C37, CYP2C54, CYP2B9, CYP2C68, CYP2C67, CYP2C29, LOC100047700, CYP2B13, CYP2B10, CYP2C50, CYP2A22, CYP39A1, FMO1, FMO2, CYP3A41B, FMO3, CYP2C38, CYP2C39, CYP3A44
GOTERM_MF_FAT	GO:0016712~oxidoreductase activity, acting on paired donors, with incorporation or reduction of molecular oxygen, reduced flavin or flavoprotein as one donor, and incorporation of one atom of oxygen	13	2.82982e-15	CYP2C37, CYP2C54, CYP2B9, CYP2C67, CYP2C29, CYP2B13, LOC100047700, CYP2B10, CYP2C50, CYP2A22, CYP3A41B, CYP2C38, CYP2C39, CYP3A44
SP_PIR_KEYWORDS	microsome	16	1.19141e-14	CYP2C37, CYP2C54, CYP2B9, CYP2C67, CYP2C29, LOC100047700, CYP2B10, CYP2C50, MGST3, CYP2A22, CYP39A1, FMO1, FMO2, CYP3A41B, FMO3, CYP2C38, CYP2C39
KEGG_PATHWAY	mmu00980:Metabolism of xenobiotics by cytochrome P450	14	7.65048e-14	CYP2C37, CYP2C54, CYP2C68, CYP2B9, CYP2C67, CYP2C29, CYP2B13, LOC100047700, CYP2B10, CYP2C50, MGST3, CYP3A41B, CYP2C38, CYP2C39, CYP3A44
INTERPRO	IPR001128:Cytochrome P450	15	8.5608e-14	CYP2C37, CYP2C54, CYP2C68, CYP2B9, CYP2C67, CYP2C29, LOC100047700, CYP2B13, CYP2B10, CYP2C50, CYP2A22, CYP39A1, CYP3A41B, CYP2C38, CYP2C39, CYP3A44
KEGG_PATHWAY	mmu00830:Retinol metabolism	14	1.15583e-13	CYP2C37, CYP2C54, CYP2C68, CYP2B9, CYP2C67, CYP2C29, CYP2B13, LOC100047700, CYP2B10, CYP2C50, CYP2A22, CYP3A41B, CYP2C38, CYP2C39, CYP3A44
INTERPRO	IPR017972:Cytochrome P450, conserved site	15	1.18836e-13	CYP2C37, CYP2C54, CYP2C68, CYP2B9, CYP2C67, CYP2C29, LOC100047700, CYP2B13, CYP2B10, CYP2C50, CYP2A22, CYP39A1, CYP3A41B, CYP2C38, CYP2C39, CYP3A44
PIR_SUPERFAMILY	PIRSF000045:cytochrome P450 CYP2D6	12	1.82053e-13	CYP2C37, CYP2C54, CYP2C68, CYP2B9, CYP2C29, CYP2C67, CYP2B13, LOC100047700, CYP2B10, CYP2C50, CYP2A22, CYP2C38, CYP2C39
GOTERM_MF_FAT	GO:0070330~aromatase activity	11	2.69286e-13	CYP2A22, CYP2C37, CYP2C54, CYP2B9, CYP3A41B, CYP2C67, CYP2C29, LOC100047700, CYP2B10, CYP2C38, CYP2C39, CYP2C50
INTERPRO	IPR017973:Cytochrome P450, C-terminal region	14	7.03951e-13	CYP2C37, CYP2C54, CYP2C68, CYP2B9, CYP2C67, CYP2C29, CYP2B13, LOC100047700, CYP2B10, CYP2C50, CYP2A22, CYP3A41B, CYP2C38, CYP2C39, CYP3A44
SP_PIR_KEYWORDS	oxidoreductase	28	1.14234e-12	HSD3B1, CYP2B9, CYP2C68, CYP2C67, RDH9, CBR1, CYP39A1, FMO1, FMO2, CYP3A41B, FMO3, NQO1, CYP3A44, CYP2C37, CYP2C54, CYP2C29, MAOB, LOC100047700, CYP2B13, CYP2B10, CYP2C50, AKR1B7, CYP2A22, ABP1, ALDH1B1, HAO2, CYP2C38, CYP2C39, HPGD
INTERPRO	IPR002401:Cytochrome P450, E-class, group I	13	2.44822e-12	CYP2C37, CYP2C54, CYP2C68, CYP2B9, CYP2C67, CYP2C29, CYP2B13, LOC100047700, CYP2B10, CYP2C50, CYP2A22, CYP39A1, CYP2C38, CYP2C39
GOTERM_MF_FAT	GO:0009055~electron carrier activity	18	3.02537e-12	CYP2C37, CYP2C54, CYP2B9, CYP2C68, CYP2C67, CYP2C29, MAOB, LOC100047700, CYP2B13, CYP2B10, CYP2C50, CYP2A22, CYP39A1, CYP3A41B, HAO2, NQO1, CYP2C38, CYP2C39, CYP3A44
COG_ONTOLOGY	Secondary metabolites biosynthesis, transport, and catabolism	15	3.81359e-12	CYP2C37, CYP2C54, CYP2C68, CYP2B9, CYP2C67, CYP2C29, LOC100047700, CYP2B13, CYP2B10, CYP2C50, CYP2A22, CYP39A1, CYP3A41B, CYP2C38, CYP2C39, CYP3A44
GOTERM_CC_FAT	GO:0005792~microsome	16	1.48656e-11	CYP2C37, CYP2C54, CYP2B9, CYP2C67, CYP2C29, LOC100047700, CYP2B10, CYP2C50, MGST3, CYP2A22, CYP39A1, FMO1, FMO2, CYP3A41B, FMO3, CYP2C38, CYP2C39
GOTERM_BP_FAT	GO:0055114~oxidation reduction	28	2.2583e-11	HSD3B1, CYP2B9, CYP2C68, CYP2C67, RDH9, CBR1, CYP39A1, FMO1, FMO2, CYP3A41B, FMO3, NQO1, CYP3A44, CYP2C37, CYP2C54, CYP2C29, MAOB, LOC100047700, CYP2B13, CYP2B10, CYP2C50, AKR1B7, CYP2A22, ABP1, ALDH1B1, HAO2, CYP2C38, CYP2C39, HPGD
GOTERM_CC_FAT	GO:0042598~vesicular fraction	16	2.40986e-11	CYP2C37, CYP2C54, CYP2B9, CYP2C67, CYP2C29, LOC100047700, CYP2B10, CYP2C50, MGST3, CYP2A22, CYP39A1, FMO1, FMO2, CYP3A41B, FMO3, CYP2C38, CYP2C39
SP_PIR_KEYWORDS	heme	15	3.32479e-11	CYP2C37, CYP2C54, CYP2C68, CYP2B9, CYP2C67, CYP2C29, LOC100047700, CYP2B13, CYP2B10, CYP2C50, CYP2A22, CYP39A1, CYP3A41B, CYP2C38, CYP2C39, CYP3A44
GOTERM_MF_FAT	GO:0020037~heme binding	15	4.07862e-11	CYP2C37, CYP2C54, CYP2C68, CYP2B9, CYP2C67, CYP2C29, LOC100047700, CYP2B13, CYP2B10, CYP2C50, CYP2A22, CYP39A1, CYP3A41B, CYP2C38, CYP2C39, CYP3A44
GOTERM_MF_FAT	GO:0046906~tetrapyrrole binding	15	7.75933e-11	CYP2C37, CYP2C54, CYP2C68, CYP2B9, CYP2C67, CYP2C29, LOC100047700, CYP2B13, CYP2B10, CYP2C50, CYP2A22, CYP39A1, CYP3A41B, CYP2C38, CYP2C39, CYP3A44
KEGG_PATHWAY	mmu00590:Arachidonic acid metabolism	12	6.85492e-10	CYP2C37, CYP2C54, CYP2C68, CYP2B9, CYP2C29, CYP2C67, CYP2B13, LOC100047700, CYP2B10, CYP2C50, CBR1, CYP2C38, CYP2C39
KEGG_PATHWAY	mmu00591:Linoleic acid metabolism	10	7.6353e-10	CYP2C37, CYP2C54, CYP2C68, CYP3A41B, CYP2C67, CYP2C29, CYP2C38, CYP2C39, CYP2C50, CYP3A44
UP_SEQ_FEATURE	metal ion-binding site:Iron (heme axial ligand)	12	2.95136e-09	CYP2C37, CYP2C54, CYP2B9, CYP2C29, CYP2C67, LOC100047700, CYP2B10, CYP2C50, CYP2A22, CYP39A1, CYP3A41B, CYP2C38, CYP2C39
GOTERM_CC_FAT	GO:0000267~cell fraction	22	1.5283e-08	CYP2C37, CYP2C54, CYP2B9, CYP2C67, CYP2C29, LOC100047700, CYP2B10, CYP2C50, MGST3, SLCO1A4, CYP2A22, CYP39A1, SLC16A7, ID1, FMO1, FMO2, CYP3A41B, FMO3, AS3MT, SLC13A3, CYP2C38, NT5E, CYP2C39
GOTERM_CC_FAT	GO:0005624~membrane fraction	20	3.40929e-08	CYP2C37, CYP2C54, CYP2B9, CYP2C67, CYP2C29, LOC100047700, CYP2B10, CYP2C50, MGST3, SLCO1A4, CYP2A22, CYP39A1, SLC16A7, FMO1, FMO2, CYP3A41B, FMO3, SLC13A3, CYP2C38, NT5E, CYP2C39
GOTERM_CC_FAT	GO:0005626~insoluble fraction	20	5.91236e-08	CYP2C37, CYP2C54, CYP2B9, CYP2C67, CYP2C29, LOC100047700, CYP2B10, CYP2C50, MGST3, SLCO1A4, CYP2A22, CYP39A1, SLC16A7, FMO1, FMO2, CYP3A41B, FMO3, SLC13A3, CYP2C38, NT5E, CYP2C39
GOTERM_MF_FAT	GO:0005506~iron ion binding	16	4.50723e-07	CYP2C37, CYP2C54, CYP2B9, CYP2C68, CYP2C67, CYP2C29, LOC100047700, CYP2B13, CYP2B10, CYP2C50, CYP2A22, CYP39A1, CYP3A41B, CYP2C38, CYP2C39, NT5E, CYP3A44
SP_PIR_KEYWORDS	iron	15	1.12148e-06	CYP2C37, CYP2C54, CYP2C68, CYP2B9, CYP2C67, CYP2C29, LOC100047700, CYP2B13, CYP2B10, CYP2C50, CYP2A22, CYP39A1, CYP3A41B, CYP2C38, CYP2C39, CYP3A44
SP_PIR_KEYWORDS	endoplasmic reticulum	20	9.88323e-06	RTN4, MOGAT2, CYP2C37, HSD3B1, CYP2C54, CYP2B9, CYP2C67, CYP2C29, LOC100047700, CYP2B10, CYP2C50, MGST3, CYP2A22, CYP39A1, FMO1, FMO2, CYP3A41B, FMO3, AGPAT9, CYP2C38, CYP2C39
GOTERM_CC_FAT	GO:0005783~endoplasmic reticulum	21	1.57519e-05	RTN4, MOGAT2, CYP2C37, HSD3B1, CYP2C54, CYP2B9, CYP2C67, CYP2C29, LOC100047700, CYP2B10, CYP2C50, MGST3, CYP2A22, CYP39A1, BCHE, FMO1, FMO2, CYP3A41B, FMO3, AGPAT9, CYP2C38, CYP2C39
GOTERM_CC_FAT	GO:0019898~extrinsic to membrane	15	3.47473e-05	CYP2C37, CYP2C54, PLEK2, CYP2B9, CYP2C67, CYP2C29, LOC100047700, CYP2B10, CYP2C50, CYP2A22, KSR2, CYP39A1, CYP3A41B, TGM1, CYP2C38, CYP2C39
SP_PIR_KEYWORDS	metal-binding	34	0.0312222	HACL1, CYP2B9, CYP2C68, CYP2C67, PTER, CYP39A1, MORC4, MAT1A, CYP3A41B, GATA3, TGM1, STAMBPL1, NT5E, CYP3A44, CYP2C37, TRPM6, CYP2C54, APCS, CYP2C29, ESRRG, ESR1, LOC100047700, CYP2B13, TRIM24, CYP2B10, SP140, CYP2C50, CYP2A22, ABP1, KSR2, SALL1, PYGO1, JAZF1, CYP2C38, CYP2C39
GOTERM_MF_FAT	GO:0046914~transition metal ion binding	31	0.0875307	CYP2B9, CYP2C68, CYP2C67, PTER, CYP39A1, MORC4, MAT1A, CYP3A41B, GATA3, STAMBPL1, NT5E, CYP3A44, CYP2C37, TRPM6, CYP2C54, CYP2C29, ESRRG, ESR1, LOC100047700, CYP2B13, TRIM24, CYP2B10, SP140, CYP2C50, CYP2A22, ABP1, KSR2, SALL1, PYGO1, JAZF1, CYP2C38, CYP2C39
Annotation Cluster 2	Enrichment Score: 3.8
Category	Term	# of genes	p-value	Genes found in each term
INTERPRO	IPR006862:Acyl-CoA thioester hydrolase/bile acid-CoA amino acid N-acetyltransferase	5	9.60021e-07	ACNAT2, ACNAT1, ACOT5, ACOT4, ACOT3
INTERPRO	IPR014940:BAAT/Acyl-CoA thioester hydrolase C-terminal	5	9.60021e-07	ACNAT2, ACNAT1, ACOT5, ACOT4, ACOT3
INTERPRO	IPR016662:Acyl-CoA thioesterase, long chain	5	9.60021e-07	ACNAT2, ACNAT1, ACOT5, ACOT4, ACOT3
PIR_SUPERFAMILY	PIRSF016521:Acyl-CoA_hydro	5	2.28557e-06	ACNAT2, ACNAT1, ACOT5, ACOT4, ACOT3
PIR_SUPERFAMILY	PIRSF016521:acyl-CoA thioesterase (hydrolase)	5	2.28557e-06	ACNAT2, ACNAT1, ACOT5, ACOT4, ACOT3
UP_SEQ_FEATURE	short sequence motif:Microbody targeting signal	7	3.87812e-06	HACL1, ACNAT2, ACNAT1, HAO2, ACOT5, ACOT4, ACOT3
GOTERM_MF_FAT	GO:0016290~palmitoyl-CoA hydrolase activity	5	7.99531e-06	ACNAT2, ACNAT1, ACOT5, ACOT4, ACOT3
SP_PIR_KEYWORDS	peroxisome	8	2.38816e-05	HACL1, ACNAT2, ACNAT1, HAO2, ABCD2, ACOT5, ACOT4, ACOT3
GOTERM_CC_FAT	GO:0042579~microbody	8	2.46473e-05	HACL1, ACNAT2, ACNAT1, HAO2, ABCD2, ACOT5, ACOT4, ACOT3
GOTERM_CC_FAT	GO:0005777~peroxisome	8	2.46473e-05	HACL1, ACNAT2, ACNAT1, HAO2, ABCD2, ACOT5, ACOT4, ACOT3
GOTERM_BP_FAT	GO:0006637~acyl-CoA metabolic process	5	2.51251e-05	ACNAT2, ACNAT1, ACOT5, ACOT4, ACOT3
GOTERM_MF_FAT	GO:0016291~acyl-CoA thioesterase activity	5	2.74044e-05	ACNAT2, ACNAT1, ACOT5, ACOT4, ACOT3
GOTERM_MF_FAT	GO:0016289~CoA hydrolase activity	5	6.90969e-05	ACNAT2, ACNAT1, ACOT5, ACOT4, ACOT3
GOTERM_BP_FAT	GO:0006631~fatty acid metabolic process	8	0.00122453	HACL1, ACNAT2, ACNAT1, HAO2, ACOT5, HPGD, ACOT4, ACOT3
SP_PIR_KEYWORDS	serine esterase	4	0.00259431	BCHE, ACOT5, ACOT4, ACOT3
GOTERM_MF_FAT	GO:0016790~thiolester hydrolase activity	6	0.00293846	ACNAT2, ACNAT1, STAMBPL1, ACOT5, ACOT4, ACOT3
GOTERM_BP_FAT	GO:0051186~cofactor metabolic process	7	0.00551413	ALAS1, CBR1, ACNAT2, ACNAT1, ACOT5, ACOT4, ACOT3
UP_SEQ_FEATURE	active site:Charge relay system	7	0.0126542	BCHE, ACNAT2, ACNAT1, GZMB, ACOT5, ACOT4, ACOT3
GOTERM_MF_FAT	GO:0004091~carboxylesterase activity	5	0.0165076	BCHE, ACOT5, PNPLA3, ACOT4, ACOT3
KEGG_PATHWAY	mmu01040:Biosynthesis of unsaturated fatty acids	3	0.0329083	ACOT5, ACOT4, ACOT3
GOTERM_BP_FAT	GO:0006732~coenzyme metabolic process	5	0.0378837	ACNAT2, ACNAT1, ACOT5, ACOT4, ACOT3
SP_PIR_KEYWORDS	hydrolase	11	0.868807	PTER, ABCB1A, BCHE, REN2, STAMBPL1, GZMB, ACOT5, PNPLA3, NT5E, LOC100044656, ACOT4, ACOT3
Annotation Cluster 3	Enrichment Score: 3.0
Category	Term	# of genes	p-value	Genes found in each term
INTERPRO	IPR008068:Cytochrome P450, E-class, group I, CYP2B-like	4	8.34311e-06	CYP2B9, CYP2C29, LOC100047700, CYP2B13, CYP2B10
SP_PIR_KEYWORDS	metalloprotein	5	0.00155197	CYP2A22, CYP2B9, CYP2C29, LOC100047700, CYP2B10, NT5E
SP_PIR_KEYWORDS	electron transfer	4	0.0017327	CYP2A22, CYP2B9, LOC100047700, CYP2B13, CYP2B10
SP_PIR_KEYWORDS	chromoprotein	4	0.00537875	CYP2A22, CYP2B9, CYP2C29, LOC100047700, CYP2B10
SP_PIR_KEYWORDS	transmembrane protein	10	0.00598807	SLCO1A4, CYP2A22, ABCB1A, PRLR, CYP2B9, NTRK2, CYP2C29, H2-Q1, LOC100047700, CYP2B13, CYP2B10
Annotation Cluster 4	Enrichment Score: 2.0
Category	Term	# of genes	p-value	Genes found in each term
GOTERM_MF_FAT	GO:0048037~cofactor binding	10	0.000206983	ABP1, HACL1, ALAS1, PRLR, FMO1, FMO2, FMO3, HAO2, NQO1, HPGD
PIR_SUPERFAMILY	PIRSF000332:dimethylaniline monooxygenase (N-oxide-forming)	3	0.00137436	FMO1, FMO2, FMO3
SP_PIR_KEYWORDS	nadp	7	0.00171574	AKR1B7, CBR1, CYP39A1, FMO1, FMO2, FMO3, NQO1
GOTERM_MF_FAT	GO:0004499~flavin-containing monooxygenase activity	3	0.0021855	FMO1, FMO2, FMO3
SP_PIR_KEYWORDS	Flavoprotein	6	0.0022836	FMO1, FMO2, FMO3, MAOB, HAO2, NQO1
INTERPRO	IPR012143:Dimethylaniline monooxygenase, N-oxide-forming	3	0.00242656	FMO1, FMO2, FMO3
INTERPRO	IPR000960:Flavin-containing monooxygenase FMO	3	0.00242656	FMO1, FMO2, FMO3
UP_SEQ_FEATURE	nucleotide phosphate-binding region:NADP	5	0.00286673	AKR1B7, CBR1, FMO1, FMO2, FMO3
GOTERM_MF_FAT	GO:0050662~coenzyme binding	7	0.00328028	HACL1, FMO1, FMO2, FMO3, HAO2, NQO1, HPGD
PIR_SUPERFAMILY	PIRSF000332:FMO	3	0.00375932	FMO1, FMO2, FMO3
GOTERM_CC_FAT	GO:0031227~intrinsic to endoplasmic reticulum membrane	4	0.00919557	RTN4, FMO1, FMO2, FMO3
GOTERM_CC_FAT	GO:0031300~intrinsic to organelle membrane	5	0.0141362	RTN4, ST6GALNAC4, FMO1, FMO2, FMO3
GOTERM_MF_FAT	GO:0050661~NADP or NADPH binding	3	0.0151833	FMO1, FMO2, FMO3
SP_PIR_KEYWORDS	FAD	5	0.0163712	FMO1, FMO2, FMO3, MAOB, NQO1
UP_SEQ_FEATURE	nucleotide phosphate-binding region:FAD	4	0.0185926	FMO1, FMO2, FMO3, NQO1
GOTERM_CC_FAT	GO:0005789~endoplasmic reticulum membrane	5	0.037918	RTN4, FMO1, FMO2, FMO3, AGPAT9
GOTERM_CC_FAT	GO:0042175~nuclear envelope-endoplasmic reticulum network	5	0.0443936	RTN4, FMO1, FMO2, FMO3, AGPAT9
GOTERM_CC_FAT	GO:0044432~endoplasmic reticulum part	5	0.126416	RTN4, FMO1, FMO2, FMO3, AGPAT9
GOTERM_MF_FAT	GO:0050660~FAD binding	3	0.13475	FMO1, FMO2, FMO3
GOTERM_CC_FAT	GO:0012505~endomembrane system	8	0.157405	RTN4, ST6GALNAC4, ABCB1A, FMO1, BCHE, FMO2, FMO3, AGPAT9
GOTERM_CC_FAT	GO:0031090~organelle membrane	10	0.230149	RTN4, ST6GALNAC4, ABCB1A, FMO1, FMO2, FMO3, MAOB, AGPAT9, ABCD2, GM8219, BRP44L
Annotation Cluster 5	Enrichment Score: 1.6
Category	Term	# of genes	p-value	Genes found in each term
GOTERM_BP_FAT	GO:0019432~triglyceride biosynthetic process	3	0.00209171	MOGAT2, AGPAT9, PNPLA3
SP_PIR_KEYWORDS	Acyltransferase	7	0.00266696	MOGAT2, ALAS1, ACNAT2, ACNAT1, TGM1, AGPAT9, PNPLA3
GOTERM_BP_FAT	GO:0046463~acylglycerol biosynthetic process	3	0.00481781	MOGAT2, AGPAT9, PNPLA3
GOTERM_BP_FAT	GO:0046460~neutral lipid biosynthetic process	3	0.00481781	MOGAT2, AGPAT9, PNPLA3
GOTERM_BP_FAT	GO:0046504~glycerol ether biosynthetic process	3	0.00566103	MOGAT2, AGPAT9, PNPLA3
GOTERM_BP_FAT	GO:0006641~triglyceride metabolic process	3	0.0400878	MOGAT2, AGPAT9, PNPLA3
GOTERM_BP_FAT	GO:0008610~lipid biosynthetic process	7	0.0406458	RDH9, MOGAT2, HSD3B1, ST6GALNAC4, CYP39A1, AGPAT9, PNPLA3
GOTERM_BP_FAT	GO:0006639~acylglycerol metabolic process	3	0.0552278	MOGAT2, AGPAT9, PNPLA3
GOTERM_BP_FAT	GO:0006638~neutral lipid metabolic process	3	0.0598697	MOGAT2, AGPAT9, PNPLA3
GOTERM_BP_FAT	GO:0006662~glycerol ether metabolic process	3	0.0598697	MOGAT2, AGPAT9, PNPLA3
GOTERM_BP_FAT	GO:0018904~organic ether metabolic process	3	0.0670729	MOGAT2, AGPAT9, PNPLA3
GOTERM_BP_FAT	GO:0045017~glycerolipid biosynthetic process	3	0.0929356	MOGAT2, AGPAT9, PNPLA3
GOTERM_BP_FAT	GO:0046486~glycerolipid metabolic process	3	0.31576	MOGAT2, AGPAT9, PNPLA3
Annotation Cluster 6	Enrichment Score: 1.4
Category	Term	# of genes	p-value	Genes found in each term
GOTERM_MF_FAT	GO:0005506~iron ion binding	16	4.50723e-07	CYP2C37, CYP2C54, CYP2B9, CYP2C68, CYP2C67, CYP2C29, LOC100047700, CYP2B13, CYP2B10, CYP2C50, CYP2A22, CYP39A1, CYP3A41B, CYP2C38, CYP2C39, NT5E, CYP3A44
SP_PIR_KEYWORDS	metal-binding	34	0.0312222	HACL1, CYP2B9, CYP2C68, CYP2C67, PTER, CYP39A1, MORC4, MAT1A, CYP3A41B, GATA3, TGM1, STAMBPL1, NT5E, CYP3A44, CYP2C37, TRPM6, CYP2C54, APCS, CYP2C29, ESRRG, ESR1, LOC100047700, CYP2B13, TRIM24, CYP2B10, SP140, CYP2C50, CYP2A22, ABP1, KSR2, SALL1, PYGO1, JAZF1, CYP2C38, CYP2C39
GOTERM_MF_FAT	GO:0046914~transition metal ion binding	31	0.0875307	CYP2B9, CYP2C68, CYP2C67, PTER, CYP39A1, MORC4, MAT1A, CYP3A41B, GATA3, STAMBPL1, NT5E, CYP3A44, CYP2C37, TRPM6, CYP2C54, CYP2C29, ESRRG, ESR1, LOC100047700, CYP2B13, TRIM24, CYP2B10, SP140, CYP2C50, CYP2A22, ABP1, KSR2, SALL1, PYGO1, JAZF1, CYP2C38, CYP2C39
GOTERM_MF_FAT	GO:0046872~metal ion binding	42	0.124114	HACL1, TBC1D9, CYP2B9, CYP2C68, CYP2C67, PTER, CYP39A1, MORC4, MAT1A, FMO2, GATA3, CYP3A41B, TGM1, STAMBPL1, NT5E, CYP3A44, CYP2C37, TRPM6, TESC, CYP2C54, APCS, NCALD, CAPSL, CYP2C29, ESR1, ESRRG, LOC100047700, CYP2B13, DLL1, TRIM24, CYP2B10, SP140, CYP2C50, CYP2A22, ABP1, KSR2, SLC17A4, SALL1, JAZF1, PYGO1, SLC13A3, CYP2C38, CYP2C39
GOTERM_MF_FAT	GO:0043169~cation binding	42	0.13791	HACL1, TBC1D9, CYP2B9, CYP2C68, CYP2C67, PTER, CYP39A1, MORC4, MAT1A, FMO2, GATA3, CYP3A41B, TGM1, STAMBPL1, NT5E, CYP3A44, CYP2C37, TRPM6, TESC, CYP2C54, APCS, NCALD, CAPSL, CYP2C29, ESR1, ESRRG, LOC100047700, CYP2B13, DLL1, TRIM24, CYP2B10, SP140, CYP2C50, CYP2A22, ABP1, KSR2, SLC17A4, SALL1, JAZF1, PYGO1, SLC13A3, CYP2C38, CYP2C39
GOTERM_MF_FAT	GO:0043167~ion binding	42	0.158827	HACL1, TBC1D9, CYP2B9, CYP2C68, CYP2C67, PTER, CYP39A1, MORC4, MAT1A, FMO2, GATA3, CYP3A41B, TGM1, STAMBPL1, NT5E, CYP3A44, CYP2C37, TRPM6, TESC, CYP2C54, APCS, NCALD, CAPSL, CYP2C29, ESR1, ESRRG, LOC100047700, CYP2B13, DLL1, TRIM24, CYP2B10, SP140, CYP2C50, CYP2A22, ABP1, KSR2, SLC17A4, SALL1, JAZF1, PYGO1, SLC13A3, CYP2C38, CYP2C39
SP_PIR_KEYWORDS	zinc	13	0.920669	TRPM6, ESR1, ESRRG, TRIM24, SP140, KSR2, MORC4, GATA3, SALL1, JAZF1, PYGO1, STAMBPL1, NT5E
GOTERM_MF_FAT	GO:0008270~zinc ion binding	14	0.95479	TRPM6, ESR1, ESRRG, TRIM24, SP140, PTER, KSR2, MORC4, SALL1, GATA3, JAZF1, PYGO1, STAMBPL1, NT5E
Annotation Cluster 7	Enrichment Score: 1.4
Category	Term	# of genes	p-value	Genes found in each term
PIR_SUPERFAMILY	PIRSF000856:alcohol sulfotransferase	3	0.0072143	SULT2A1, SULT1A1, SULT3A1
INTERPRO	IPR000863:Sulfotransferase	3	0.034937	SULT2A1, SULT1A1, SULT3A1
GOTERM_MF_FAT	GO:0008146~sulfotransferase activity	3	0.0722769	SULT2A1, SULT1A1, SULT3A1
GOTERM_MF_FAT	GO:0016782~transferase activity, transferring sulfur-containing groups	3	0.0964942	SULT2A1, SULT1A1, SULT3A1
Annotation Cluster 8	Enrichment Score: 1.3
Category	Term	# of genes	p-value	Genes found in each term
INTERPRO	IPR003191:Guanylate-binding protein, C-terminal	3	0.00310039	GBP6, LOC100048720, GBP3
PIR_SUPERFAMILY	PIRSF005552:guanine nucleotide-binding protein 1	3	0.00375932	GBP6, LOC100048720, GBP3
INTERPRO	IPR015894:Guanylate-binding protein, N-terminal	3	0.00655172	GBP6, LOC100048720, GBP3
GOTERM_MF_FAT	GO:0003924~GTPase activity	5	0.0286813	GBP6, IGTP, GSPT2, LOC100048720, GBP3
GOTERM_MF_FAT	GO:0005525~GTP binding	7	0.10133	BC023105, GBP6, IGTP, RAB30, GSPT2, LOC100048720, GBP3
GOTERM_MF_FAT	GO:0032561~guanyl ribonucleotide binding	7	0.110717	BC023105, GBP6, IGTP, RAB30, GSPT2, LOC100048720, GBP3
GOTERM_MF_FAT	GO:0019001~guanyl nucleotide binding	7	0.110717	BC023105, GBP6, IGTP, RAB30, GSPT2, LOC100048720, GBP3
UP_SEQ_FEATURE	nucleotide phosphate-binding region:GTP	4	0.496435	RAB30, GSPT2, LOC100048720, GBP3
SP_PIR_KEYWORDS	gtp-binding	4	0.530046	RAB30, GSPT2, LOC100048720, GBP3
Annotation Cluster 9	Enrichment Score: 1.3
Category	Term	# of genes	p-value	Genes found in each term
GOTERM_BP_FAT	GO:0001655~urogenital system development	6	0.00949578	PRLR, REN2, SALL1, GATA3, PYGO1, ESR1, LOC100044656
GOTERM_BP_FAT	GO:0002064~epithelial cell development	3	0.0203236	ID1, REN2, ESR1, LOC100044656
GOTERM_BP_FAT	GO:0030855~epithelial cell differentiation	5	0.0235107	PRLR, ID1, REN2, TGM1, ESR1, LOC100044656
GOTERM_BP_FAT	GO:0048608~reproductive structure development	5	0.02808	CGA, TESC, PRLR, REN2, ESR1, LOC100044656
GOTERM_BP_FAT	GO:0060429~epithelium development	5	0.217999	PRLR, ID1, REN2, TGM1, ESR1, LOC100044656
GOTERM_BP_FAT	GO:0010033~response to organic substance	6	0.462271	CGA, CCND1, APCS, ID1, REN2, ESR1, LOC100044656
STEM Profile: Female-specific genes (104 genes, STEM p-value = 7.2E-46)
Annotation Cluster 1	Enrichment Score: 2.6
Category	Term	# of genes	p-value	Genes found in each term
INTERPRO	IPR017973:Cytochrome P450, C-terminal region	6	1.55607e-05	CYP2G1, CYP17A1, CYP3A16, CYP2A21-PS, CYP7A1, CYP2A4
SP_PIR_KEYWORDS	chromoprotein	5	1.68084e-05	CYP17A1, CYP3A16, CYP2A21-PS, CYP7A1, CYP2A4
INTERPRO	IPR001128:Cytochrome P450	6	2.20405e-05	CYP2G1, CYP17A1, CYP3A16, CYP2A21-PS, CYP7A1, CYP2A4
INTERPRO	IPR017972:Cytochrome P450, conserved site	6	2.46112e-05	CYP2G1, CYP17A1, CYP3A16, CYP2A21-PS, CYP7A1, CYP2A4
GOTERM_MF_FAT	GO:0046906~tetrapyrrole binding	7	2.57886e-05	CYP2G1, CYP17A1, CYP3A16, CYP2A21-PS, CYP7A1, TCN2, CYP2A4
SP_PIR_KEYWORDS	Monooxygenase	6	6.09568e-05	CYP2G1, CYP17A1, CYP3A16, CYP2A21-PS, CYP7A1, CYP2A4
SP_PIR_KEYWORDS	metalloprotein	5	6.44813e-05	CYP17A1, CYP3A16, CYP2A21-PS, CYP7A1, CYP2A4
SP_PIR_KEYWORDS	electron transfer	4	0.000151192	CYP17A1, CYP3A16, CYP2A21-PS, CYP2A4
INTERPRO	IPR008067:Cytochrome P450, E-class, group I, CYP2A-like	3	0.000220835	CYP2G1, CYP2A21-PS, CYP2A4
SP_PIR_KEYWORDS	heme	6	0.000221437	CYP2G1, CYP17A1, CYP3A16, CYP2A21-PS, CYP7A1, CYP2A4
COG_ONTOLOGY	Secondary metabolites biosynthesis, transport, and catabolism	6	0.000233067	CYP2G1, CYP17A1, CYP3A16, CYP2A21-PS, CYP7A1, CYP2A4
GOTERM_MF_FAT	GO:0020037~heme binding	6	0.00024054	CYP2G1, CYP17A1, CYP3A16, CYP2A21-PS, CYP7A1, CYP2A4
PIR_SUPERFAMILY	PIRSF000045:cytochrome P450 CYP2D6	4	0.000557537	CYP2G1, CYP17A1, CYP2A21-PS, CYP2A4
SP_PIR_KEYWORDS	microsome	5	0.000605929	CYP3A16, CYP2A21-PS, CYP7A1, LOC100048662, CYP2A4
GOTERM_MF_FAT	GO:0016712~oxidoreductase activity, acting on paired donors, with incorporation or reduction of molecular oxygen, reduced flavin or flavoprotein as one donor, and incorporation of one atom of oxygen	4	0.000668471	CYP2G1, CYP3A16, CYP2A21-PS, CYP2A4
UP_SEQ_FEATURE	metal ion-binding site:Iron (heme axial ligand)	5	0.000737227	CYP17A1, CYP3A16, CYP2A21-PS, CYP7A1, CYP2A4
KEGG_PATHWAY	mmu00140:Steroid hormone biosynthesis	4	0.000813159	CYP17A1, CYP3A16, CYP7A1, LOC100048662
KEGG_PATHWAY	mmu00983:Drug metabolism	4	0.000983022	CYP3A16, CYP2A21-PS, LOC100048662, CYP2A4
GOTERM_MF_FAT	GO:0009055~electron carrier activity	6	0.00112433	CYP2G1, CYP17A1, CYP3A16, CYP2A21-PS, CYP7A1, CYP2A4
SP_PIR_KEYWORDS	iron	7	0.00149296	CYP2G1, CYP17A1, CYP3A16, CYP2A21-PS, CYP7A1, HPD, CYP2A4
GOTERM_MF_FAT	GO:0005506~iron ion binding	7	0.00211919	CYP2G1, CYP17A1, CYP3A16, CYP2A21-PS, CYP7A1, HPD, CYP2A4
INTERPRO	IPR002401:Cytochrome P450, E-class, group I	4	0.00254939	CYP2G1, CYP17A1, CYP2A21-PS, CYP2A4
KEGG_PATHWAY	mmu00830:Retinol metabolism	4	0.00269632	CYP3A16, CYP2A21-PS, LOC100048662, CYP2A4
SP_PIR_KEYWORDS	transmembrane protein	7	0.00304064	CYP17A1, CYP3A16, CYP2A21-PS, ENPP1, CYP7A1, SORL1, CYP2A4
KEGG_PATHWAY	mmu00982:Drug metabolism	4	0.00356393	CYP3A16, CYP2A21-PS, LOC100048662, CYP2A4
GOTERM_CC_FAT	GO:0005792~microsome	5	0.00360474	CYP3A16, CYP2A21-PS, CYP7A1, LOC100048662, CYP2A4
GOTERM_CC_FAT	GO:0042598~vesicular fraction	5	0.00406274	CYP3A16, CYP2A21-PS, CYP7A1, LOC100048662, CYP2A4
SP_PIR_KEYWORDS	oxidoreductase	8	0.00647584	CYP2G1, CYP17A1, CYP3A16, CYP2A21-PS, CYP7A1, HPD, CYP2A4, DHRS7
GOTERM_MF_FAT	GO:0070330~aromatase activity	3	0.00777821	CYP3A16, CYP2A21-PS, CYP2A4
GOTERM_BP_FAT	GO:0055114~oxidation reduction	8	0.00881921	CYP2G1, CYP17A1, CYP3A16, CYP2A21-PS, CYP7A1, HPD, CYP2A4, DHRS7
GOTERM_CC_FAT	GO:0005783~endoplasmic reticulum	8	0.0288774	PRR18, CYP17A1, CYP3A16, CYP2A21-PS, CYP7A1, LOC100048662, HPD, CYP2A4
GOTERM_CC_FAT	GO:0019898~extrinsic to membrane	5	0.0888505	CYP3A16, CYP2A21-PS, CYP7A1, HPD, CYP2A4
GOTERM_CC_FAT	GO:0005624~membrane fraction	5	0.110065	CYP3A16, CYP2A21-PS, CYP7A1, LOC100048662, CYP2A4
GOTERM_CC_FAT	GO:0005626~insoluble fraction	5	0.120857	CYP3A16, CYP2A21-PS, CYP7A1, LOC100048662, CYP2A4
GOTERM_MF_FAT	GO:0046914~transition metal ion binding	15	0.126231	CYP2G1, CYP3A16, CYP2A21-PS, NUFIP1, ENPEP, TCN2, RNF170, CYP17A1, CUL9, CYP7A1, ZFP820, ZFP292, CYP2A4, NR5A1, HPD
SP_PIR_KEYWORDS	metal-binding	15	0.145364	CYP2G1, CYP3A16, CYP2A21-PS, ENPP1, NUFIP1, ENPEP, RNF170, PDE6C, CYP17A1, CUL9, CYP7A1, PDE1A, CYP2A4, NR5A1, HPD
GOTERM_CC_FAT	GO:0000267~cell fraction	5	0.165498	CYP3A16, CYP2A21-PS, CYP7A1, LOC100048662, CYP2A4
SP_PIR_KEYWORDS	endoplasmic reticulum	5	0.266581	CYP3A16, CYP2A21-PS, CYP7A1, LOC100048662, CYP2A4
GOTERM_MF_FAT	GO:0043167~ion binding	18	0.361608	CYP2G1, CYP3A16, CYP2A21-PS, ENPP1, HEXB, CLCNKB, NUFIP1, ENPEP, TCN2, RNF170, CYP17A1, CUL9, CYP7A1, ZFP292, ZFP820, CYP2A4, NR5A1, HPD
GOTERM_MF_FAT	GO:0043169~cation binding	17	0.455609	CYP2G1, CYP3A16, CYP2A21-PS, ENPP1, HEXB, NUFIP1, ENPEP, TCN2, RNF170, CYP17A1, CUL9, CYP7A1, ZFP292, ZFP820, CYP2A4, NR5A1, HPD
GOTERM_MF_FAT	GO:0046872~metal ion binding	16	0.560481	CYP2G1, CYP3A16, CYP2A21-PS, ENPP1, NUFIP1, ENPEP, TCN2, RNF170, CYP17A1, CUL9, CYP7A1, ZFP292, ZFP820, CYP2A4, NR5A1, HPD
Annotation Cluster 2	Enrichment Score: 2.2
Category	Term	# of genes	p-value	Genes found in each term
PIR_SUPERFAMILY	PIRSF000856:alcohol sulfotransferase	3	0.00107865	SULT1C2, SULT1D1, GM4794
INTERPRO	IPR000863:Sulfotransferase	3	0.00643001	SULT1C2, SULT1D1, GM4794
GOTERM_MF_FAT	GO:0008146~sulfotransferase activity	3	0.0157082	SULT1C2, SULT1D1, GM4794
GOTERM_MF_FAT	GO:0016782~transferase activity, transferring sulfur-containing groups	3	0.0215927	SULT1C2, SULT1D1, GM4794
Annotation Cluster 3	Enrichment Score: 1.8
Category	Term	# of genes	p-value	Genes found in each term
GOTERM_MF_FAT	GO:0019842~vitamin binding	5	0.00126391	CTH, GOT1, TTPA, TCN2, OAT
INTERPRO	IPR015421:Pyridoxal phosphate-dependent transferase, major region, subdomain 1	3	0.0110596	CTH, GOT1, OAT
GOTERM_MF_FAT	GO:0030170~pyridoxal phosphate binding	3	0.0188788	CTH, GOT1, OAT
GOTERM_MF_FAT	GO:0070279~vitamin B6 binding	3	0.0188788	CTH, GOT1, OAT
SP_PIR_KEYWORDS	pyridoxal phosphate	3	0.0225568	CTH, GOT1, OAT
GOTERM_MF_FAT	GO:0048037~cofactor binding	3	0.221347	CTH, GOT1, OAT
Annotation Cluster 4	Enrichment Score: 1.6
Category	Term	# of genes	p-value	Genes found in each term
UP_SEQ_FEATURE	metal ion-binding site:Divalent metal cation 1	3	0.00471705	PDE6C, ENPP1, PDE1A
UP_SEQ_FEATURE	metal ion-binding site:Divalent metal cation 2	3	0.00471705	PDE6C, ENPP1, PDE1A
KEGG_PATHWAY	mmu00230:Purine metabolism	4	0.0266904	PDE6C, ENPP1, PDE1A, PAPSS2
GOTERM_MF_FAT	GO:0008081~phosphoric diester hydrolase activity	3	0.0322533	PDE6C, ENPP1, PDE1A
SP_PIR_KEYWORDS	hydrolase	8	0.359475	PDE6C, CORIN, ENPP1, PDE1A, HEXB, ENPEP, LHPP, PTPDC1
Annotation Cluster 5	Enrichment Score: 1.6
Category	Term	# of genes	p-value	Genes found in each term
GOTERM_BP_FAT	GO:0008202~steroid metabolic process	4	0.0191322	CYP17A1, CYP7A1, SORL1, HMGCS1
GOTERM_BP_FAT	GO:0008203~cholesterol metabolic process	3	0.0253373	CYP7A1, SORL1, HMGCS1
GOTERM_BP_FAT	GO:0016125~sterol metabolic process	3	0.0302247	CYP7A1, SORL1, HMGCS1
Annotation Cluster 6	Enrichment Score: 1.4
Category	Term	# of genes	p-value	Genes found in each term
GOTERM_CC_FAT	GO:0009986~cell surface	6	0.00459287	KLRA16, CD83, CERKL, CORIN, ENPP1, ENPEP
GOTERM_CC_FAT	GO:0009897~external side of plasma membrane	4	0.0376987	KLRA16, CD83, CERKL, ENPEP
GOTERM_CC_FAT	GO:0044459~plasma membrane part	8	0.372158	KLRA16, CD83, PDE6C, CERKL, SLC22A3, ENPEP, LOC100048662, HOMER2
Annotation Cluster 7	Enrichment Score: 1.4
Category	Term	# of genes	p-value	Genes found in each term
UP_SEQ_FEATURE	domain:Fibronectin type-III 5	3	0.0106801	MYOM3, SORL1, LIFR
UP_SEQ_FEATURE	domain:Fibronectin type-III 4	3	0.0223132	MYOM3, SORL1, LIFR
SMART	SM00060:FN3	4	0.0286422	MYOM3, SORL1, LIFR, D130043K22RIK
UP_SEQ_FEATURE	domain:Fibronectin type-III 3	3	0.0373337	MYOM3, SORL1, LIFR
INTERPRO	IPR003961:Fibronectin, type III	4	0.0382291	MYOM3, SORL1, LIFR, D130043K22RIK
UP_SEQ_FEATURE	domain:Fibronectin type-III 2	3	0.087599	MYOM3, SORL1, LIFR
UP_SEQ_FEATURE	domain:Fibronectin type-III 1	3	0.0888425	MYOM3, SORL1, LIFR
INTERPRO	IPR008957:Fibronectin, type III-like fold	3	0.164321	MYOM3, SORL1, LIFR
