# Supplementary material for: Sex-specific mouse liver gene expression: genome-wide analysis of developmental changes from pre-pubertal period to young adulthood
Source: Biol Sex Differ. 2012 Apr 4;3:9. doi: 10.1186/2042-6410-3-9 (PMC3350426; doi:10.1186/2042-6410-3-9)
Supplement: Additional file 6 — A. Genes showing developmental changes are enriched for genes altered by liver-specific deletion of HNF4α. Shown here is the enrichment information presented in Table 2 for all genes, as well as the additional enrichment scores calculated separately for male-specific, female-specific, and stringent sex-independent genes. Stringent sex-independent genes had a |fold-change| < 1.2, a p-value > 0.01, and a microarray intensity ≥ 25. All genes were used as the background gene set when calculating the enrichment scores for male-specific, female-specific, and all genes. All stringent sex-independent genes were used as the background when calculating the enrichment scores for stringent sex-independent genes. Fold enrichments (i.e., enrichment scores) were calculated as described in Table 2. The results presented in this table show which groups of genes are contributing to the significant enrichment scores reported based on an analysis of all genes in Table 2. For example, the enrichment between all genes down-regulated in male liver from 3 wk to 8 wk and genes up-regulated in HNF4α KO male liver (2.37-fold, p-value 1.15E-66) (Table 2) is seen in this table to be due to contributions from female-specific genes (3.7-fold, p-value 4.98E-38) and stringent sex-independent genes (1.92-fold, p-value 6.23E-15), but not male-specific genes (1.65-fold, p-value 0.418). B. Genes showing developmental changes are enriched for genes altered by hypophysectomy. This table shows the enrichment data presented in Table 3 for all genes, together with enrichment scores calculated separately using male-specific, female-specific, and stringent sex-independent genes. Stringent sex-independent genes had a |fold-change| < 1.2, a p-value > 0.01, and a microarray signal intensity ≥ 25. The set of all genes common to both microarray platforms was used as the background when calculating the enrichment scores for male-specific, female-specific, and all genes. The set of all stringent sex-independent gene [file 2042-6410-3-9-S6.XLS]

## Sheet: Additional File 6A
Additional File 6A. Genes showing developmental changes are enriched for genes altered by liver-specific HNF4a KO
Background: All genes (22831 genes)	Genes up regulated in male HNF4a KO liver (2619 genes)			Genes down regulated in male HNF4a KO liver (2712 genes)
	# of overlapping genes	Fold enrichment	Fisher Test p-value	# of overlapping genes	Fold enrichment	Fisher Test p-value
All genes up regulated in male liver 3-8 wk (1550 genes)	127	0.714268	4.60912e-05	537	2.91661	3.86544e-110
All genes down regulated in male liver 3-8 wk (1791 genes)	486	2.36554	1.15051e-66	131	0.615759	9.09913e-10
	Genes up regulated in female HNF4a KO liver (2227 genes)			Genes down regulated in female HNF4a KO liver (2255 genes)
	# of overlapping genes	Fold enrichment	Fisher Test p-value	# of overlapping genes	Fold enrichment	Fisher Test p-value
All genes up regulated in female liver 3-8 wk (1087 genes)	93	0.877118	0.20795	337	3.13891	2.42979e-77
All genes down regulated in female liver 3-8 wk (1360 genes)	366	2.75897	6.38934e-67	85	0.632788	4.35374e-06
Background: All genes (22,831 genes)	Genes up regulated in male HNF4a KO liver (2619 genes)			Genes down regulated in male HNF4a KO liver (2712 genes)
	# of overlapping genes	Fold enrichment	Fisher Test p-value	# of overlapping genes	Fold enrichment	Fisher Test p-value
Male-specific genes up regulated in male liver 3-8 wk (329 genes)	16	0.423949	5.045e-05	156	3.99176	8.8e-56
Male-specific genes down regulated in male liver 3-8 wk (16 genes)	3	1.63452	0.418	3	1.57847	0.4265
	Genes up regulated in female HNF4a KO liver (2227 genes)			Genes down regulated in female HNF4a KO liver (2255 genes)
	# of overlapping genes	Fold enrichment	Fisher Test p-value	# of overlapping genes	Fold enrichment	Fisher Test p-value
Male-specific genes up regulated in female liver 3-8 wk (97 genes)	7	0.739828	0.4937	30	3.13132	9.4e-09
Male-specific genes down regulated in female liver 3-8 wk (55 genes)	19	3.54157	5.6e-07	7	1.28859	0.493
Background: All genes (22831 genes)	Genes up regulated in male HNF4a KO liver (2619 genes)			Genes down regulated in male HNF4a KO liver (2712 genes)
	# of overlapping genes	Fold enrichment	Fisher Test p-value	# of overlapping genes	Fold enrichment	Fisher Test p-value
Female-specific genes up regulated in male liver 3-8 wk (22 genes)	2	0.792495	1	8	3.06128	0.0027
Female-specific genes down regulated in male liver 3-8 wk (276 genes)	117	3.69544	4.98e-38	32	0.976059	1
	Genes up regulated in female HNF4a KO liver (2227 genes)			Genes down regulated in female HNF4a KO liver (2255 genes)
	# of overlapping genes	Fold enrichment	Fisher Test p-value	# of overlapping genes	Fold enrichment	Fisher Test p-value
Female-specific genes up regulated in female liver 3-8 wk (136 genes)	14	1.05534	0.772	63	4.69008	2.01e-27
Female-specific genes down regulated in female liver 3-8 wk (42 genes)	13	3.17321	0.000123	13	3.13381	0.000139
Background: stringent sex-independent genes [11595 genes]	Genes up regulated in male HNF4a KO liver (1425 genes)			Genes down regulated in male HNF4a KO liver (1427 genes)
	# of overlapping genes	Fold enrichment	Fisher Test p-value	# of overlapping genes	Fold enrichment	Fisher Test p-value
Sex-independent genes up regulated in male liver 3-8 wk (618 genes)	55	0.724153	0.011257	193	2.53756	7.83e-33
Sex-independent genes down regulated in male liver 3-8 wk (674 genes)	159	1.91952	6.23e-15	39	0.470166	4.42e-08
	Genes up regulated in female HNF4a KO liver (1273 genes)			Genes down regulated in female HNF4a KO liver (1245 genes)
	# of overlapping genes	Fold enrichment	Fisher Test p-value	# of overlapping genes	Fold enrichment	Fisher Test p-value
Sex-independent genes up regulated in female liver 3-8 wk (432 genes)	36	0.759034	0.0837	120	2.58701	1.49e-21
Sex-independent genes down regulated in female liver 3-8 wk (591 genes)	157	2.41966	2.68e-24	25	0.393962	3.62e-08

## Sheet: Additional File 6B
Additional File 6B. Genes showing developmental changes are enriched for genes altered by hypophysectomy
Background: All genes (22635 genes)	Genes up regulated in hypophysectomized male liver (2250 genes)			Genes down regulated in hypophysectomized male liver (2202 genes)
	# of overlapping genes	Fold enrichment	Fisher Test p-value	# of overlapping genes	Fold enrichment	Fisher Test p-value
All genes up regulated in male liver 3-8 wk (1542 genes)	213	1.38961	3.05134e-06	306	2.03986	2.1322e-30
All genes down regulated in male liver 3-8 wk (1773 genes)	393	2.22988	7.12017e-47	163	0.945022	0.478807
	Genes up regulated in hypophysectomized female liver (1521 genes)			Genes down regulated in hypophysectomized female liver (1535 genes)
	# of overlapping genes	Fold enrichment	Fisher Test p-value	# of overlapping genes	Fold enrichment	Fisher Test p-value
All genes up regulated in female liver 3-8 wk (1070 genes)	131	1.82196	2.38069e-10	151	2.08097	2.9136e-16
All genes down regulated in female liver 3-8 wk (1364 genes)	203	2.21479	5.86887e-24	139	1.5027	5.16494e-06
Background: All genes (22,635 genes)	Genes up regulated in hypophysectomized male liver (2250 genes)			Genes down regulated in hypophysectomized male liver (2202 genes)
	# of overlapping genes	Fold enrichment	Fisher Test p-value	# of overlapping genes	Fold enrichment	Fisher Test p-value
Male-specific genes up regulated in male liver 3-8 wk (325 genes)	15	0.464308	0.000687362	127	4.01683	6.81129e-44
Male-specific genes down regulated in male liver 3-8 wk (15 genes)	1	0.670667	1	8	5.48229	2.78175e-05
	Genes up regulated in hypophysectomized female liver (1521 genes)			Genes down regulated in hypophysectomized female liver (1535 genes)
	# of overlapping genes	Fold enrichment	Fisher Test p-value	# of overlapping genes	Fold enrichment	Fisher Test p-value
Male-specific genes up regulated in female liver 3-8 wk (94 genes)	11	1.74147	0.0622201	17	2.66682	0.000192154
Male-specific genes down regulated in female liver 3-8 wk (56 genes)	10	2.65744	0.00390114	9	2.36988	0.0127187
Background: All genes (22635 genes)	Genes up regulated in hypophysectomized male liver (2250 genes)			Genes down regulated in hypophysectomized male liver (2202 genes)
	# of overlapping genes	Fold enrichment	Fisher Test p-value	# of overlapping genes	Fold enrichment	Fisher Test p-value
Female-specific genes up regulated in male liver 3-8 wk (19 genes)	3	1.58842	0.428124	5	2.70508	0.0318109
Female-specific genes down regulated in male liver 3-8 wk (262 genes)	105	4.03168	4.39962e-37	18	0.706211	0.140551
	Genes up regulated in hypophysectomized female liver (1521 genes)			Genes down regulated in hypophysectomized female liver (1535 genes)
	# of overlapping genes	fold enrichment	Fisher Test p-value	# of overlapping genes	fold enrichment	Fisher Test p-value
Female-specific genes up regulated in female liver 3-8 wk (126 genes)	13	1.53541	0.108659	34	3.97906	2.90127e-12
Female-specific genes down regulated in female liver 3-8 wk (42 genes)	9	3.18893	0.00165552	8	2.80875	0.00666208
Background: stringent sex-independent genes [11501 genes]	Genes up regulated in hypophysectomized male liver (1,088 genes)			Genes down regulated in hypophysectomized male liver (1,163 genes)
	# of overlapping genes	Fold enrichment	Fisher Test p-value	# of overlapping genes	Fold enrichment	Fisher Test p-value
Sex-independent genes up regulated in male liver 3-8 wk (617 genes)	110	1.88458	4.5385e-10	69	1.10591	0.374653
Sex-independent genes down regulated in male liver 3-8 wk (674 genes)	96	1.50563	0.000127705	78	1.14443	0.237998
	Genes up regulated in hypophysectomized female liver (767 genes)			Genes down regulated in hypophysectomized female liver (919 genes)
	# of overlapping genes	fold enrichment	Fisher Test p-value	# of overlapping genes	fold enrichment	Fisher Test p-value
Sex-independent genes up regulated in female liver 3-8 wk (430 genes)	85	2.96409	2.02384e-18	64	1.86265	2.70851e-06
Sex-independent genes down regulated in female liver 3-8 wk (602 genes)	54	1.34505	0.0370799	51	1.06021	0.644388
