# Supplementary material for: Sex-specific mouse liver gene expression: genome-wide analysis of developmental changes from pre-pubertal period to young adulthood
Source: Biol Sex Differ. 2012 Apr 4;3:9. doi: 10.1186/2042-6410-3-9 (PMC3350426; doi:10.1186/2042-6410-3-9)
Supplement: Additional file 7 — A. Sex-independent transcriptional regulators. Listed are 37 sex-independent genes with a |fold change| > 2-fold for each array that had a p-value < 0.0001 and GO descriptors that contained the words "DNA binding" and/or "transcription". These genes are considered to be candidate transcriptional regulators of the developmentally regulated genes. B. Significant DAVID functional annotation clusters identified for the 37 sex-independent transcriptional regulators. Shown here are DAVID annotation clusters with a minimum enrichment score of 1.3 (equivalent to a p-value of 0.05), listed in descending order of cluster enrichment score. The p-values (also referred to as the Ease Score) are derived from a one-tail Fisher Exact Test. [file 2042-6410-3-9-S7.XLS]

## Sheet: Additional File 7A
Additional File 7A. Sex-independent transcriptional regulators
Gene Name	GenBank Accession Number	Gene Ontology (GO) descriptors	Total flag sum (TFS)
Smad9	NM_019483	GO:0001880(Mullerian duct regression)|GO:0003700(transcription factor activity)|GO:0005515(protein binding)|GO:0005622(intracellular)|GO:0005634(nucleus)|GO:0005667(transcription factor complex)|GO:0005737(cytoplasm)|GO:0006350(transcription)|GO:0006355(regulation of transcription DNA-dependent)|GO:0006468(protein amino acid phosphorylation)|GO:0007179(transforming growth factor beta receptor sig…	8.0001
Per2	NM_011066	GO:0004871(signal transducer activity)|GO:0005515(protein binding)|GO:0005634(nucleus)|GO:0005737(cytoplasm)|GO:0006350(transcription)|GO:0006355(regulation of transcription DNA-dependent)|GO:0007165(signal transduction)|GO:0007623(circadian rhythm)|GO:0010553(negative regulation of gene-specific transcription from RNA polymerase II promoter)|GO:0045449(regulation of transcription)|GO:0048511(rhy…	8.0002
Taf9b	NM_001001176	GO:0003674(molecular_function)|GO:0003677(DNA binding)|GO:0005575(cellular_component)|GO:0005634(nucleus)|GO:0006350(transcription)|GO:0006352(transcription initiation)|GO:0008150(biological_process)|GO:0045449(regulation of transcription)	8.0002
Bcl9l	NM_030256	GO:0003674(molecular_function)|GO:0005575(cellular_component)|GO:0005634(nucleus)|GO:0006350(transcription)|GO:0008150(biological_process)|GO:0045449(regulation of transcription)	16
Grhl3	NM_001013756	GO:0003677(DNA binding)|GO:0005515(protein binding)|GO:0005634(nucleus)|GO:0006350(transcription)|GO:0007389(pattern specification process)|GO:0007398(ectoderm development)|GO:0008544(epidermis development)|GO:0042060(wound healing)|GO:0045449(regulation of transcription)|GO:0045941(positive regulation of transcription)	16
Hic2	NM_178922	GO:0003676(nucleic acid binding)|GO:0003677(DNA binding)|GO:0005515(protein binding)|GO:0005622(intracellular)|GO:0005634(nucleus)|GO:0006350(transcription)|GO:0008270(zinc ion binding)|GO:0045449(regulation of transcription)|GO:0046872(metal ion binding)	16
Padi4	NM_011061	GO:0004668(protein-arginine deiminase activity)|GO:0005509(calcium ion binding)|GO:0005575(cellular_component)|GO:0005634(nucleus)|GO:0005737(cytoplasm)|GO:0006350(transcription)|GO:0006464(protein modification process)|GO:0008150(biological_process)|GO:0016568(chromatin modification)|GO:0016787(hydrolase activity)|GO:0018101(peptidyl-citrulline biosynthetic process from peptidyl-arginine)|GO:004…	16
Med1	NM_134027	GO:0001701(in utero embryonic development)|GO:0001889(liver development)|GO:0001892(embryonic placenta development)|GO:0003677(DNA binding)|GO:0003682(chromatin binding)|GO:0003713(transcription coactivator activity)|GO:0004872(receptor activity)|GO:0005515(protein binding)|GO:0005634(nucleus)|GO:0006260(DNA replication)|GO:0006350(transcription)|GO:0006355(regulation of transcription DNA-depende…	24.0001
Trib3	NM_175093	GO:0003714(transcription corepressor activity)|GO:0004672(protein kinase activity)|GO:0004860(protein kinase inhibitor activity)|GO:0005515(protein binding)|GO:0005524(ATP binding)|GO:0005634(nucleus)|GO:0006350(transcription)|GO:0006468(protein amino acid phosphorylation)|GO:0006469(negative regulation of protein kinase activity)|GO:0006915(apoptosis)|GO:0010827(regulation of glucose transport)|…	24.0001
Cand2	NM_025958	GO:0005488(binding)|GO:0005634(nucleus)|GO:0006350(transcription)|GO:0008150(biological_process)|GO:0017025(TATA-binding protein binding)|GO:0045449(regulation of transcription)	24.0002
Per3	NM_011067	GO:0004871(signal transducer activity)|GO:0005515(protein binding)|GO:0005634(nucleus)|GO:0005737(cytoplasm)|GO:0006350(transcription)|GO:0006355(regulation of transcription DNA-dependent)|GO:0007165(signal transduction)|GO:0007623(circadian rhythm)|GO:0010553(negative regulation of gene-specific transcription from RNA polymerase II promoter)|GO:0045449(regulation of transcription)|GO:0048511(rhy…	48
Nfe2l3	NM_010903	GO:0003677(DNA binding)|GO:0003700(transcription factor activity)|GO:0005634(nucleus)|GO:0006350(transcription)|GO:0006355(regulation of transcription DNA-dependent)|GO:0043565(sequence-specific DNA binding)|GO:0045449(regulation of transcription)|GO:0046983(protein dimerization activity)	48
Rfx4	NM_001024918	GO:0003677(DNA binding)|GO:0003682(chromatin binding)|GO:0003702(RNA polymerase II transcription factor activity)|GO:0005515(protein binding)|GO:0005634(nucleus)|GO:0006350(transcription)|GO:0006355(regulation of transcription DNA-dependent)|GO:0021516(dorsal spinal cord development)|GO:0021696(cerebellar cortex morphogenesis)|GO:0030900(forebrain development)|GO:0030901(midbrain development)|GO:…	64
Zbtb16	NM_001033324	GO:0001501(skeletal system development)|GO:0001823(mesonephros development)|GO:0003677(DNA binding)|GO:0003690(double-stranded DNA binding)|GO:0003700(transcription factor activity)|GO:0005515(protein binding)|GO:0005634(nucleus)|GO:0005829(cytosol)|GO:0005886(plasma membrane)|GO:0007417(central nervous system development)|GO:0008022(protein C-terminus binding)|GO:0008285(negative regulation of c…	66.02
Arntl	NM_007489	GO:0000060(protein import into nucleus translocation)|GO:0003677(DNA binding)|GO:0003700(transcription factor activity)|GO:0004871(signal transducer activity)|GO:0004872(receptor activity)|GO:0005515(protein binding)|GO:0005634(nucleus)|GO:0005667(transcription factor complex)|GO:0006350(transcription)|GO:0006355(regulation of transcription DNA-dependent)|GO:0007165(signal transduction)|GO:000762…	96
Rfx4	NM_001024918	GO:0003677(DNA binding)|GO:0003682(chromatin binding)|GO:0003702(RNA polymerase II transcription factor activity)|GO:0005515(protein binding)|GO:0005634(nucleus)|GO:0006350(transcription)|GO:0006355(regulation of transcription DNA-dependent)|GO:0021516(dorsal spinal cord development)|GO:0021696(cerebellar cortex morphogenesis)|GO:0030900(forebrain development)|GO:0030901(midbrain development)|GO:…	104
Prim2	NM_008922	GO:0003677(DNA binding)|GO:0003896(DNA primase activity)|GO:0003899(DNA-directed RNA polymerase activity)|GO:0005658(alpha DNA polymerase:primase complex)|GO:0006260(DNA replication)|GO:0006269(DNA replication synthesis of RNA primer)|GO:0006350(transcription)|GO:0016740(transferase activity)|GO:0016779(nucleotidyltransferase activity)|GO:0046872(metal ion binding)|GO:0051536(iron-sulfur cluster …	112
Bhlha15	NM_010800	GO:0003677(DNA binding)|GO:0005634(nucleus)|GO:0006350(transcription)|GO:0006355(regulation of transcription DNA-dependent)|GO:0006851(mitochondrial calcium ion transport)|GO:0007030(Golgi organization)|GO:0007186(G-protein coupled receptor protein signaling pathway)|GO:0007267(cell-cell signaling)|GO:0019722(calcium-mediated signaling)|GO:0030528(transcription regulator activity)|GO:0042593(gluc…	114.01
Dbp	NM_016974	GO:0003677(DNA binding)|GO:0003700(transcription factor activity)|GO:0005634(nucleus)|GO:0006350(transcription)|GO:0006355(regulation of transcription DNA-dependent)|GO:0007623(circadian rhythm)|GO:0043565(sequence-specific DNA binding)|GO:0045449(regulation of transcription)|GO:0046983(protein dimerization activity)|GO:0048511(rhythmic process)	120
Lpin1	NM_001130412	GO:0003713(transcription coactivator activity)|GO:0005515(protein binding)|GO:0005634(nucleus)|GO:0005737(cytoplasm)|GO:0005783(endoplasmic reticulum)|GO:0006350(transcription)|GO:0006629(lipid metabolic process)|GO:0006642(triglyceride mobilization)|GO:0008195(phosphatidate phosphatase activity)|GO:0009062(fatty acid catabolic process)|GO:0016020(membrane)|GO:0016311(dephosphorylation)|GO:001678…	120
Maff	NM_010755	GO:0001701(in utero embryonic development)|GO:0003677(DNA binding)|GO:0003700(transcription factor activity)|GO:0005634(nucleus)|GO:0006350(transcription)|GO:0006355(regulation of transcription DNA-dependent)|GO:0043565(sequence-specific DNA binding)|GO:0045449(regulation of transcription)|GO:0045604(regulation of epidermal cell differentiation)	120
Nr1d1	NM_145434	GO:0003677(DNA binding)|GO:0003700(transcription factor activity)|GO:0003707(steroid hormone receptor activity)|GO:0004872(receptor activity)|GO:0004879(ligand-dependent nuclear receptor activity)|GO:0005634(nucleus)|GO:0006350(transcription)|GO:0006355(regulation of transcription DNA-dependent)|GO:0007165(signal transduction)|GO:0007623(circadian rhythm)|GO:0008270(zinc ion binding)|GO:0043401(s…	120
Nr1d2	NM_011584	GO:0003677(DNA binding)|GO:0003700(transcription factor activity)|GO:0003707(steroid hormone receptor activity)|GO:0004872(receptor activity)|GO:0004879(ligand-dependent nuclear receptor activity)|GO:0004887(thyroid hormone receptor activity)|GO:0005575(cellular_component)|GO:0005634(nucleus)|GO:0006350(transcription)|GO:0006355(regulation of transcription DNA-dependent)|GO:0007165(signal transdu…	120
Ppargc1b	NM_133249	GO:0000166(nucleotide binding)|GO:0003676(nucleic acid binding)|GO:0003723(RNA binding)|GO:0004872(receptor activity)|GO:0005515(protein binding)|GO:0005634(nucleus)|GO:0006350(transcription)|GO:0007165(signal transduction)|GO:0045449(regulation of transcription)	120
Tef	NM_017376	GO:0003677(DNA binding)|GO:0003690(double-stranded DNA binding)|GO:0003700(transcription factor activity)|GO:0005515(protein binding)|GO:0005634(nucleus)|GO:0006350(transcription)|GO:0006355(regulation of transcription DNA-dependent)|GO:0016563(transcription activator activity)|GO:0043565(sequence-specific DNA binding)|GO:0045449(regulation of transcription)|GO:0045944(positive regulation of tran…	120
Asf1b	NM_024184	GO:0000785(chromatin)|GO:0005634(nucleus)|GO:0006333(chromatin assembly or disassembly)|GO:0006334(nucleosome assembly)|GO:0006350(transcription)|GO:0016568(chromatin modification)|GO:0042393(histone binding)|GO:0045449(regulation of transcription)	120
Ccna2	NM_009828	GO:0001939(female pronucleus)|GO:0001940(male pronucleus)|GO:0005515(protein binding)|GO:0005634(nucleus)|GO:0005737(cytoplasm)|GO:0007049(cell cycle)|GO:0007067(mitosis)|GO:0045941(positive regulation of transcription)|GO:0048146(positive regulation of fibroblast proliferation)|GO:0051301(cell division)	120
Cry1	NM_007771	GO:0000166(nucleotide binding)|GO:0003913(DNA photolyase activity)|GO:0004872(receptor activity)|GO:0005515(protein binding)|GO:0005634(nucleus)|GO:0005737(cytoplasm)|GO:0005739(mitochondrion)|GO:0006281(DNA repair)|GO:0006350(transcription)|GO:0007165(signal transduction)|GO:0007623(circadian rhythm)|GO:0009881(photoreceptor activity)|GO:0018298(protein-chromophore linkage)|GO:0045449(regulation…	120
E2f7	NM_178609	GO:0003677(DNA binding)|GO:0003700(transcription factor activity)|GO:0005634(nucleus)|GO:0005667(transcription factor complex)|GO:0006350(transcription)|GO:0006355(regulation of transcription DNA-dependent)|GO:0007049(cell cycle)|GO:0008285(negative regulation of cell proliferation)|GO:0016481(negative regulation of transcription)|GO:0016564(transcription repressor activity)|GO:0045449(regulation…	120
Hells	NM_008234	GO:0000166(nucleotide binding)|GO:0000775(chromosome centromeric region)|GO:0001655(urogenital system development)|GO:0003676(nucleic acid binding)|GO:0003677(DNA binding)|GO:0003682(chromatin binding)|GO:0004386(helicase activity)|GO:0005524(ATP binding)|GO:0005634(nucleus)|GO:0005721(centromeric heterochromatin)|GO:0006306(DNA methylation)|GO:0006342(chromatin silencing)|GO:0006346(methylation-…	120
Hmgb2	NM_008252	GO:0003677(DNA binding)|GO:0005625(soluble fraction)|GO:0005634(nucleus)|GO:0005694(chromosome)|GO:0006357(regulation of transcription from RNA polymerase II promoter)|GO:0007283(spermatogenesis)|GO:0007289(spermatid nucleus differentiation)|GO:0007399(nervous system development)|GO:0008289(lipid binding)|GO:0008584(male gonad development)|GO:0010552(positive regulation of gene-specific transcrip…	120
Mcm5	NM_008566	GO:0000166(nucleotide binding)|GO:0003677(DNA binding)|GO:0005524(ATP binding)|GO:0005634(nucleus)|GO:0006260(DNA replication)|GO:0006270(DNA-dependent DNA replication initiation)|GO:0006350(transcription)|GO:0045449(regulation of transcription)|GO:0051301(cell division)	120
Mcm6	NM_008567	GO:0000166(nucleotide binding)|GO:0003677(DNA binding)|GO:0003678(DNA helicase activity)|GO:0003697(single-stranded DNA binding)|GO:0005515(protein binding)|GO:0005524(ATP binding)|GO:0005634(nucleus)|GO:0006260(DNA replication)|GO:0006268(DNA unwinding involved in replication)|GO:0006270(DNA-dependent DNA replication initiation)|GO:0006350(transcription)|GO:0007049(cell cycle)|GO:0045449(regulat…	120
Ppard	NM_011145	GO:0000122(negative regulation of transcription from RNA polymerase II promoter)|GO:0001890(placenta development)|GO:0003677(DNA binding)|GO:0003700(transcription factor activity)|GO:0003707(steroid hormone receptor activity)|GO:0003713(transcription coactivator activity)|GO:0004872(receptor activity)|GO:0004879(ligand-dependent nuclear receptor activity)|GO:0005504(fatty acid binding)|GO:0005515…	120
Rad54b	NM_001039556	GO:0000166(nucleotide binding)|GO:0000724(double-strand break repair via homologous recombination)|GO:0003676(nucleic acid binding)|GO:0003677(DNA binding)|GO:0004386(helicase activity)|GO:0005524(ATP binding)|GO:0005634(nucleus)|GO:0006200(ATP catabolic process)|GO:0006281(DNA repair)|GO:0006350(transcription)|GO:0006974(response to DNA damage stimulus)|GO:0010212(response to ionizing radiation)…	120
Top2a	NM_011623	GO:0000166(nucleotide binding)|GO:0000793(condensed chromosome)|GO:0003677(DNA binding)|GO:0003682(chromatin binding)|GO:0003916(DNA topoisomerase activity)|GO:0003918(DNA topoisomerase (ATP-hydrolyzing) activity)|GO:0005515(protein binding)|GO:0005524(ATP binding)|GO:0005634(nucleus)|GO:0005694(chromosome)|GO:0005730(nucleolus)|GO:0006259(DNA metabolic process)|GO:0006265(DNA topological change)…	120
Uhrf1	NM_010931	GO:0000792(heterochromatin)|GO:0003677(DNA binding)|GO:0005515(protein binding)|GO:0005634(nucleus)|GO:0006281(DNA repair)|GO:0006350(transcription)|GO:0006974(response to DNA damage stimulus)|GO:0007049(cell cycle)|GO:0007275(multicellular organismal development)|GO:0008270(zinc ion binding)|GO:0008283(cell proliferation)|GO:0016874(ligase activity)|GO:0045449(regulation of transcription)|GO:004…	120

## Sheet: Additional File 7B
Additional File 7B. Significant DAVID functional annotation clusters found for the sex-independent transcriptional regulators
Sex-independent transcriptional regulators (37 genes)
Annotation Cluster 1	Enrichment Score: 24.9
Category	Term	# of genes	p-value	Genes found in each term
SP_PIR_KEYWORDS	Transcription	32	2.05591e-27	PPARD, E2F7, TAF9B, TRIB3, HIC2, NR1D1, NR1D2, BHLHA15, PRIM2, PER2, TEF, BCL9L, PER3, ASF1B, CRY1, HELLS, MAFF, SMAD9, RFX4, GRHL3, ARNTL, PADI4, LPIN1, MCM5, PPARGC1B, MCM6, UHRF1, DBP, CAND2, RAD54B, NFE2L3, MED1
SP_PIR_KEYWORDS	transcription regulation	31	2.1388e-27	PPARD, E2F7, TAF9B, TRIB3, HIC2, NR1D1, NR1D2, BHLHA15, PER2, TEF, BCL9L, PER3, ASF1B, CRY1, HELLS, MAFF, SMAD9, RFX4, GRHL3, ARNTL, PADI4, LPIN1, MCM5, PPARGC1B, MCM6, UHRF1, DBP, CAND2, RAD54B, NFE2L3, MED1
GOTERM_BP_FAT	GO:0006350~transcription	31	3.79025e-22	PPARD, E2F7, TAF9B, TRIB3, HIC2, NR1D1, NR1D2, BHLHA15, PRIM2, PER2, TEF, BCL9L, PER3, ASF1B, CRY1, HELLS, MAFF, SMAD9, RFX4, GRHL3, ARNTL, PADI4, MCM5, PPARGC1B, MCM6, UHRF1, DBP, CAND2, RAD54B, NFE2L3, MED1
Annotation Cluster 2	Enrichment Score: 8.0
Category	Term	# of genes	p-value	Genes found in each term
GOTERM_BP_FAT	GO:0006355~regulation of transcription, DNA-dependent	20	2.77768e-10	MAFF, PPARD, HMGB2, SMAD9, RFX4, E2F7, ARNTL, ZBTB16, PPARGC1B, NR1D1, BHLHA15, NR1D2, DBP, PER2, TEF, PER3, NFE2L3, TOP2A, HELLS, MED1
GOTERM_BP_FAT	GO:0051252~regulation of RNA metabolic process	20	3.63587e-10	MAFF, PPARD, HMGB2, SMAD9, RFX4, E2F7, ARNTL, ZBTB16, PPARGC1B, NR1D1, BHLHA15, NR1D2, DBP, PER2, TEF, PER3, NFE2L3, TOP2A, HELLS, MED1
GOTERM_MF_FAT	GO:0030528~transcription regulator activity	16	1.59423e-08	MAFF, PPARD, SMAD9, RFX4, E2F7, TRIB3, ZBTB16, ARNTL, PPARGC1B, NR1D1, BHLHA15, NR1D2, DBP, TEF, NFE2L3, MED1
GOTERM_MF_FAT	GO:0003700~transcription factor activity	11	6.27938e-06	MAFF, PPARD, SMAD9, NR1D1, NR1D2, DBP, E2F7, TEF, ARNTL, ZBTB16, NFE2L3
Annotation Cluster 3	Enrichment Score: 5.0
Category	Term	# of genes	p-value	Genes found in each term
GOTERM_BP_FAT	GO:0006357~regulation of transcription from RNA polymerase II promoter	11	2.23657e-06	HMGB2, PPARD, RFX4, BHLHA15, PER2, TEF, PER3, ARNTL, TOP2A, PPARGC1B, MED1
GOTERM_BP_FAT	GO:0045941~positive regulation of transcription	10	2.26823e-06	HMGB2, RFX4, BHLHA15, TEF, GRHL3, ARNTL, CCNA2, TOP2A, PPARGC1B, MED1
GOTERM_BP_FAT	GO:0010628~positive regulation of gene expression	10	2.83235e-06	HMGB2, RFX4, BHLHA15, TEF, GRHL3, ARNTL, CCNA2, TOP2A, PPARGC1B, MED1
GOTERM_BP_FAT	GO:0045935~positive regulation of nucleobase, nucleoside, nucleotide and nucleic acid metabolic process	10	4.06467e-06	HMGB2, RFX4, BHLHA15, TEF, GRHL3, ARNTL, CCNA2, TOP2A, PPARGC1B, MED1
GOTERM_BP_FAT	GO:0051173~positive regulation of nitrogen compound metabolic process	10	5.22909e-06	HMGB2, RFX4, BHLHA15, TEF, GRHL3, ARNTL, CCNA2, TOP2A, PPARGC1B, MED1
GOTERM_BP_FAT	GO:0010557~positive regulation of macromolecule biosynthetic process	10	5.5615e-06	HMGB2, RFX4, BHLHA15, TEF, GRHL3, ARNTL, CCNA2, TOP2A, PPARGC1B, MED1
GOTERM_BP_FAT	GO:0031328~positive regulation of cellular biosynthetic process	10	7.73469e-06	HMGB2, RFX4, BHLHA15, TEF, GRHL3, ARNTL, CCNA2, TOP2A, PPARGC1B, MED1
GOTERM_BP_FAT	GO:0009891~positive regulation of biosynthetic process	10	8.31955e-06	HMGB2, RFX4, BHLHA15, TEF, GRHL3, ARNTL, CCNA2, TOP2A, PPARGC1B, MED1
GOTERM_BP_FAT	GO:0010604~positive regulation of macromolecule metabolic process	10	2.3168e-05	HMGB2, RFX4, BHLHA15, TEF, GRHL3, ARNTL, CCNA2, TOP2A, PPARGC1B, MED1
GOTERM_BP_FAT	GO:0045944~positive regulation of transcription from RNA polymerase II promoter	8	2.95693e-05	HMGB2, RFX4, BHLHA15, TEF, ARNTL, TOP2A, PPARGC1B, MED1
GOTERM_BP_FAT	GO:0045893~positive regulation of transcription, DNA-dependent	8	7.67058e-05	HMGB2, RFX4, BHLHA15, TEF, ARNTL, TOP2A, PPARGC1B, MED1
GOTERM_BP_FAT	GO:0051254~positive regulation of RNA metabolic process	8	8.02501e-05	HMGB2, RFX4, BHLHA15, TEF, ARNTL, TOP2A, PPARGC1B, MED1
Annotation Cluster 4	Enrichment Score: 4.4
Category	Term	# of genes	p-value	Genes found in each term
KEGG_PATHWAY	mmu04710:Circadian rhythm	5	1.56641e-08	NR1D1, PER2, PER3, ARNTL, CRY1
GOTERM_BP_FAT	GO:0007623~circadian rhythm	6	3.45853e-08	NR1D1, DBP, PER2, PER3, ARNTL, CRY1
SP_PIR_KEYWORDS	biological rhythms	5	7.23128e-08	DBP, PER2, TEF, PER3, CRY1
GOTERM_BP_FAT	GO:0048511~rhythmic process	7	1.65285e-07	NR1D1, DBP, PER2, TEF, PER3, ARNTL, CRY1
INTERPRO	IPR013655:PAS fold-3	3	0.000565751	PER2, PER3, ARNTL
UP_SEQ_FEATURE	domain:PAS 1	3	0.000730815	PER2, PER3, ARNTL
UP_SEQ_FEATURE	domain:PAS 2	3	0.000730815	PER2, PER3, ARNTL
UP_SEQ_FEATURE	domain:PAC	3	0.00117175	PER2, PER3, ARNTL
INTERPRO	IPR001610:PAC motif	3	0.00118993	PER2, PER3, ARNTL
INTERPRO	IPR000014:PAS	3	0.0018026	PER2, PER3, ARNTL
SMART	SM00086:PAC	3	0.00190138	PER2, PER3, ARNTL
SMART	SM00091:PAS	3	0.00287527	PER2, PER3, ARNTL
Annotation Cluster 5	Enrichment Score: 3.6
Category	Term	# of genes	p-value	Genes found in each term
GOTERM_CC_FAT	GO:0044451~nucleoplasm part	6	7.10358e-05	SMAD9, E2F7, TAF9B, ARNTL, ZBTB16, MED1
GOTERM_CC_FAT	GO:0031981~nuclear lumen	7	7.78335e-05	SMAD9, E2F7, TAF9B, ARNTL, ZBTB16, TOP2A, MED1
GOTERM_CC_FAT	GO:0005654~nucleoplasm	6	0.000148345	SMAD9, E2F7, TAF9B, ARNTL, ZBTB16, MED1
GOTERM_CC_FAT	GO:0070013~intracellular organelle lumen	7	0.000312492	SMAD9, E2F7, TAF9B, ARNTL, ZBTB16, TOP2A, MED1
GOTERM_CC_FAT	GO:0043233~organelle lumen	7	0.00031708	SMAD9, E2F7, TAF9B, ARNTL, ZBTB16, TOP2A, MED1
GOTERM_CC_FAT	GO:0031974~membrane-enclosed lumen	7	0.000380009	SMAD9, E2F7, TAF9B, ARNTL, ZBTB16, TOP2A, MED1
GOTERM_CC_FAT	GO:0005667~transcription factor complex	4	0.00125628	SMAD9, E2F7, TAF9B, ARNTL
Annotation Cluster 6	Enrichment Score: 3.4
Category	Term	# of genes	p-value	Genes found in each term
UP_SEQ_FEATURE	DNA-binding region:Basic motif	6	1.70848e-05	MAFF, BHLHA15, DBP, TEF, ARNTL, NFE2L3
INTERPRO	IPR004827:Basic-leucine zipper (bZIP) transcription factor	4	0.000162252	MAFF, DBP, TEF, NFE2L3
SMART	SM00338:BRLZ	4	0.000318473	MAFF, DBP, TEF, NFE2L3
GOTERM_MF_FAT	GO:0046983~protein dimerization activity	6	0.00104642	PPARD, BHLHA15, DBP, TEF, ZBTB16, NFE2L3
UP_SEQ_FEATURE	domain:Leucine-zipper	4	0.00149087	MAFF, DBP, TEF, NFE2L3
GOTERM_MF_FAT	GO:0043565~sequence-specific DNA binding	7	0.00157277	MAFF, PPARD, NR1D1, NR1D2, DBP, TEF, NFE2L3
Annotation Cluster 7	Enrichment Score: 2.3
Category	Term	# of genes	p-value	Genes found in each term
KEGG_PATHWAY	mmu03030:DNA replication	3	0.00314163	PRIM2, MCM5, MCM6
GOTERM_BP_FAT	GO:0006261~DNA-dependent DNA replication	3	0.00343368	PRIM2, MCM5, MCM6
GOTERM_BP_FAT	GO:0006260~DNA replication	4	0.00691133	PRIM2, MCM5, MCM6, MED1
SP_PIR_KEYWORDS	dna replication	3	0.0120372	PRIM2, MCM5, MCM6
Annotation Cluster 8	Enrichment Score: 1.7
Category	Term	# of genes	p-value	Genes found in each term
GOTERM_BP_FAT	GO:0045892~negative regulation of transcription, DNA-dependent	5	0.00779375	PPARD, PER2, PER3, ZBTB16, HELLS
GOTERM_BP_FAT	GO:0051253~negative regulation of RNA metabolic process	5	0.00797019	PPARD, PER2, PER3, ZBTB16, HELLS
GOTERM_BP_FAT	GO:0016481~negative regulation of transcription	5	0.0148179	PPARD, PER2, PER3, ZBTB16, HELLS
GOTERM_BP_FAT	GO:0045934~negative regulation of nucleobase, nucleoside, nucleotide and nucleic acid metabolic process	5	0.0183892	PPARD, PER2, PER3, ZBTB16, HELLS
GOTERM_BP_FAT	GO:0051172~negative regulation of nitrogen compound metabolic process	5	0.0190065	PPARD, PER2, PER3, ZBTB16, HELLS
GOTERM_BP_FAT	GO:0010629~negative regulation of gene expression	5	0.0204424	PPARD, PER2, PER3, ZBTB16, HELLS
GOTERM_BP_FAT	GO:0010558~negative regulation of macromolecule biosynthetic process	5	0.0217741	PPARD, PER2, PER3, ZBTB16, HELLS
GOTERM_BP_FAT	GO:0031327~negative regulation of cellular biosynthetic process	5	0.0238705	PPARD, PER2, PER3, ZBTB16, HELLS
GOTERM_BP_FAT	GO:0009890~negative regulation of biosynthetic process	5	0.024596	PPARD, PER2, PER3, ZBTB16, HELLS
GOTERM_BP_FAT	GO:0010605~negative regulation of macromolecule metabolic process	5	0.0399887	PPARD, PER2, PER3, ZBTB16, HELLS
GOTERM_BP_FAT	GO:0000122~negative regulation of transcription from RNA polymerase II promoter	3	0.118924	PPARD, PER2, PER3
Annotation Cluster 9	Enrichment Score: 1.6
Category	Term	# of genes	p-value	Genes found in each term
GOTERM_CC_FAT	GO:0005694~chromosome	5	0.000335571	HMGB2, PRIM2, ASF1B, TOP2A, HELLS
SP_PIR_KEYWORDS	DNA binding	4	0.0138834	HMGB2, PPARD, PRIM2, TOP2A
GOTERM_BP_FAT	GO:0006323~DNA packaging	3	0.0277586	ASF1B, TOP2A, HELLS
GOTERM_CC_FAT	GO:0044427~chromosomal part	3	0.0359639	PRIM2, ASF1B, HELLS
GOTERM_BP_FAT	GO:0051276~chromosome organization	4	0.0848767	PADI4, ASF1B, TOP2A, HELLS
GOTERM_CC_FAT	GO:0043232~intracellular non-membrane-bounded organelle	5	0.0985432	HMGB2, PRIM2, ASF1B, TOP2A, HELLS
GOTERM_CC_FAT	GO:0043228~non-membrane-bounded organelle	5	0.0985432	HMGB2, PRIM2, ASF1B, TOP2A, HELLS
Annotation Cluster 10	Enrichment Score: 1.6
Category	Term	# of genes	p-value	Genes found in each term
INTERPRO	IPR000324:Vitamin D receptor	3	0.000631528	PPARD, NR1D1, NR1D2
GOTERM_MF_FAT	GO:0043565~sequence-specific DNA binding	7	0.00157277	MAFF, PPARD, NR1D1, NR1D2, DBP, TEF, NFE2L3
INTERPRO	IPR001628:Zinc finger, nuclear hormone receptor-type	3	0.00385658	PPARD, NR1D1, NR1D2
INTERPRO	IPR001723:Steroid hormone receptor	3	0.0040193	PPARD, NR1D1, NR1D2
INTERPRO	IPR008946:Nuclear hormone receptor, ligand-binding	3	0.00418517	PPARD, NR1D1, NR1D2
INTERPRO	IPR000536:Nuclear hormone receptor, ligand-binding, core	3	0.00418517	PPARD, NR1D1, NR1D2
UP_SEQ_FEATURE	DNA-binding region:Nuclear receptor	3	0.00426758	PPARD, NR1D1, NR1D2
UP_SEQ_FEATURE	zinc finger region:NR C4-type	3	0.00426758	PPARD, NR1D1, NR1D2
INTERPRO	IPR013088:Zinc finger, NHR/GATA-type	3	0.00487993	PPARD, NR1D1, NR1D2
GOTERM_MF_FAT	GO:0003707~steroid hormone receptor activity	3	0.00578584	PPARD, NR1D1, NR1D2
SMART	SM00399:ZnF_C4	3	0.00612445	PPARD, NR1D1, NR1D2
SMART	SM00430:HOLI	3	0.00664236	PPARD, NR1D1, NR1D2
GOTERM_MF_FAT	GO:0004879~ligand-dependent nuclear receptor activity	3	0.00750034	PPARD, NR1D1, NR1D2
SP_PIR_KEYWORDS	zinc-finger	5	0.208064	HIC2, UHRF1, PPARD, NR1D1, NR1D2
SP_PIR_KEYWORDS	metal-binding	8	0.266255	HIC2, UHRF1, PPARD, NR1D1, NR1D2, PRIM2, PADI4, ZBTB16
SP_PIR_KEYWORDS	zinc	6	0.308588	HIC2, UHRF1, PPARD, NR1D1, NR1D2, ZBTB16
SP_PIR_KEYWORDS	receptor	6	0.540986	PPARD, NR1D1, NR1D2, ARNTL, CRY1, PPARGC1B
GOTERM_MF_FAT	GO:0008270~zinc ion binding	6	0.558031	HIC2, UHRF1, PPARD, NR1D1, NR1D2, ZBTB16
GOTERM_MF_FAT	GO:0046914~transition metal ion binding	7	0.586965	HIC2, UHRF1, PPARD, NR1D1, NR1D2, PRIM2, ZBTB16
GOTERM_MF_FAT	GO:0046872~metal ion binding	8	0.837294	HIC2, UHRF1, PPARD, NR1D1, NR1D2, PRIM2, PADI4, ZBTB16
GOTERM_MF_FAT	GO:0043169~cation binding	8	0.844951	HIC2, UHRF1, PPARD, NR1D1, NR1D2, PRIM2, PADI4, ZBTB16
GOTERM_MF_FAT	GO:0043167~ion binding	8	0.855225	HIC2, UHRF1, PPARD, NR1D1, NR1D2, PRIM2, PADI4, ZBTB16
Annotation Cluster 11	Enrichment Score: 1.4
Category	Term	# of genes	p-value	Genes found in each term
GOTERM_BP_FAT	GO:0006281~DNA repair	4	0.0191741	UHRF1, HMGB2, RAD54B, CRY1
GOTERM_BP_FAT	GO:0006974~response to DNA damage stimulus	4	0.0371183	UHRF1, HMGB2, RAD54B, CRY1
GOTERM_BP_FAT	GO:0033554~cellular response to stress	4	0.0848767	UHRF1, HMGB2, RAD54B, CRY1
Annotation Cluster 12	Enrichment Score: 1.4
Category	Term	# of genes	p-value	Genes found in each term
GOTERM_MF_FAT	GO:0016564~transcription repressor activity	4	0.0127917	PPARD, E2F7, TRIB3, ZBTB16
GOTERM_BP_FAT	GO:0042127~regulation of cell proliferation	5	0.0482777	PPARD, DBP, E2F7, ZBTB16, MED1
GOTERM_BP_FAT	GO:0008285~negative regulation of cell proliferation	3	0.11304	PPARD, E2F7, ZBTB16
